# Supplementary material for: Single-cell RNA-Seq resolves cellular complexity in sensory organs from the neonatal inner ear
Source: Nat Commun. 2015 Oct 15;6:8557. doi: 10.1038/ncomms9557 (PMC4634134; doi:10.1038/ncomms9557)
Supplement: Supplementary Data 1 — Top genes identified by PCA analysis. [file ncomms9557-s3.xlsx]

## Sheet: Supp Data 1
Supplementary Data 1
Top genes identified by PCA analysis. This Excel sheet contains a list of the genes that were used to generate the heatmaps shown in Figs. 2a, 5c, 5g, 6a, and 6e. As described in the Methods, the genes were identified by PCA. The genes for each figure panel are separated into different tabs. Shown in the table are the genes that had the most significant correlations with each principal component …

## Sheet: PCA Genes Fig. 2a
Top 50 genes PC 1	Top 50 corr-values PC 1	Top 50 p-values PC 1	Top 50 genes PC 2	Top 50 corr-values PC 2	Top 50 p-values PC 2	Top 50 genes PC 3	Top 50 corr-values PC 3	Top 50 p-values PC 3	Top 50 genes PC 4	Top 50 corr-values PC 4	Top 50 p-values PC 4	Duplicate Genes	Final List	# Genes used for PCA:
Lhfpl5	0.949992	9.42395e-81	Vim	0.459977	1.20057e-09	LOC100861633	0.704382	5.41224e-25	Gm1113	0.575835	2.46908e-15	Car7	Lhfpl5	14295
Otof	0.937194	2.99332e-73	Pdcl3	0.429719	1.75631e-08	Gpc3	0.688793	1.48737e-23	Kcnma1	0.570104	5.34497e-15	Col9a1	Otof
1110017D15Rik	0.92895	3.26224e-69	Gm12680	0.406446	1.16476e-07	Gata2	0.665197	1.53539e-21	AI593442	0.549691	7.43709e-14	E230025N22Rik	1110017D15Rik
Runx1t1	0.928112	7.87217e-69	Id1	0.394378	2.94007e-07	Pla2g7	0.638906	1.67871e-19	Trim45	0.547311	9.99286e-14	Lbx2	Runx1t1
1700009P17Rik	0.927099	2.25353e-68	Ahnak	0.379525	8.74602e-07	Ccnd2	0.637613	2.08987e-19	Wdr95	0.519362	2.71311e-12	Ocm	1700009P17Rik
Rbm24	0.924562	2.94017e-67	Fblim1	0.377611	1.00264e-06	Cldn24	0.624214	1.90844e-18	Crip3	0.517638	3.29361e-12	Trim45	Rbm24
Fam183b	0.924488	3.16319e-67	Prdx6	0.374954	1.21024e-06	Apoe	0.618362	4.85079e-18	2610034M16Rik	0.516035	3.94058e-12		Fam183b
Nefm	0.924399	3.45538e-67	Mrps28	0.374003	1.29411e-06	Clu	0.614266	9.21283e-18	Gabrb3	0.512434	5.87494e-12		Nefm
Defb25	0.923927	5.51384e-67	Mrpl36	0.372713	1.41668e-06	Ptgds	0.602661	5.39713e-17	E230025N22Rik	0.511515	6.50037e-12		Defb25
Armc4	0.921987	3.63833e-66	1500004A13Rik	0.367385	2.05016e-06	Cldn22	0.599099	9.15299e-17	Ocm	0.491413	5.52214e-11		Armc4
1700027A23Rik	0.920348	1.7274e-65	Cdkn1a	0.3665	2.1786e-06	Tmem176a	0.574826	2.83194e-15	Lbx2	0.489423	6.77436e-11		1700027A23Rik
Fam70b	0.91406	5.04576e-63	Sqstm1	0.365987	2.25649e-06	Tmem176b	0.569134	6.08215e-15	Kcna10	0.484272	1.14258e-10		Fam70b
Snap25	0.906692	2.3024e-60	Mrpl15	0.360508	3.27192e-06	Apoc1	0.565052	1.04301e-14	Car7	0.48356	1.22739e-10		Snap25
Ush2a	0.904884	9.5735e-60	Prkag1	0.359228	3.56507e-06	Hspg2	0.558282	2.50993e-14	LOC675947	0.474334	3.05799e-10		Ush2a
Pou4f3	0.904581	1.21177e-59	Nt5c3l	0.35703	4.12755e-06	Serpinf1	0.54053	2.28958e-13	Tmc2	0.472708	3.58165e-10		Pou4f3
Ccdc40	0.904439	1.35316e-59	Gpx8	0.355559	4.55011e-06	Lmx1a	0.537316	3.37024e-13	Ptprz1	0.461537	1.03798e-09		Ccdc40
Bdnf	0.900523	2.65441e-58	Myo10	0.351199	6.0562e-06	4930523C07Rik	0.532626	5.88104e-13	Fscn2	0.460556	1.13748e-09		Bdnf
Smpx	0.899405	6.07052e-58	Enho	0.346218	8.35307e-06	Ifitm2	0.518571	2.96573e-12	Rnf128	0.458571	1.36799e-09		Smpx
1700028P14Rik	0.899162	7.25464e-58	Mrpl53	0.344923	9.07312e-06	Sostdc1	0.511543	6.48036e-12	Lpgat1	0.45434	2.01911e-09		1700028P14Rik
Cabp2	0.89728	2.84827e-57	Pnn	0.34362	9.8567e-06	Ctsh	0.504731	1.35929e-11	Nceh1	0.449759	3.05961e-09		Cabp2
Gm6537	0.897275	2.85734e-57	Arcn1	0.341591	1.12052e-05	Cldn4	0.502569	1.71368e-11	Nipal1	0.439414	7.64857e-09		Gm6537
Rasd2	0.895534	9.88632e-57	S100a10	0.341486	1.12797e-05	Fgfr2	0.502289	1.76575e-11	Ak1	0.436212	1.00943e-08		Rasd2
Ptprq	0.895453	1.04661e-56	2610203C20Rik	0.341216	1.14732e-05	Sema3c	0.501489	1.9229e-11	Myo15b	0.435767	1.0488e-08		Ptprq
Tctex1d1	0.894853	1.59685e-56	Etf1	0.341055	1.15903e-05	Slc26a4	0.500492	2.13773e-11	Syne1	0.431677	1.48797e-08		Tctex1d1
Dnajb13	0.893791	3.35134e-56	Col9a1	0.340805	1.17735e-05	Klk8	0.494005	4.22345e-11	2510049J12Rik	0.427043	2.19911e-08		Dnajb13
Mest	-0.63145	5.85833e-19	Gm4889	-0.288711	0.000234254	Cdc14a	-0.504565	1.38378e-11	Tcerg1l	-0.304776	9.87679e-05		Mest
Zfp36	-0.632662	4.79215e-19	Trim45	-0.289726	0.000222145	Ebf3	-0.507851	9.70231e-12	Nrip1	-0.313146	6.17117e-05		Zfp36
Trpm3	-0.644664	6.24414e-20	Ociad2	-0.2908	0.000209969	Lin7a	-0.508006	9.54003e-12	Mex3a	-0.314429	5.73509e-05		Trpm3
Col2a1	-0.647599	3.74056e-20	Ocm	-0.294384	0.000173684	Sox2	-0.509707	7.92587e-12	Cks1b	-0.314867	5.59265e-05		Col2a1
Ccnd1	-0.650727	2.15349e-20	Ces2b	-0.294955	0.000168464	Gad1	-0.52344	1.70743e-12	Syt4	-0.315966	5.25039e-05		Ccnd1
Fam101b	-0.652948	1.44942e-20	Ctxn2	-0.296813	0.000152503	Hes1	-0.527833	1.02972e-12	Hcfc1	-0.3161	5.20991e-05		Fam101b
Ttyh1	-0.665385	1.48221e-21	E230025N22Rik	-0.298289	0.000140833	Serpine2	-0.531767	6.50601e-13	Csrp1	-0.318881	4.43492e-05		Ttyh1
Aldoc	-0.669932	6.26481e-22	Accn2	-0.299091	0.000134855	Ednrb	-0.533733	5.16044e-13	D8Ertd82e	-0.320474	4.04126e-05		Aldoc
Mpzl2	-0.67158	4.56761e-22	Gm4841	-0.300681	0.000123687	St8sia2	-0.534603	4.65569e-13	Cerk	-0.322082	3.67711e-05		Mpzl2
Ndrg2	-0.673963	2.88254e-22	Hist3h2bb-ps	-0.300699	0.000123561	Tnfaip2	-0.547273	1.00395e-13	Gm2423	-0.334857	1.70428e-05		Ndrg2
Iqgap1	-0.677855	1.34653e-22	Pcp2	-0.302473	0.000112133	Tgfb2	-0.552256	5.39425e-14	Serinc2	-0.335609	1.62707e-05		Iqgap1
Sfxn5	-0.680395	8.14198e-23	Ces2g	-0.305457	9.51076e-05	Gjb6	-0.568099	6.97842e-15	Rph3a	-0.337123	1.48159e-05		Sfxn5
Col11a1	-0.703087	7.1849e-25	Gm19886	-0.312143	6.53387e-05	Dkk3	-0.572239	4.01565e-15	Neurl1b	-0.337882	1.41334e-05		Col11a1
Otol1	-0.712351	9.13995e-26	Lbx2	-0.313399	6.08303e-05	Cdh4	-0.573714	3.29175e-15	Apba2	-0.342243	1.07539e-05		Otol1
Pdia4	-0.721531	1.09115e-26	Tmppe	-0.315852	5.28498e-05	Slc22a3	-0.574659	2.89666e-15	Eya2	-0.350596	6.29851e-06		Pdia4
Nr4a1	-0.721705	1.04731e-26	Gm16287	-0.319418	4.2984e-05	Robo1	-0.580094	1.37738e-15	P2rx3	-0.357992	3.87181e-06		Nr4a1
Atf3	-0.724353	5.58034e-27	Gm10826	-0.319974	4.16113e-05	Tsga14	-0.592473	2.40393e-16	5330437I02Rik	-0.359263	3.55679e-06		Atf3
9930021D14Rik	-0.725552	4.18678e-27	Gm19659	-0.321598	3.78331e-05	Hopx	-0.597547	1.14994e-16	Anks1	-0.36391	2.6e-06		9930021D14Rik
BC006965	-0.736731	2.66348e-28	LOC100862098	-0.324526	3.18258e-05	Igfbp3	-0.610765	1.58258e-17	Atoh1	-0.365866	2.27536e-06		BC006965
Col9a1	-0.743853	4.27446e-29	Usp-ps	-0.32639	2.84814e-05	Sparcl1	-0.614621	8.71891e-18	Cbfa2t3	-0.373863	1.30689e-06		Col9a1
LOC100862030	-0.745712	2.62549e-29	Ces2d-ps	-0.330544	2.21796e-05	Heyl	-0.619041	4.35769e-18	Lhfpl2	-0.398819	2.09994e-07		LOC100862030
Tecta	-0.771983	1.64643e-32	Nr1h5	-0.334666	1.72444e-05	Fgf10	-0.626369	1.34679e-18	Nnat	-0.416585	5.19881e-08		Tecta
Rbm47	-0.793714	1.678e-35	Crtac1	-0.364011	2.58224e-06	Jag1	-0.647114	4.0727e-20	Hes6	-0.418938	4.29482e-08		Rbm47
Krt18	-0.802622	7.80921e-37	Car7	-0.370167	1.69176e-06	Slitrk6	-0.648825	3.01499e-20	Ly6e	-0.432864	1.34499e-08		Krt18
Gm2a	-0.819116	1.7233e-39	Atp2a3	-0.378414	9.46839e-07	Anks1b	-0.652035	1.70631e-20	Grp	-0.468246	5.50357e-10		Gm2a
													Vim
													Pdcl3
													Gm12680
													Id1
													Ahnak
													Fblim1
													Prdx6
													Mrps28
													Mrpl36
													1500004A13Rik
													Cdkn1a
													Sqstm1
													Mrpl15
													Prkag1
													Nt5c3l
													Gpx8
													Myo10
													Enho
													Mrpl53
													Pnn
													Arcn1
													S100a10
													2610203C20Rik
													Etf1
													Gm4889
													Trim45
													Ociad2
													Ocm
													Ces2b
													Ctxn2
													E230025N22Rik
													Accn2
													Gm4841
													Hist3h2bb-ps
													Pcp2
													Ces2g
													Gm19886
													Lbx2
													Tmppe
													Gm16287
													Gm10826
													Gm19659
													LOC100862098
													Usp-ps
													Ces2d-ps
													Nr1h5
													Crtac1
													Car7
													Atp2a3
													LOC100861633
													Gpc3
													Gata2
													Pla2g7
													Ccnd2
													Cldn24
													Apoe
													Clu
													Ptgds
													Cldn22
													Tmem176a
													Tmem176b
													Apoc1
													Hspg2
													Serpinf1
													Lmx1a
													4930523C07Rik
													Ifitm2
													Sostdc1
													Ctsh
													Cldn4
													Fgfr2
													Sema3c
													Slc26a4
													Klk8
													Cdc14a
													Ebf3
													Lin7a
													Sox2
													Gad1
													Hes1
													Serpine2
													Ednrb
													St8sia2
													Tnfaip2
													Tgfb2
													Gjb6
													Dkk3
													Cdh4
													Slc22a3
													Robo1
													Tsga14
													Hopx
													Igfbp3
													Sparcl1
													Heyl
													Fgf10
													Jag1
													Slitrk6
													Anks1b
													Gm1113
													Kcnma1
													AI593442
													Wdr95
													Crip3
													2610034M16Rik
													Gabrb3
													Kcna10
													LOC675947
													Tmc2
													Ptprz1
													Fscn2
													Rnf128
													Lpgat1
													Nceh1
													Nipal1
													Ak1
													Myo15b
													Syne1
													2510049J12Rik
													Tcerg1l
													Nrip1
													Mex3a
													Cks1b
													Syt4
													Hcfc1
													Csrp1
													D8Ertd82e
													Cerk
													Gm2423
													Serinc2
													Rph3a
													Neurl1b
													Apba2
													Eya2
													P2rx3
													5330437I02Rik
													Anks1
													Atoh1
													Cbfa2t3
													Lhfpl2
													Nnat
													Hes6
													Ly6e
													Grp

## Sheet: PCA Genes Fig. 5c
Top 75 genes PC 1	# Genes used for PCA:
Psph	10765
Cadps2
Mfap2
Psmc6
Grp
5330437I02Rik
Cdkn1a
Smarcb1
Kcna10
Chrng
Car7
Neurl1b
Serinc2
Taf13
Rnf128
BC056474
Ppa1
Clu
Gm1113
Hn1
Ncoa7
Pld1
Adh5
Kcnma1
E230025N22Rik
Kpna2
Id2
Ak1
Trit1
Aprt
Marcks
Lhfpl2
Fabp5
Snrpa1
Eya2
Pnrc2
Nop16
Stmn1
Sncg
Cox19
Ephx1
Casp6
Wars
Mrpl40
Ccdc56
Clpp
Nrip1
1700088E04Rik
AI593442
Ssrp1
Kars
Glyr1
Banf1
Farsa
Ddit3
Mrpl28
Dusp6
Snhg1
Trim45
Etl4
Supt16h
Rab15
Psmd14
Bloc1s2
LOC100861675
Lbx2
Trib2
Snrpa
4933421E11Rik
0610009B22Rik
Naa25
Ift122
Mrpl45
Pdcl3
Kdm1a

## Sheet: PCA Genes Fig. 5g
Top 75 genes PC 1	# Genes used for PCA:
Tectb	10268
Oc90
Dusp14
Aldh1a1
Ensa
2210013O21Rik
Sfrp2
2610017I09Rik
Sall1
BC064078
Slc25a18
Fkbp3
Vta1
Nono
Mettl10
Mybpc1
Ap1m2
Ormdl2
Isl1
Tmem159
Parl
Hspa14
Tspan15
Fabp7
Snrpd3
Polr2m
Stx5a
Pdgfrl
Phyh
Ran
Psmc1
Tspan7
Cpe
Ndufs7
Nsmce1
Zfp422
G6pdx
Rnf2
Cdc26
Ppap2c
Muc15
Hey2
Grtp1
Ube2e2
Spry4
Sae1
Srp19
Lrrtm4
Als2cr4
Ube2a
Tspan8
Ndufa10
Ahsa1
Gale
Pnn
2810432D09Rik
Mrpl36
Cyp2s1
Epb4.1l3
B9d1
Capn2
Atp6v1d
Gtf2b
Srp54c
Dld
Bex2
Psmd8
Abcf2
BC003331
Rassf4
Rqcd1
Iqcb1
M6pr
Cyba
Sf3a3

## Sheet: PCA Genes Fig. 6a
Top 74 genes PC 1	Top 74 corr-values PC 1	Top 74 p-values PC 1	Top 74 genes PC 2	Top 74 corr-values PC 2	Top 74 p-values PC 2	Top 74 genes PC 3	Top 74 corr-values PC 3	Top 74 p-values PC 3	Top 74 genes PC 4	Top 74 corr-values PC 4	Top 74 p-values PC 4	Duplicate Genes	Final List	# Genes used for PCA:
Apba1	0.88899	6.11963e-32	Serpine2	0.670937	3.4226e-13	Hint1	0.557396	9.53382e-09	H19	0.689515	4.10767e-14	1190002F15Rik	Apba1	12863
Myo3a	0.883667	4.36369e-31	Slitrk6	0.648202	3.75821e-12	Fxyd1	0.521039	1.1906e-07	Cdkn1c	0.674038	2.42823e-13	4930523C07Rik	Myo3a
Defb25	0.88113	1.07641e-30	Socs2	0.647026	4.23099e-12	Prdm16	0.506658	2.98661e-07	Ifi27l1	0.609451	1.44566e-10	Apba1	Defb25
Pvalb	0.880108	1.53939e-30	Prss23	0.640658	7.9652e-12	Tmem132c	0.500722	4.31271e-07	Igf1	0.603283	2.47106e-10	Barhl1	Pvalb
Lhfpl5	0.878333	2.84447e-30	Gpr126	0.627059	2.93121e-11	Igf2	0.4906	7.94379e-07	Smoc2	0.59521	4.89971e-10	Bdnf	Lhfpl5
Fam70b	0.878309	2.8686e-30	Gm8680	0.624525	3.71092e-11	Wnt5a	0.489881	8.28992e-07	Col4a1	0.586624	9.94111e-10	Calb1	Fam70b
Dlk2	0.859002	1.29807e-27	Igfbp3	0.612657	1.08911e-10	Muc15	0.476813	1.76988e-06	Tns3	0.57447	2.61478e-09	Chrna10	Dlk2
Rasd2	0.858298	1.59433e-27	Fam101b	0.599262	3.48327e-10	Fam184b	0.475342	1.92388e-06	Rspo2	0.562026	6.76168e-09	Defb25	Rasd2
Grxcr1	0.857831	1.82594e-27	E030010A14Rik	0.598714	3.64877e-10	Sema3c	0.472016	2.31996e-06	Ogn	0.546104	2.15684e-08	Dlk2	Grxcr1
Ppp1r27	0.855114	3.98464e-27	Lfng	0.588762	8.35161e-10	Wfdc2	0.47138	2.40394e-06	Plekha4	0.541385	3.00712e-08	Dync1i1	Ppp1r27
Otof	0.854945	4.18121e-27	Dync1i1	0.587555	9.21677e-10	Tnfrsf19	0.468255	2.86013e-06	Epyc	0.541153	3.05626e-08	E030010A14Rik	Otof
Gng8	0.849156	2.08945e-26	Dpp4	0.586891	9.72826e-10	Srgap1	0.467094	3.0496e-06	Cntn1	0.532285	5.6275e-08	Epyc	Gng8
Gm6537	0.843517	9.39949e-26	Gm5887	0.579862	1.71088e-09	1190002H23Rik	0.461637	4.10947e-06	Matn1	0.517234	1.52488e-07	Fam101b	Gm6537
Camk2b	0.8403	2.15917e-25	1190002F15Rik	0.562105	6.72166e-09	Rasgrf1	0.458149	4.95927e-06	4930523C07Rik	0.511176	2.24734e-07	Fam184b	Camk2b
Miat	0.833961	1.05433e-24	Hmga2	0.559011	8.46245e-09	Peg3	0.453405	6.383e-06	Col4a2	0.50804	2.73897e-07	Fam188b2	Miat
2510049J12Rik	0.829785	2.89146e-24	2310022B05Rik	0.558847	8.56571e-09	Myo5c	0.444612	1.00902e-05	Pgm5	0.501502	4.11102e-07	Fam57b	2510049J12Rik
Bdnf	0.82832	4.09311e-24	Sipa1l1	0.556346	1.02989e-08	Fras1	0.441219	1.20001e-05	Itih5	0.498285	5.00497e-07	Fam70b	Bdnf
Grxcr2	0.824052	1.10549e-23	Gm5506	0.555734	1.07717e-08	Pxdn	0.440585	1.23925e-05	Itm2a	0.49595	5.76627e-07	Fgfr3	Grxcr2
Cxcl14	0.823706	1.19689e-23	Tsga14	0.555639	1.0847e-08	Igf1	0.434857	1.65267e-05	Car9	0.47531	1.92734e-06	Gm5887	Cxcl14
Pou4f3	0.816439	6.10018e-23	Map3k1	0.543497	2.59323e-08	Mmp2	0.432702	1.83926e-05	Rhou	0.471009	2.45433e-06	Gm6537	Pou4f3
Syt13	0.815843	6.94836e-23	Rab3b	0.542967	2.69177e-08	Papss2	0.425899	2.56592e-05	Alcam	0.45265	6.64249e-06	Gng8	Syt13
Fam188b2	0.812543	1.41814e-22	Rragd	0.538589	3.65301e-08	Fgfr1	0.423704	2.85261e-05	Nbl1	0.451326	7.12099e-06	Grxcr1	Fam188b2
Barhl1	0.812304	1.4925e-22	Cox4i2	0.538389	3.70374e-08	4833420G17Rik	0.420083	3.39183e-05	Fam101b	0.451133	7.19359e-06	Igf1	Barhl1
Chrna10	0.812176	1.53397e-22	Kremen1	0.537357	3.97753e-08	Maml2	0.41704	3.91698e-05	Dapk1	0.449438	7.86023e-06	Kremen1	Chrna10
Xirp2	0.811467	1.78414e-22	Hs3st1	0.533937	5.02919e-08	Sh3bgrl3	0.413214	4.68518e-05	Cldn6	0.448361	8.31339e-06	Ldb2	Xirp2
Elmod1	0.806043	5.55178e-22	Nav2	0.532406	5.58153e-08	Shisa4	0.411563	5.058e-05	Calb1	0.442337	1.1336e-05	Lfng	Elmod1
Nefm	0.80553	6.16948e-22	Ppp2r2b	0.528023	7.4995e-08	Fat4	0.411272	5.12663e-05	E030010A14Rik	0.441678	1.17233e-05	Lhfpl5	Nefm
Pcp4	0.799778	1.97214e-21	4930523C07Rik	0.526957	8.05314e-08	Cd200	0.409323	5.60856e-05	Tmem176a	0.441138	1.20499e-05	Muc15	Pcp4
Slc52a3	0.797899	2.85931e-21	Masp1	0.523562	1.00872e-07	Lass4	0.408561	5.80808e-05	Papss2	0.440272	1.25905e-05	Myo3a	Slc52a3
Thsd7b	0.796916	3.46699e-21	S100a1	0.523231	1.03097e-07	Zdhhc14	0.407804	6.01274e-05	Ablim1	0.439829	1.28766e-05	Papss2	Thsd7b
Runx1t1	0.796498	3.76185e-21	Frzb	0.519016	1.35856e-07	Gfpt1	0.407241	6.16961e-05	Rbms3	0.434548	1.67828e-05	Pou4f3	Runx1t1
Gpr98	0.796146	4.02889e-21	Cdkn1b	0.518397	1.41423e-07	Baiap2l1	0.405968	6.53786e-05	Emp1	0.43167	1.93545e-05	Pvalb	Gpr98
Lrrc10b	0.791097	1.06247e-20	Fgfr3	0.517226	1.52572e-07	Snd1	0.405431	6.69932e-05	Srgap1	0.427463	2.37838e-05	Rab3b	Lrrc10b
Fam40b	0.790354	1.22273e-20	Tm4sf1	0.515956	1.6559e-07	Cyfip1	0.402184	7.75703e-05	Phactr1	0.426311	2.51526e-05	Rasd2	Fam40b
Sncg	0.790233	1.25091e-20	Aqp11	0.515708	1.68253e-07	Pdcd5	0.401052	8.16092e-05	Ldb2	0.424807	2.70509e-05	Slitrk6	Sncg
Fam57b	0.789991	1.30929e-20	Emid1	0.512862	2.01894e-07	Tmem170b	0.399744	8.65211e-05	Etnk1	0.419324	3.51636e-05	Srgap1	Fam57b
Tomt	0.786977	2.29832e-20	Agr3	0.512404	2.07864e-07	Klhl24	0.399185	8.86992e-05	Slit2	0.417449	3.84227e-05	Tnfrsf19	Tomt
Mcf2l	0.269827	0.00969379	Ubn1	-0.363403	0.000399248	Fam101b	-0.374307	0.000257066	Gad1	-0.438798	1.35649e-05	Wfdc2	Mcf2l
BC031353	0.26979	0.00970411	Fam57b	-0.363487	0.000397926	Erbb4	-0.377753	0.000222954	Gna14	-0.440244	1.26085e-05		BC031353
Cops8	0.269788	0.00970463	Chrna10	-0.365615	0.000365597	Ebf3	-0.377978	0.000220872	Lrrtm4	-0.441025	1.21191e-05		Cops8
Thop1	0.269557	0.00976948	Gng8	-0.365845	0.000362255	LOC100862199	-0.378221	0.000218651	Ccrl1	-0.441076	1.20874e-05		Thop1
Tmem38b	0.26954	0.00977449	Robo2	-0.367211	0.00034296	Mmp15	-0.378724	0.000214122	Pou3f2	-0.444823	9.98138e-06		Tmem38b
Hmox2	0.269364	0.00982414	Lrrc48	-0.367896	0.000333634	Dhrs2	-0.379522	0.000207106	2610017I09Rik	-0.445444	9.66762e-06		Hmox2
Ciapin1	0.269229	0.00986235	Myo7a	-0.367918	0.000333346	Rassf10	-0.38328	0.000176848	Mospd2	-0.449338	7.90141e-06		Ciapin1
Vps28	0.269065	0.00990935	Defb25	-0.367956	0.000332837	Rab3b	-0.385189	0.00016309	Pou3f3	-0.453487	6.35558e-06		Vps28
Kif2a	0.268902	0.00995573	Myo15	-0.370089	0.000305361	Col7a1	-0.385916	0.000158118	Cpz	-0.45808	4.97781e-06		Kif2a
Carf	0.268819	0.00997963	Slc6a17	-0.370529	0.00029995	Car14	-0.386645	0.000153268	Gli3	-0.461215	4.20438e-06		Carf
Pla2r1	-0.272319	0.00901725	Barhl1	-0.370693	0.000297965	E030010A14Rik	-0.387016	0.000150855	Atp1a1	-0.464575	3.50197e-06		Pla2r1
P4ha2	-0.274169	0.00854226	Nhlh1	-0.371694	0.000286079	Chst3	-0.392297	0.000120107	Nckap5	-0.465582	3.31414e-06		P4ha2
Epyc	-0.276534	0.00796718	Grxcr1	-0.373323	0.00026766	LOC100861984	-0.395895	0.000102604	Tex15	-0.466614	3.13132e-06		Epyc
Polr2a	-0.2806	0.0070578	Bdnf	-0.373757	0.000262942	Fzd9	-0.395976	0.000102237	Pcsk6	-0.47301	2.1942e-06		Polr2a
Trp53inp2	-0.281312	0.00690837	Apba1	-0.375445	0.000245302	Mreg	-0.396522	9.98065e-05	Frmd3	-0.476896	1.76157e-06		Trp53inp2
Fam198a	-0.288045	0.00562755	Gm9766	-0.37872	0.000214156	Sash1	-0.397107	9.72627e-05	Il33	-0.484427	1.14208e-06		Fam198a
Gucy1b3	-0.288785	0.00550048	Gpr156	-0.383531	0.000174975	Slitrk6	-0.406868	6.27547e-05	Smpdl3a	-0.495749	5.83674e-07		Gucy1b3
Ltbp3	-0.288954	0.00547191	Calml4	-0.384354	0.000168975	Kremen1	-0.412412	4.86303e-05	Lgr5	-0.501199	4.18838e-07		Ltbp3
Cryl1	-0.292121	0.00495875	Calb1	-0.384738	0.000166248	Prox1	-0.418252	3.6994e-05	Stox1	-0.511479	2.20456e-07		Cryl1
Ldb2	-0.294021	0.00467192	Myo3a	-0.385303	0.0001623	Olfr1372-ps1	-0.420821	3.27481e-05	Syt1	-0.523583	1.00733e-07		Ldb2
Syt12	-0.298409	0.00406524	Dlk2	-0.3863	0.000155546	Ptprz1	-0.422764	2.98426e-05	Cdh2	-0.535186	4.61777e-08		Syt12
Slc16a2	-0.300011	0.00386194	Cib2	-0.390525	0.000129708	Qpct	-0.430827	2.01753e-05	2900092D14Rik	-0.539774	3.36455e-08		Slc16a2
Pdia5	-0.306505	0.00312744	LOC100505062	-0.395985	0.000102199	St8sia2	-0.43242	1.86512e-05	Tsen15	-0.54906	1.74696e-08		Pdia5
6430527G18Rik	-0.31051	0.00273952	Il2	-0.396235	0.000101078	9930013L23Rik	-0.437268	1.465e-05	Net1	-0.549885	1.6466e-08		6430527G18Rik
Myoz3	-0.313154	0.00250766	Pvalb	-0.396315	0.000100723	Frem2	-0.438261	1.3937e-05	Slc22a3	-0.550112	1.61988e-08		Myoz3
Wfdc2	-0.313718	0.00246061	Pcolce2	-0.396699	9.90312e-05	Emb	-0.438427	1.38208e-05	Sall3	-0.567156	4.59204e-09		Wfdc2
Mmp14	-0.323506	0.00176028	Lhfpl5	-0.403027	7.46858e-05	Ephb1	-0.444627	1.00828e-05	Car2	-0.570464	3.56559e-09		Mmp14
Col11a2	-0.331856	0.00131115	Gm6537	-0.405259	6.75168e-05	Gm10091	-0.44864	8.1938e-06	Gpc4	-0.577802	2.01369e-09		Col11a2
Txndc5	-0.334463	0.00119396	Dynlrb2	-0.407802	6.01328e-05	Dync1i1	-0.456749	5.34477e-06	Chst2	-0.587418	9.31987e-10		Txndc5
Ptprd	-0.346598	0.000763801	Gng3	-0.40805	5.94568e-05	1190002F15Rik	-0.462514	3.91837e-06	B3gnt7	-0.594365	5.25776e-10		Ptprd
Hmcn1	-0.347245	0.00074543	Pou4f3	-0.409098	5.66664e-05	Olfm1	-0.465552	3.31955e-06	Ppp1r1a	-0.595023	4.97678e-10		Hmcn1
Sox5	-0.357114	0.000511074	Fam70b	-0.409308	5.6123e-05	Tmprss3	-0.468794	2.77603e-06	B3galt2	-0.596442	4.41887e-10		Sox5
Fam184b	-0.357912	0.000495459	Rundc3a	-0.414097	4.49621e-05	Lfng	-0.477868	1.66666e-06	Ism1	-0.607055	1.78271e-10		Fam184b
Galm	-0.368101	0.000330892	Rasd2	-0.422255	3.05802e-05	Rffl	-0.480604	1.42494e-06	Crym	-0.607122	1.77246e-10		Galm
Muc15	-0.392782	0.000117599	Eml1	-0.425441	2.62339e-05	Gm5887	-0.495185	6.03856e-07	Cobl	-0.616243	7.90388e-11		Muc15
Tnfrsf19	-0.39524	0.000105601	Fam188b2	-0.425557	2.6088e-05	Nrcam	-0.499101	4.7623e-07	Gjb6	-0.632218	1.80165e-11		Tnfrsf19
Sulf1	-0.398179	9.27542e-05	Espnl	-0.427961	2.32134e-05	Fgfr3	-0.512057	2.12512e-07	Fgf10	-0.673607	2.54738e-13		Sulf1
Fndc3b	-0.40888	5.72377e-05	Hip1r	-0.478261	1.62971e-06	S100b	-0.528539	7.245e-08	Cpxm2	-0.677739	1.6032e-13		Fndc3b
													Serpine2
													Slitrk6
													Socs2
													Prss23
													Gpr126
													Gm8680
													Igfbp3
													Fam101b
													E030010A14Rik
													Lfng
													Dync1i1
													Dpp4
													Gm5887
													1190002F15Rik
													Hmga2
													2310022B05Rik
													Sipa1l1
													Gm5506
													Tsga14
													Map3k1
													Rab3b
													Rragd
													Cox4i2
													Kremen1
													Hs3st1
													Nav2
													Ppp2r2b
													4930523C07Rik
													Masp1
													S100a1
													Frzb
													Cdkn1b
													Fgfr3
													Tm4sf1
													Aqp11
													Emid1
													Agr3
													Ubn1
													Robo2
													Lrrc48
													Myo7a
													Myo15
													Slc6a17
													Nhlh1
													Gm9766
													Gpr156
													Calml4
													Calb1
													Cib2
													LOC100505062
													Il2
													Pcolce2
													Dynlrb2
													Gng3
													Rundc3a
													Eml1
													Espnl
													Hip1r
													Hint1
													Fxyd1
													Prdm16
													Tmem132c
													Igf2
													Wnt5a
													Sema3c
													Srgap1
													1190002H23Rik
													Rasgrf1
													Peg3
													Myo5c
													Fras1
													Pxdn
													Igf1
													Mmp2
													Papss2
													Fgfr1
													4833420G17Rik
													Maml2
													Sh3bgrl3
													Shisa4
													Fat4
													Cd200
													Lass4
													Zdhhc14
													Gfpt1
													Baiap2l1
													Snd1
													Cyfip1
													Pdcd5
													Tmem170b
													Klhl24
													Erbb4
													Ebf3
													LOC100862199
													Mmp15
													Dhrs2
													Rassf10
													Col7a1
													Car14
													Chst3
													LOC100861984
													Fzd9
													Mreg
													Sash1
													Prox1
													Olfr1372-ps1
													Ptprz1
													Qpct
													St8sia2
													9930013L23Rik
													Frem2
													Emb
													Ephb1
													Gm10091
													Olfm1
													Tmprss3
													Rffl
													Nrcam
													S100b
													H19
													Cdkn1c
													Ifi27l1
													Smoc2
													Col4a1
													Tns3
													Rspo2
													Ogn
													Plekha4
													Cntn1
													Matn1
													Col4a2
													Pgm5
													Itih5
													Itm2a
													Car9
													Rhou
													Alcam
													Nbl1
													Dapk1
													Cldn6
													Tmem176a
													Ablim1
													Rbms3
													Emp1
													Phactr1
													Etnk1
													Slit2
													Gad1
													Gna14
													Lrrtm4
													Ccrl1
													Pou3f2
													2610017I09Rik
													Mospd2
													Pou3f3
													Cpz
													Gli3
													Atp1a1
													Nckap5
													Tex15
													Pcsk6
													Frmd3
													Il33
													Smpdl3a
													Lgr5
													Stox1
													Syt1
													Cdh2
													2900092D14Rik
													Tsen15
													Net1
													Slc22a3
													Sall3
													Car2
													Gpc4
													Chst2
													B3gnt7
													Ppp1r1a
													B3galt2
													Ism1
													Crym
													Cobl
													Gjb6
													Fgf10
													Cpxm2

## Sheet: PCA Genes Fig. 6e
Top 24 genes PC 1	Top 24 corr-values PC 1	Top 24 p-values PC 1	Top 24 genes PC 3	Top 24 corr-values PC 3	Top 24 p-values PC 3	Duplicate Genes	Final List	# Genes used for PCA:
Capn10	0.662281	8.92522e-08	Col18a1	0.732776	6.58902e-10	Fabp7	Capn10	10921
4930523C07Rik	0.647459	2.13193e-07	Dpysl2	0.703229	6.12905e-09	Sparcl1	4930523C07Rik
Ece1	0.643376	2.68759e-07	Fat1	0.676422	3.71285e-08		Ece1
Ubp1	0.63876	3.47795e-07	Lum	0.639078	3.41721e-07		Ubp1
Tm4sf1	0.630486	5.46307e-07	Lect1	0.637746	3.67851e-07		Tm4sf1
Atp6v0c	0.614589	1.25463e-06	Cpxm2	0.6223	8.43086e-07		Atp6v0c
Mapk1ip1l	0.612227	1.41407e-06	Chst2	0.608162	1.73345e-06		Mapk1ip1l
Mn1	0.606635	1.86996e-06	Sparcl1	0.595597	3.19659e-06		Mn1
Rab3b	0.604535	2.07395e-06	Lgals1	0.58914	4.33432e-06		Rab3b
Rassf4	0.594913	3.30231e-06	Aldh4a1	0.58809	4.5517e-06		Rassf4
Cdh1	0.593226	3.57744e-06	Zfp687	0.584303	5.42181e-06		Cdh1
Masp1	0.584532	5.36507e-06	Fabp7	0.582715	5.83061e-06		Masp1
Cdh10	-0.354984	0.00981432	Mtfmt	-0.464586	0.000521087		Cdh10
Ccdc132	-0.360401	0.00867605	Rab5a	-0.468558	0.000459491		Ccdc132
Fabp7	-0.360671	0.00862255	Arih1	-0.469043	0.000452437		Fabp7
Slc7a10	-0.36423	0.00794232	1810064F22Rik	-0.480361	0.000313309		Slc7a10
Sparcl1	-0.3684	0.00720481	Ppp1r2	-0.483721	0.000280236		Sparcl1
Nr4a2	-0.370938	0.00678594	2810403A07Rik	-0.490223	0.000225081		Nr4a2
Gm10433	-0.371219	0.00674088	Rora	-0.491288	0.000217052		Gm10433
Dnajc4	-0.376785	0.00590045	Pgm5	-0.492102	0.000211093		Dnajc4
Gm7711	-0.377689	0.00577311	Tns1	-0.498077	0.000171706		Gm7711
Mcam	-0.384369	0.00490355	Ctnnd1	-0.501186	0.000153982		Mcam
Sema3d	-0.385938	0.00471671	Fgfr3	-0.517806	8.44523e-05		Sema3d
Mia1	-0.401186	0.00320266	Dync1i1	-0.518034	8.37401e-05		Mia1
Gjb6	-0.401292	0.00319389	Itih5	-0.553527	2.0785e-05		Gjb6
							Col18a1
							Dpysl2
							Fat1
							Lum
							Lect1
							Cpxm2
							Chst2
							Lgals1
							Aldh4a1
							Zfp687
							Mtfmt
							Rab5a
							Arih1
							1810064F22Rik
							Ppp1r2
							2810403A07Rik
							Rora
							Pgm5
							Tns1
							Ctnnd1
							Fgfr3
							Dync1i1
							Itih5
