# Supplementary material for: Single-cell RNA-Seq resolves cellular complexity in sensory organs from the neonatal inner ear
Source: Nat Commun. 2015 Oct 15;6:8557. doi: 10.1038/ncomms9557 (PMC4634134; doi:10.1038/ncomms9557)
Supplement: Supplementary Data 2 — Results of all trajectory and differential expression analyses performed in Monocle. [file ncomms9557-s4.xlsx]

## Sheet: Supp Data 2
Supplementary Data 2
Results of all trajectory and differential expression analyses performed in Monocle. Each result is separated into a different tab in the Excel sheet based on the figure panel to which it corresponds. One tab contains the list of “Off”, “Early”, “Transient”, and “Late” genes that were identified by Monocle. The remaining tabs list the results of all differential expression tests that were perform…

## Sheet: DE TEC, SC.ii, HC.iii-iv Fig. 2
Expressed genes (LOD>1 nTPM):			14120
Significant genes (FDR<0.05):			7639
	pval	qval	TEC_spec	SC (ii)_spec	HC (iii-iv)_spec	TEC_num	SC (ii)_num	HC (iii-iv)_num			Putative Utricle TEC-Specific Genes (151)						Putative Utricle SC-Specific Genes (176)						Putative Utricle HC-Specific Genes (913)
Agt	1.26e-285	1.08e-281	1	0	0	10	0	0				qval	TEC_spec	TEC_num				qval	SC (ii)_spec	SC (ii)_num				qval	HC (iii-iv)_spec	HC (iii-iv)_num
Tinagl1	1.53e-285	1.08e-281	1	0	0	7	0	0			Lmx1a	1.99e-160	1	20			Csf2rb2	0.000167386	1	27			Srrm4	4.99e-51	1	44
Uba7	5.11e-279	2.41e-275	1	0	0	9	0	0			Hspg2	2.13e-29	1	20			Dok5	4.22e-119	1	22			Ccdc108	5.77e-34	1	43
Cadm2	3.98e-278	1.4e-274	1	0	0	9	0	0			Sema3c	1.17e-22	1	16			Slc22a3	1.19e-20	0.905614	31			Miat	6.47e-33	1	43
Cdhr4	8.76e-278	2.15e-274	1	0	0	7	0	0			Fam19a1	5.1e-20	0.922374	15			Lin7a	2.14e-08	0.86677	33			Ptprq	3.99e-24	1	43
Ret	9.14e-278	2.15e-274	1	0	0	9	0	0			Apoc1	1.13e-39	0.895073	17			Nckap5	1.85e-10	0.812241	25			Ush2a	5.65e-24	1	43
Rad51ap1	1.39e-276	2.81e-273	1	0	0	4	0	0			Islr	3.87e-165	0.887921	15			Nedd9	8.15e-15	0.808495	33			Espnl	1.06e-40	1	42
Rnase4	2.55e-275	4.5e-272	1	0	0	5	0	0			Gria3	3.29e-08	0.870767	17			Dsp	7.92e-05	0.803243	21			Wdr52	3.41e-28	1	42
Adamts15	2.99e-274	4.7e-271	1	0	0	6	0	0			Tns1	1.28e-09	0.855279	18			Wnt7a	1.24e-06	0.799432	21			Wdr63	1.36e-166	1	41
Pamr1	9.44e-272	1.33e-268	1	0	0	5	0	0			Tmem176a	4.36e-39	0.853034	20			Filip1	1.17e-09	0.78313	28			Hydin	3.6e-33	1	41
Col4a3	7.95e-271	1.02e-267	1	0	0	5	0	0			Apoa4	1.92e-28	0.84554	15			Irs1	6.28e-15	0.779739	28			Edaradd	8.59e-32	1	41
Lcn8	1.51e-270	1.78e-267	1	0	0	4	0	0			4930523C07Rik	1.2e-08	0.842286	15			Otop1	5.45e-11	0.739422	26			Dnahc5	4.3e-25	1	41
Upb1	2.44e-270	2.65e-267	1	0	0	3	0	0			Itgbl1	1.85e-21	0.836155	15			Ednrb	6.35e-12	0.724247	36			Xirp2	3.62e-26	1	39
Mcm10	8.21e-270	8.28e-267	1	0	0	4	0	0			Serpinf1	2.55e-21	0.830046	21			Ebf3	2.88e-23	0.720817	37			Dnahc9	1.91e-32	1	38
Tcf19	2.57e-269	2.42e-266	1	0	0	4	0	0			Gata2	8.39e-21	0.829013	24			Fut9	8.15e-12	0.714788	23			LOC100861635	2.2e-26	1	38
Nrm	7.12e-269	5.92e-266	1	0	0	3	0	0			Slc26a4	9.19e-14	0.818445	19			Tiam2	1.79e-18	0.713429	28			Cdh23	1.03e-38	1	37
Rad54b	6.91e-269	5.92e-266	1	0	0	4	0	0			Ccnd2	2.42e-24	0.805116	25			Tmprss5	2.27e-17	0.712344	23			Gm3883	6.41e-25	1	36
Arhgdib	4.78e-267	3.75e-264	1	0	0	3	0	0			Sik1	0.0147564	0.799518	14			2610020H08Rik	1.74e-08	0.705819	25			Slc8a1	1.55e-19	1	35
Vamp5	9.75e-267	7.25e-264	1	0	0	3	0	0			LOC100861633	3.98e-28	0.791419	25			Lgr5	0.00544422	0.699719	26			Gpr98	1.65e-19	1	35
3830417A13Rik	1.98e-266	1.4e-263	1	0	0	3	0	0			Cldn24	1.53e-19	0.786798	22			Ntf3	2.58e-15	0.699705	22			Ttc29	2.03e-245	1	34
5430435G22Rik	3.17e-266	2.13e-263	1	0	0	3	0	0			Gm106	4.14e-27	0.785462	13			Slc6a14	8.63e-16	0.699642	35			Nhlh1	2.83e-33	1	34
Fmod	4.42e-266	2.84e-263	1	0	0	4	0	0			Klk8	5.64e-23	0.771947	18			Mfsd2a	8.05e-16	0.695444	24			Kif27	3.58e-24	1	33
LOC100502818	4.65e-266	2.86e-263	1	0	0	3	0	0			Ctsh	6.96e-12	0.756734	14			Apod	1.12e-08	0.689747	26			BC030476	1.1e-17	1	33
Melk	9.48e-266	5.58e-263	1	0	0	3	0	0			Man2b1	1.1e-12	0.756504	16			Tagln2	1.31e-13	0.689472	28			Zbbx	1.4e-30	1	32
Bpifb4	2.1e-265	1.19e-262	1	0	0	4	0	0			Nqo1	1.75e-21	0.756367	13			Heyl	3.23e-11	0.687762	36			Akd1	9.4e-26	1	32
Scnn1b	2.41e-265	1.31e-262	1	0	0	3	0	0			Hmgcs2	9.6e-13	0.740385	18			Nrip3	1.09e-11	0.683039	21			Dnahc6	2.62e-21	1	32
Gm17455	7.71e-265	4.03e-262	1	0	0	4	0	0			Gpc3	3.24e-18	0.734343	25			Dkk3	1.21e-20	0.677477	40			Nfasc	5.86e-19	1	32
Lag3	1.2e-264	6.05e-262	1	0	0	3	0	0			Penk	1.41e-13	0.722814	17			Arhgef26	3.07e-07	0.675258	26			Xpo7	0.000137596	1	32
Lgals7	7.92e-264	3.86e-261	1	0	0	3	0	0			Cldn22	5.6e-17	0.715854	23			Zdhhc2	7.24e-15	0.671368	37			5330437I02Rik	3.12e-237	1	31
Gm13237	9.03e-264	4.25e-261	1	0	0	3	0	0			Ptplad2	2.14e-16	0.715118	19			LOC100862313	1.89e-10	0.66996	23			Mgat5b	1.88e-236	1	31
Iigp1	1.08e-263	4.94e-261	1	0	0	5	0	0			Col4a5	9e-152	0.691292	16			Gpm6a	4.71e-10	0.665567	32			Dscaml1	2.85e-35	1	31
Gm19562	2.16e-263	9.55e-261	1	0	0	3	0	0			Fgfr2	2.18e-07	0.690532	16			Cxcr4	1.18e-10	0.661644	33			Tanc2	0.000867135	1	31
Mrc1	3.95e-263	1.69e-260	1	0	0	3	0	0			Nes	2.79e-13	0.678941	13			Gjb6	2.58e-13	0.661361	36			Rem1	2.61e-122	1	29
Kcne1l	4.9e-263	2.04e-260	1	0	0	3	0	0			Npnt	5.8e-09	0.664834	14			Fbn2	2.71e-17	0.661047	36			Skor1	8.9e-27	1	29
Tmem72	1.82e-262	7.34e-260	1	0	0	3	0	0			Cldn8	8.96e-15	0.66449	19			Fzd4	6.98e-07	0.660656	21			Tnfaip8l1	3.06e-244	1	28
Hpse2	4.63e-262	1.81e-259	1	0	0	3	0	0			Ptgds	6.19e-19	0.655739	25			Gpc6	4.4e-05	0.651626	34			P2rx3	1.86e-151	1	28
Gm3345	5.21e-262	1.99e-259	1	0	0	3	0	0			Nfe2	1.02e-13	0.652762	13			Gal3st4	6.69e-07	0.648705	29			Usp31	6.89e-06	1	28
Plaur	9.38e-262	3.49e-259	1	0	0	3	0	0			Dmd	1.07e-15	0.649407	19			Anks1b	6.94e-17	0.644991	39			Ccdc135	2.12e-239	1	27
Gm10115	4.48e-261	1.62e-258	1	0	0	3	0	0			Fxyd3	2.12e-17	0.648303	15			Igfbp3	1.02e-24	0.644566	40			Adamts19	5.91e-238	1	27
Ifi27l2b	5.24e-260	1.85e-257	1	0	0	4	0	0			Fam184b	1.96e-09	0.644816	19			Sox6	3.81e-08	0.643658	31			Kcnj2	3.46e-14	1	27
Mesp2	9.72e-260	3.35e-257	1	0	0	3	0	0			Dsg2	1.85e-05	0.644705	17			Rassf10	1.05e-08	0.641748	28			1700024G13Rik	1.04e-244	1	26
Kank4	1.02e-259	3.42e-257	1	0	0	5	0	0			Cited1	3.44e-11	0.640886	16			Ephb1	4e-17	0.638196	35			Fsip1	2.7e-27	1	26
LOC100861645	2.67e-259	8.77e-257	1	0	0	3	0	0			Crabp2	5.48e-10	0.637202	17			Akap2	1.55e-05	0.638054	24			Pclo	9.43e-07	1	26
Slc12a4	4.35e-259	1.39e-256	1	0	0	3	0	0			Clic1	1.35e-09	0.631421	20			Chl1	1.46e-07	0.635867	33			D3Bwg0562e	0.00334639	1	26
Bcl11b	1.07e-258	3.34e-256	1	0	0	3	0	0			Apoe	1.27e-22	0.625727	27			Gad1	7.79e-12	0.635245	27			Gm11837	3.05e-230	1	25
BC017612	1.3e-257	4e-255	1	0	0	3	0	0			Ucma	1.72e-22	0.625725	20			Serpine2	1.47e-24	0.633163	38			Fam81b	2.06e-152	1	25
Gm19731	1.94e-257	5.82e-255	1	0	0	3	0	0			Hspb6	1.61e-08	0.623486	16			Chst15	7.87e-05	0.629904	27			Armc2	1.09e-28	1	25
Jak3	1.62e-256	4.77e-254	1	0	0	3	0	0			Ppfibp1	1.05e-10	0.621001	24			Sox21	1.76e-09	0.627638	26			Fscn2	7.81e-239	1	24
4930405O22Rik	3.13e-256	9.03e-254	1	0	0	3	0	0			Cgnl1	1.91e-07	0.619279	13			Hey1	5.65e-09	0.626262	33			Efcab6	1.73e-238	1	24
LOC100861733	1.18e-255	3.32e-253	1	0	0	3	0	0			Cobll1	2.27e-07	0.614244	19			Fibin	4.42e-11	0.62443	21			Stk33	9.35e-236	1	24
Slc13a5	2.74e-255	7.58e-253	1	0	0	3	0	0			Lrp4	2.29e-06	0.613534	17			Kremen1	1.87e-14	0.624009	38			Vwa3b	1.22e-234	1	24
Fabp7	2.94e-252	7.98e-250	0	1	0	0	15	0			Mfap4	1.22e-19	0.610528	18			Cxcr7	1.35e-07	0.620127	26			Faim2	8.61e-156	1	24
Ttc29	7.63e-248	2.03e-245	0	0	1	0	0	34			Plxdc2	7.7e-12	0.608991	13			Hopx	1.03e-14	0.620047	36			2700090O03Rik	2.04e-240	1	23
1700024G13Rik	3.99e-247	1.04e-244	0	0	1	0	0	26			Car13	8.82e-12	0.605558	21			Rhov	1.66e-12	0.619641	20			1700007G11Rik	6.83e-240	1	23
Tnfaip8l1	1.19e-246	3.06e-244	0	0	1	0	0	28			Pgm5	6.7e-18	0.602693	23			Frmd4a	3.74e-11	0.618692	36			Gdap1l1	1.96e-237	1	23
2700090O03Rik	8.1e-243	2.04e-240	0	0	1	0	0	23			Phyhd1	5.95e-08	0.598883	13			Tnfaip2	2.09e-13	0.617799	39			4930588N13Rik	9.08e-237	1	23
1700007G11Rik	2.76e-242	6.83e-240	0	0	1	0	0	23			Flrt1	1.26e-14	0.598748	25			Fgfrl1	6.58e-08	0.617385	29			Hecw1	3.68e-153	1	23
Ccdc135	8.7e-242	2.12e-239	0	0	1	0	0	27			Hlf	1.86e-11	0.596083	14			Fam59a	1.46e-05	0.617165	23			BC030867	2.09e-115	1	23
Fscn2	3.26e-241	7.81e-239	0	0	1	0	0	24			Leprel2	0.0142002	0.595709	16			Pon2	5.56e-06	0.615962	22			Trpm2	4e-14	1	23
Efcab6	7.36e-241	1.73e-238	0	0	1	0	0	24			Myo5c	7.74e-09	0.595061	13			Tmcc3	1.48e-10	0.613608	27			Gpr68	8.93e-12	1	23
Adamts19	2.55e-240	5.91e-238	0	0	1	0	0	27			Cklf	9.75e-06	0.594287	13			Rapgef4	0.000258489	0.613553	28			Lrtm2	3.81e-117	1	22
Gdap1l1	8.61e-240	1.96e-237	0	0	1	0	0	23			Rell1	5e-06	0.593352	18			Megf10	2.77e-06	0.612771	23			Scn11a	4.89e-28	1	22
5330437I02Rik	1.39e-239	3.12e-237	0	0	1	0	0	31			Cd59a	5.95e-07	0.592048	18			Klf5	3.2e-06	0.610554	21			Abcd2	4.12e-18	1	22
9830166K06Rik	2.44e-239	5.38e-237	0	0	1	0	0	19			Acot1	2.37e-13	0.591319	15			2310022B05Rik	0.000317818	0.604948	23			Zfp287	0.0172142	1	22
Prdm12	3.23e-239	7.02e-237	0	1	0	0	9	0			Ctsz	3.01e-08	0.590879	21			Sel1l3	4.69e-09	0.602135	26			Plscr5	5.09e-121	0.990527	29
Ppp1r1a	4.04e-239	8.63e-237	0	1	0	0	11	0			Cpz	2.17e-06	0.589464	16			Tbc1d10a	1.39e-09	0.597748	21			Eno4	9.61e-117	0.979348	26
4930588N13Rik	4.31e-239	9.08e-237	0	0	1	0	0	23			Igfbp2	0.000347828	0.583671	15			Efhd1	7.51e-10	0.597712	32			Ckmt1	2.26e-33	0.972553	36
Mgat5b	9.03e-239	1.88e-236	0	0	1	0	0	31			Clu	3.49e-09	0.580235	24			Enho	1.64e-10	0.597047	35			4430402I18Rik	2.15e-30	0.971246	27
Gm14635	2.49e-238	5.1e-236	0	0	1	0	0	19			Mapk13	2.16e-15	0.577466	19			Chst2	0.000142229	0.596844	26			Ano4	2.31e-30	0.966914	36
Slc16a5	4.53e-238	9.14e-236	0	0	1	0	0	19			Itm2a	9.36e-11	0.575477	21			Hes1	1.48e-26	0.588885	40			Necab3	1.57e-151	0.96466	22
Stk33	4.7e-238	9.35e-236	0	0	1	0	0	24			Hexb	1.16e-09	0.574633	16			Dcbld1	9.17e-08	0.588142	30			Otof	5.67e-25	0.95978	43
Vwa3b	6.2e-237	1.22e-234	0	0	1	0	0	24			Mmp2	5.93e-12	0.5746	25			Otoa	1.47e-15	0.586841	39			Gfi1	2.67e-35	0.956381	40
Ttll9	4.36e-236	8.43e-234	0	0	1	0	0	17			Rcn3	1.56e-12	0.573531	23			D330022K07Rik	0.0010727	0.585872	23			Ly6h	5.9e-117	0.956194	27
Ccdc147	2.24e-235	4.27e-233	0	0	1	0	0	19			Pla2g7	1.75e-25	0.573275	27			Mtmr10	2.97e-06	0.585849	26			Neurl1b	4.01e-15	0.952072	28
Apom	1.91e-234	3.55e-232	0	0	1	0	0	17			Fxyd1	3.62e-30	0.572795	24			Prss23	1.18e-07	0.581947	29			Cdkl4	7.06e-24	0.951002	37
Ppp1r42	1.88e-234	3.55e-232	0	0	1	0	0	15			Efemp2	3.33e-16	0.571107	22			Gjb2	2.96e-17	0.58187	39			Negr1	1.99e-21	0.948328	33
Bok	3.44e-234	6.3e-232	0	0	1	0	0	18			Pam	3.34e-17	0.570681	26			Slc15a2	1.84e-09	0.580807	27			1700101E01Rik	7.41e-122	0.94549	35
Trim47	6.71e-234	1.21e-231	0	1	0	0	9	0			Crem	0.000434802	0.568425	15			Atrn	0.0019741	0.575086	21			Rai2	2.36e-109	0.945136	25
Tekt3	5.35e-233	9.56e-231	0	0	1	0	0	13			Arhgef5	5.95e-08	0.568356	17			Hey2	3.6e-06	0.575085	27			Lrrc46	3.22e-39	0.944376	31
Gm11837	1.73e-232	3.05e-230	0	0	1	0	0	25			Thsd4	1.53e-06	0.567216	24			Nptx1	1.09e-05	0.574898	28			Thsd7b	9.52e-38	0.940703	43
Igsf21	2.28e-232	3.98e-230	0	0	1	0	0	17			Frk	2.42e-08	0.567127	14			Esrp1	9.47e-11	0.572853	21			LOC100862177	1.07e-160	0.93829	29
6820408C15Rik	2.99e-232	5.15e-230	0	0	1	0	0	16			Pabpc4l	1.14e-08	0.565062	17			Sdk1	0.02939	0.569689	26			Ccdc146	1.78e-16	0.93668	31
Dock5	3.55e-232	6.03e-230	0	1	0	0	6	0			Fcgrt	7.3e-10	0.564909	14			Otud1	0.00164616	0.569561	24			Ap3b2	4.4e-31	0.935858	39
Cdkl1	5.77e-232	9.7e-230	0	0	1	0	0	17			Acadl	0.000408491	0.562433	13			Nrarp	1.74e-07	0.567197	23			Slc52a3	2.96e-39	0.935294	39
Nppa	8.32e-232	1.38e-229	0	0	1	0	0	17			Ank2	4e-07	0.560352	14			Mybpc1	9.2e-05	0.565948	26			Fam78b	1.18e-104	0.930246	22
Fgf3	1.02e-231	1.68e-229	0	1	0	0	6	0			Bmp1	1.18e-17	0.559514	18			Plod2	4.56e-22	0.565523	38			Rab3b	6.67e-22	0.927743	39
8430408G22Rik	1.04e-231	1.69e-229	0	1	0	0	4	0			Gstm1	4.45e-06	0.559486	21			Klf9	0.000682312	0.565411	26			Aknad1	1.14e-20	0.923411	23
Myo16	1.14e-231	1.83e-229	0	0	1	0	0	16			Chrnb1	5.23e-05	0.558606	13			1200009I06Rik	7.32e-09	0.565033	21			Abca5	1.05e-05	0.921266	30
Nrsn1	1.03e-230	1.64e-228	0	0	1	0	0	10			Emid1	4.09e-09	0.557486	17			Tmprss6	1.47e-05	0.563366	27			Hs3st6	8.62e-115	0.912734	23
Gm12945	1.13e-230	1.77e-228	0	0	1	0	0	16			AW549542	5.7e-13	0.55742	22			Fosl2	1.14e-16	0.561458	22			Armc4	9.76e-35	0.910968	43
Dhrs2	1.36e-230	2.11e-228	0	1	0	0	8	0			Tmem176b	4.74e-26	0.556471	27			Asap3	1.34e-07	0.560906	21			Syt4	5.47e-20	0.910967	28
Gm19322	2.99e-230	4.58e-228	0	1	0	0	5	0			Gng7	4.75e-12	0.553436	14			Gng12	6.89e-06	0.559351	22			Ttc21a	2.01e-36	0.908114	42
Il25	4.09e-230	6.22e-228	0	0	1	0	0	15			Cldn4	1.25e-20	0.552902	27			Nav2	5.01e-15	0.558279	37			Ggta1	3.97e-27	0.906887	29
Degs2	4.57e-230	6.86e-228	0	0	1	0	0	12			Rgs9	1.86e-06	0.546575	13			Gpr126	4.23e-23	0.556374	40			Chrna9	3.37e-38	0.905497	40
Ocel1	7.45e-230	1.11e-227	0	1	0	0	4	0			E030010A14Rik	1.78e-10	0.544417	19			Acss3	0.00193022	0.554583	26			Dnaic2	2.07e-118	0.905317	39
Gpr152	8.24e-230	1.21e-227	0	0	1	0	0	14			Rbms3	4.82e-24	0.544236	27			Ankrd6	4.08e-08	0.554096	34			Ccdc40	1.03e-46	0.904208	44
Ip6k3	1.23e-229	1.79e-227	0	0	1	0	0	11			Pcbd1	4.11e-05	0.544027	13			Nacc2	8.81e-06	0.552267	29			Gm9766	6.45e-21	0.902238	28
Nsun7	4.33e-229	6.25e-227	0	1	0	0	6	0			Cnn2	2.42e-07	0.543837	13			Serinc5	1.18e-05	0.55034	29			Rph3a	1.25e-36	0.896324	38
5730403I07Rik	4.46e-229	6.34e-227	0	1	0	0	5	0			Col4a1	7.79e-07	0.54337	17			Tgfb2	2.41e-31	0.549953	40			Snap25	1.14e-31	0.896126	43
Ldhd	4.49e-229	6.34e-227	0	1	0	0	4	0			Ifi27l1	5.06e-20	0.542796	20			Cmtm5	2.92e-15	0.54933	35			Syt13	2.79e-24	0.893131	41
Upp1	9.02e-229	1.26e-226	0	1	0	0	4	0			Tpbg	2.38e-08	0.541406	19			Cdc14a	1.32e-09	0.548513	36			Loxhd1	1.66e-28	0.891292	34
Tsnaxip1	2.95e-228	4.09e-226	0	0	1	0	0	15			Sntb2	1.04e-07	0.539764	19			Plcb4	0.0011508	0.547174	23			Atp2b2	3.33e-25	0.890961	41
Spag16	6.36e-228	8.72e-226	0	0	1	0	0	12			Smarca1	4.88e-07	0.539616	24			Wipf3	0.000250673	0.545844	24			Insc	3.56e-108	0.890847	27
Slc1a5	6.68e-228	9.07e-226	0	0	1	0	0	13			Fam46a	4.11e-13	0.53932	26			Glt25d2	7.95e-16	0.544913	35			Rasd2	3.83e-19	0.890493	41
Rbfox3	7.49e-228	1.01e-225	0	0	1	0	0	14			Speg	0.00375136	0.538856	17			Irgm1	0.00107924	0.543604	23			Runx1t1	3.31e-53	0.889559	44
Slc44a5	8.18e-228	1.09e-225	0	0	1	0	0	10			Enc1	0.00434739	0.537289	14			Acvr2a	0.0388754	0.542951	24			Myo3a	6.13e-21	0.889396	31
Accn2	9.86e-228	1.3e-225	0	0	1	0	0	15			Igfbp4	0.000176361	0.536954	21			Jag1	8.06e-27	0.54255	40			4932425I24Rik	1.28e-30	0.88807	35
Uts2d	1.27e-227	1.64e-225	0	1	0	0	5	0			Gadd45a	1.14e-13	0.536518	24			Ctgf	2.83e-05	0.542483	29			Gm19359	1.74e-113	0.887804	29
Wdr38	1.27e-227	1.64e-225	0	0	1	0	0	11			Gprin3	1.75e-08	0.535521	13			E130203B14Rik	2.35e-15	0.541614	22			Txndc6	5.83e-113	0.885704	27
Dnali1	1.85e-227	2.38e-225	0	0	1	0	0	14			Plp2	4.08e-06	0.534881	16			Rlbp1	2.86e-14	0.541299	35			Dner	1.01e-19	0.884058	34
5330413P13Rik	2.21e-227	2.82e-225	0	0	1	0	0	10			Lpp	4.61e-05	0.533676	20			Rragd	4.47e-05	0.539741	29			Wdr16	8.53e-33	0.883304	41
Pllp	2.55e-227	3.22e-225	0	1	0	0	5	0			Prickle3	0.00162771	0.532512	14			Celsr2	8.46e-05	0.539505	27			Ccl21a	1.06e-160	0.882581	32
Enpp3	3.06e-227	3.82e-225	0	1	0	0	5	0			Slc39a10	0.0230206	0.532026	19			Tmem229b	1.33e-10	0.535448	20			Riiad1	9.54e-33	0.879687	29
Nmu	3.3e-227	4.08e-225	0	0	1	0	0	12			Lama5	1.34e-06	0.531593	17			Robo1	9.75e-17	0.532997	39			Lhfpl5	1.05e-46	0.879463	43
Ecel1	3.44e-227	4.23e-225	0	0	1	0	0	14			Fbp2	3.56e-11	0.531559	14			Sec24d	2.52e-05	0.532314	22			Gm2694	1.35e-39	0.877038	38
LOC545261	4.3e-227	5.23e-225	0	1	0	0	3	0			Cd200	3.63e-09	0.530972	17			Slc6a6	0.0144454	0.532214	24			Grk1	1.7e-07	0.876938	37
Skor2	7.81e-227	9.43e-225	0	0	1	0	0	11			Ccnd3	6.03e-10	0.530689	17			Fasn	1.29e-07	0.531049	36			Bdnf	8.23e-39	0.875973	43
4930570G19Rik	9.51e-227	1.14e-224	0	0	1	0	0	13			2010106G01Rik	0.0349054	0.530599	19			Otog	3.55e-33	0.530344	40			Ccdc164	1.37e-37	0.875712	41
Pigz	1.5e-226	1.78e-224	0	1	0	0	4	0			Col27a1	3.69e-13	0.529342	25			Sipa1l1	1.59e-20	0.529456	40			Gdap1	7.49e-23	0.87505	36
Gm2163	1.56e-226	1.84e-224	0	0	1	0	0	17			Dclk1	4.83e-08	0.528801	25			Stat5a	6.83e-05	0.529174	23			Ak8	2.02e-27	0.873232	23
Tmem179	2.03e-226	2.37e-224	0	0	1	0	0	12			Wwtr1	1.35e-13	0.528247	22			P2rx2	1.82e-07	0.5291	22			Mslnl	1.64e-113	0.872849	28
Chd5	2.2e-226	2.54e-224	0	0	1	0	0	13			Tmem98	9.36e-18	0.527657	17			Parva	4.14e-07	0.52899	31			Scg3	1.39e-33	0.872506	35
Rtdr1	3.27e-226	3.76e-224	0	0	1	0	0	10			Gprc5b	1.83e-11	0.527381	13			Sparcl1	1.76e-29	0.528243	40			Wdr96	1.34e-16	0.872385	41
5330434G04Rik	3.52e-226	4.01e-224	0	0	1	0	0	13			Tcn2	0.000510223	0.525959	19			Itga6	3.22e-05	0.527187	34			Nek11	3.98e-25	0.872368	24
Pnma2	4.07e-226	4.6e-224	0	0	1	0	0	13			LOC100861693	2.26e-11	0.525542	25			Sox13	9.43e-06	0.526607	31			Grp	5.61e-154	0.872063	28
Gm8787	5.73e-226	6.42e-224	0	0	1	0	0	14			Serpinh1	1.93e-20	0.523505	24			Egfr	3.43e-12	0.525486	27			Clec18a	2.88e-35	0.871255	42
Inca1	6.52e-226	7.19e-224	0	1	0	0	3	0			Rassf1	0.00418465	0.522684	16			S100a10	3.18e-25	0.525417	39			Myo1h	8.84e-17	0.869286	29
Rab20	6.48e-226	7.19e-224	0	1	0	0	8	0			Tead1	0.000906984	0.521238	21			Gm266	3.39e-05	0.523556	31			Tctex1d1	6.42e-41	0.868038	40
Gm757	8.51e-226	9.31e-224	0	0	1	0	0	9			Tnfrsf19	0.000102738	0.521019	15			Fndc3b	3.72e-05	0.523116	27			Gpr155	2.75e-20	0.867356	38
Lrrc4	9.53e-226	1.04e-223	0	1	0	0	5	0			Fkbp10	1.99e-11	0.520546	19			Marveld3	0.000117657	0.522983	34			1700003M02Rik	7.69e-25	0.866145	38
Tusc5	1.06e-225	1.14e-223	0	0	1	0	0	8			Smarca2	2.09e-06	0.520407	23			Igf2bp3	6.34e-07	0.521922	20			1700012P22Rik	2.71e-32	0.866058	27
Mdh1b	1.13e-225	1.21e-223	0	0	1	0	0	10			Lect1	3.96e-15	0.520125	27			G6pdx	3.95e-06	0.521004	34			4930451C15Rik	3.42e-10	0.865859	26
Celsr3	1.41e-225	1.5e-223	0	0	1	0	0	11			Cercam	0.00471169	0.519963	20			Ptprk	8.04e-05	0.52086	24			Foxj1	2.59e-111	0.865743	34
Nup62cl	1.62e-225	1.71e-223	0	0	1	0	0	12			Cyba	2.35e-14	0.51898	15			Anxa2	1.09e-36	0.520273	40			Sh2d7	1.46e-27	0.865473	37
Dcx	1.82e-225	1.9e-223	0	1	0	0	4	0			Sep10	1.52e-08	0.517625	21			Fgf10	9.36e-25	0.518495	39			Atp8a2	5.56e-106	0.864	30
Camk1d	2.07e-225	2.15e-223	0	0	1	0	0	11			Rfc3	0.0256539	0.516744	13			Col11a2	1.07e-13	0.517737	32			4833424O15Rik	1.41e-23	0.86321	32
4932418E24Rik	2.56e-225	2.64e-223	0	0	1	0	0	10			Arid5b	3.38e-07	0.512529	23			Asrgl1	2.61e-05	0.517383	33			Chgb	6.16e-28	0.861683	24
Grifin	3.44e-225	3.52e-223	0	0	1	0	0	7			Car12	0.015413	0.512112	18			Ccdc80	9.98e-11	0.517093	31			Myo7a	6.35e-45	0.86014	44
Gm12	3.76e-225	3.81e-223	0	0	1	0	0	11			Wnt5a	4e-12	0.511456	26			Lrrc16a	8.96e-10	0.517068	39			Ccdc81	2.53e-32	0.859736	26
Lactb	3.77e-225	3.81e-223	0	0	1	0	0	8			Tax1bp3	7.82e-09	0.509948	24			Pbxip1	5.31e-05	0.516257	30			Apba1	1.36e-33	0.857011	43
Ankrd5	3.87e-225	3.87e-223	0	0	1	0	0	11			Tmem132c	3.32e-09	0.509702	21			Cdh1	1.79e-15	0.514774	36			Myo15	8.05e-30	0.856713	43
Gng8	4.13e-225	4.11e-223	0	0	1	0	0	12			Gulp1	0.000158513	0.507114	23			Gata3	4.94e-09	0.513337	24			Nek5	1.39e-109	0.856508	32
Gpr133	4.43e-225	4.37e-223	0	0	1	0	0	11			Slc44a3	3.56e-16	0.506523	18			Gm5887	0.000411421	0.512711	32			Kcna10	1.17e-28	0.855147	29
Rgs6	8.64e-225	8.47e-223	0	1	0	0	4	0			Ifitm2	6.77e-05	0.506432	22			Acaca	0.0107398	0.512615	23			Gpr156	9.15e-29	0.853926	41
1700095J03Rik	9.83e-225	9.57e-223	0	0	1	0	0	15			F3	1.68e-15	0.5058	22			Igsf11	0.000102108	0.512316	30			Camk2b	2.71e-37	0.853636	39
1700013F07Rik	1.15e-224	1.11e-222	0	0	1	0	0	10			Csrp1	0.0005892	0.505557	15			Cd151	0.0172454	0.511476	20			Pvalb	1.2e-36	0.851902	40
Calca	1.22e-224	1.17e-222	0	0	1	0	0	10			Cthrc1	2.58e-06	0.503762	23			Epb4.1l3	0.0117679	0.511455	26			Gng3	7.48e-21	0.850594	30
Fam123c	3.31e-224	3.15e-222	0	0	1	0	0	10			Sorbs3	4.39e-12	0.502995	16			Gm19934	0.00714584	0.51121	26			1600029I14Rik	1.23e-29	0.84811	29
Cdcp2	6.35e-224	6.01e-222	0	0	1	0	0	13			S100a16	1.66e-15	0.502107	21			Ttyh1	1.82e-31	0.511043	40			1700001C02Rik	4.7e-31	0.847616	36
Ddo	6.43e-224	6.06e-222	0	0	1	0	0	10			Pdgfc	1.13e-05	0.501392	16			Cpeb2	0.000146017	0.510725	22			Fam154b	4.44e-13	0.847266	23
Nmnat2	6.85e-224	6.4e-222	0	0	1	0	0	12			Mgst1	2.42e-18	0.501388	26			Phlpp1	1.77e-08	0.510583	34			Tmem173	2.13e-23	0.847201	37
Lbx2	6.91e-224	6.42e-222	0	0	1	0	0	8			Hbegf	5.83e-05	0.500489	18			Tiam1	1.04e-05	0.508756	20			Wdr66	6.34e-105	0.846937	30
Actl6b	1.1e-223	1.01e-221	0	0	1	0	0	10									Trim2	0.000156943	0.508555	35			Dnajb13	2.2e-30	0.845737	41
Atp2b3	2.68e-223	2.45e-221	0	0	1	0	0	11									Tril	6e-13	0.508414	29			Tomt	1.57e-36	0.845662	40
A230051N06Rik	2.84e-223	2.59e-221	0	0	1	0	0	11									Tubb2a	4.64e-05	0.508407	28			Kcnh7	4.48e-30	0.845372	41
Ttc16	3e-223	2.72e-221	0	0	1	0	0	9									Mme	1.02e-07	0.507661	23			Rtn2	3.59e-104	0.843651	22
1700044C05Rik	3.41e-223	3.07e-221	0	1	0	0	3	0									1190002H23Rik	1.87e-07	0.507208	34			A730011L01Rik	0.00256841	0.842089	22
Pde2a	5.27e-223	4.71e-221	0	0	1	0	0	9									Lap3	7.87e-08	0.506969	37			Fam13c	1.59e-14	0.841821	26
Fam69c	2.25e-222	2e-220	0	1	0	0	4	0									Hk2	9.89e-17	0.506773	38			Mogat1	1.93e-27	0.840483	37
A430110N23Rik	2.49e-222	2.19e-220	0	0	1	0	0	11									Tank	0.00671823	0.506411	24			Dytn	7.04e-23	0.840268	23
Galnt9	3.65e-222	3.2e-220	0	0	1	0	0	10									Notch1	3.42e-15	0.506293	35			Dfnb59	3.99e-15	0.840128	28
Gm13425	4.7e-222	4.09e-220	0	1	0	0	4	0									Cntn1	9.8e-15	0.506088	39			Tmem91	4.89e-28	0.839507	31
Baiap2l2	7.33e-222	6.35e-220	0	0	1	0	0	12									Fam102a	2.92e-09	0.505782	38			Kncn	9.55e-112	0.838597	30
Mir1192	9.51e-222	8.18e-220	0	1	0	0	3	0									Sorl1	8.48e-12	0.505668	28			Elmod1	6.69e-24	0.838552	42
Prph2	1.11e-221	9.51e-220	0	0	1	0	0	10									Stx3	0.00344816	0.504962	23			1700028P14Rik	1.81e-53	0.837832	44
Gm5095	1.63e-221	1.39e-219	0	0	1	0	0	7									Setbp1	0.00035018	0.504537	35			Gm88	3.58e-108	0.836913	26
Fam92b	2.67e-221	2.26e-219	0	0	1	0	0	7									Smoc1	7.73e-10	0.504219	31			Myo3b	2.24e-22	0.836793	38
Art5	5.76e-221	4.84e-219	0	0	1	0	0	8									Tsga14	1.01e-30	0.503997	40			Chrna10	2.83e-28	0.836008	42
LOC100862073	7.44e-221	6.22e-219	0	0	1	0	0	10									Rin2	1.77e-06	0.503883	24			Mapk15	1.32e-32	0.835441	33
4930470P17Rik	7.62e-221	6.33e-219	0	0	1	0	0	10									Plin3	1.26e-25	0.503651	40			4930539N22Rik	8.61e-107	0.835259	24
Asphd2	1.61e-220	1.33e-218	0	0	1	0	0	6									Igsf3	8.26e-17	0.503387	37			Ppp1r27	2.05e-35	0.834376	40
Cdhr1	1.63e-220	1.34e-218	0	0	1	0	0	5									Fblim1	9.53e-11	0.502584	36			Fank1	4.72e-21	0.834321	31
Gm19347	2.83e-220	2.31e-218	0	1	0	0	4	0									Tmem168	0.0124111	0.502444	21			Dnahc7c	2.21e-26	0.833069	29
Immp2l	3.53e-220	2.87e-218	0	0	1	0	0	7									Rab8b	0.000705259	0.502025	27			Cnih2	4.16e-18	0.832074	24
Shf	5.05e-220	4.08e-218	0	1	0	0	3	0									Phxr4	0.0152606	0.501381	23			Dbpht2	2.09e-26	0.830832	25
Tnfrsf13c	6.8e-220	5.46e-218	0	1	0	0	3	0									Rgs2	6.28e-11	0.500714	21			Fam188b2	8.36e-32	0.829966	42
A230009B12Rik	8.01e-220	6.39e-218	0	0	1	0	0	7									Pdgfrl	0.000335979	0.500325	23			Nefl	7.67e-25	0.827778	40
Apobec1	1.92e-219	1.53e-217	0	1	0	0	3	0															1700007K13Rik	6.26e-28	0.827279	36
1110032A04Rik	1.98e-219	1.56e-217	0	1	0	0	4	0															D930020B18Rik	3.6e-107	0.825807	24
Plac1l	2.09e-219	1.64e-217	0	0	1	0	0	6															Lrguk	8.52e-24	0.825597	41
Gm8700	2.13e-219	1.66e-217	0	0	1	0	0	9															Iqca	2.57e-19	0.82556	28
Cacna1b	2.44e-219	1.89e-217	0	0	1	0	0	4															Defb25	2.03e-41	0.825125	42
Dscam	2.76e-219	2.13e-217	0	0	1	0	0	10															Slc8a2	1.76e-20	0.824974	35
AW011738	3.43e-219	2.63e-217	0	1	0	0	3	0															Pax2	3.35e-25	0.824243	35
Hrk	4.89e-219	3.73e-217	0	0	1	0	0	7															1700027A23Rik	7.01e-70	0.823639	44
Col19a1	6.79e-219	5.15e-217	0	1	0	0	3	0															Gm14025	1.48e-28	0.823544	25
Gm8765	7.37e-219	5.57e-217	0	0	1	0	0	10															Iqub	3.73e-34	0.823366	36
Ppp1r14c	8.88e-219	6.67e-217	0	1	0	0	3	0															Dydc1	4.43e-23	0.820452	22
Pou2af1	2.64e-218	1.97e-216	0	0	1	0	0	7															Lmo1	2.11e-22	0.817929	30
Csrp2	2.68e-218	1.99e-216	0	1	0	0	3	0															Dnajc5b	7.06e-26	0.817849	37
Sec14l5	3.1e-218	2.29e-216	0	0	1	0	0	7															Brsk2	3.95e-13	0.816867	24
Gm101	3.45e-218	2.54e-216	0	0	1	0	0	5															1700003E16Rik	3.49e-108	0.813715	23
Ttll11	4.52e-218	3.3e-216	0	0	1	0	0	7															1700026D08Rik	4.03e-30	0.813028	38
6330403A02Rik	4.91e-218	3.58e-216	0	1	0	0	3	0															Nek10	5.69e-19	0.812691	37
Gm13490	5.56e-218	4.02e-216	0	0	1	0	0	5															Dgkg	2.48e-21	0.812643	27
Hdc	6.04e-218	4.35e-216	0	0	1	0	0	7															Ccdc65	4.48e-40	0.811951	44
Prss50	7.32e-218	5.25e-216	0	1	0	0	3	0															Snhg11	1.08e-11	0.811762	35
Ppara	7.93e-218	5.65e-216	0	1	0	0	3	0															Grxcr2	4.59e-30	0.81174	37
Gfra4	8.35e-218	5.92e-216	0	0	1	0	0	7															Evc2	1.14e-18	0.810676	22
Mapk8ip2	9e-218	6.35e-216	0	0	1	0	0	7															Dmxl2	4.99e-15	0.810246	36
Gm765	9.12e-218	6.41e-216	0	1	0	0	4	0															LOC100861727	5.91e-29	0.8102	28
Akap6	1.05e-217	7.35e-216	0	0	1	0	0	8															Ppp1r32	4.14e-21	0.810023	37
Pgam2	1.3e-217	9.07e-216	0	0	1	0	0	5															Mak	3.09e-24	0.809869	40
Zfp418	1.37e-217	9.49e-216	0	0	1	0	0	6															Ccdc113	1.36e-148	0.808922	23
Gm5737	2.06e-217	1.42e-215	0	0	1	0	0	6															Slc17a8	8.2e-20	0.808453	42
Dupd1	2.09e-217	1.43e-215	0	0	1	0	0	8															Zfp474	1.84e-34	0.808041	33
Sybu	2.1e-217	1.43e-215	0	0	1	0	0	6															Ralyl	1.95e-13	0.807264	32
BB031773	2.43e-217	1.65e-215	0	0	1	0	0	9															Morn5	5.71e-33	0.806837	34
4921530L18Rik	2.46e-217	1.66e-215	0	0	1	0	0	5															Ttc24	7.21e-26	0.805986	31
Cyp4f39	2.49e-217	1.68e-215	0	0	1	0	0	6															LOC100861610	9.7e-20	0.802834	38
2310010G23Rik	3.8e-217	2.55e-215	0	0	1	0	0	7															Atoh1	4.71e-25	0.802472	38
Tmem63c	3.99e-217	2.66e-215	0	0	1	0	0	6															Rsph10b2	3.19e-13	0.800571	32
Gm7467	5.06e-217	3.36e-215	0	0	1	0	0	6															Scn3b	6.6e-101	0.799861	27
LOC627800	6.76e-217	4.46e-215	0	0	1	0	0	7															1700009P17Rik	1.77e-43	0.799435	43
4930469G21Rik	8.36e-217	5.49e-215	0	0	1	0	0	8															Tmem17	2.67e-108	0.799369	30
Gm19335	8.59e-217	5.61e-215	0	1	0	0	3	0															Spag8	4.63e-113	0.798825	38
Gm19634	9.16e-217	5.96e-215	0	1	0	0	3	0															Fcho1	5.75e-37	0.798507	34
5330416C01Rik	9.25e-217	5.99e-215	0	0	1	0	0	5															Jag2	1.87e-18	0.797804	27
Gm12709	1.05e-216	6.75e-215	0	0	1	0	0	10															Casz1	2.49e-27	0.796659	40
LOC100503181	1.07e-216	6.84e-215	0	0	1	0	0	6															A130066N16Rik	3.61e-09	0.795081	32
Dpp6	1.6e-216	1.02e-214	0	0	1	0	0	6															Odf3b	1.12e-22	0.794807	29
1810020O05Rik	2.35e-216	1.49e-214	0	0	1	0	0	5															Stmn3	1.32e-28	0.793644	39
Elf5	2.78e-216	1.76e-214	0	1	0	0	3	0															Kcns3	1.67e-101	0.793301	22
B230119M05Rik	3.87e-216	2.44e-214	0	1	0	0	3	0															Twf2	1.17e-23	0.791894	39
Ccdc87	4.49e-216	2.82e-214	0	0	1	0	0	5															Lrrc9	3.27e-25	0.790708	40
Lrrc23	4.68e-216	2.92e-214	0	0	1	0	0	6															4930485B16Rik	1.61e-12	0.790143	35
Adam7	6.2e-216	3.86e-214	0	0	1	0	0	5															Fgf21	7.97e-17	0.789994	25
E230013L22Rik	1.47e-215	9.11e-214	0	1	0	0	3	0															2410004P03Rik	1.74e-12	0.789948	32
LOC100502835	1.59e-215	9.81e-214	0	0	1	0	0	6															Wdr78	1.89e-23	0.789943	42
Tas2r135	1.63e-215	9.99e-214	0	0	1	0	0	7															Ccdc141	2.07e-12	0.788615	26
Gm10638	2.59e-215	1.58e-213	0	1	0	0	3	0															Serpine3	4.85e-24	0.788504	41
Gm20021	3.69e-215	2.24e-213	0	0	1	0	0	4															Kcnh6	6.2e-16	0.787985	32
Oxct2b	4.64e-215	2.81e-213	0	0	1	0	0	6															Slc9a3r2	5e-13	0.78793	29
Gpr97	8.85e-215	5.34e-213	0	0	1	0	0	7															Ccdc11	5.51e-24	0.786946	34
Best1	1.13e-214	6.78e-213	0	0	1	0	0	5															Espn	1.38e-21	0.786632	35
Myl3	1.17e-214	7.02e-213	0	0	1	0	0	7															Fnip2	6.44e-09	0.786412	30
Tnfsf11	1.7e-214	1.01e-212	0	1	0	0	3	0															Fam183b	1.33e-39	0.786024	43
Olfml2b	1.89e-214	1.12e-212	0	0	1	0	0	6															Cxcl14	2.3e-43	0.785991	44
Gprin1	1.98e-214	1.17e-212	0	0	1	0	0	5															4922501L14Rik	8.66e-25	0.785945	36
Gm8317	2.12e-214	1.25e-212	0	1	0	0	3	0															F730043M19Rik	4.96e-100	0.785697	23
Lhfpl3	2.45e-214	1.44e-212	0	0	1	0	0	8															Dlk2	8.59e-27	0.785479	40
2310069G16Rik	2.63e-214	1.53e-212	0	0	1	0	0	5															Mipep	1.87e-18	0.784765	22
Olfr456	2.79e-214	1.62e-212	0	0	1	0	0	6															Calb2	3.46e-25	0.784115	39
Khdrbs2	3.02e-214	1.75e-212	0	0	1	0	0	6															Cdc25b	5.26e-19	0.783412	35
Gm9997	4.18e-214	2.41e-212	0	0	1	0	0	8															Ankfn1	4.08e-20	0.782959	29
Zfp819	5.77e-214	3.31e-212	0	0	1	0	0	5															Fez1	2.19e-13	0.781976	31
Grm2	6.1e-214	3.48e-212	0	0	1	0	0	6															Lhx3	5.34e-30	0.781418	40
Pmfbp1	1.13e-213	6.42e-212	0	0	1	0	0	5															Adcy1	1.77e-146	0.779981	23
Nckap1l	1.3e-213	7.38e-212	0	0	1	0	0	6															Raver2	2.09e-13	0.779584	32
Gm10804	1.32e-213	7.47e-212	0	0	1	0	0	5															Nrxn3	1.05e-40	0.779167	44
LOC100861797	1.39e-213	7.82e-212	0	0	1	0	0	4															Ankrd24	6.88e-21	0.778654	43
Pitpnm2	1.66e-213	9.32e-212	0	0	1	0	0	5															Sars2	9.27e-17	0.77801	31
Tnni3k	1.99e-213	1.11e-211	0	0	1	0	0	4															Lrrc48	2.52e-30	0.775381	43
B3gat1	2.82e-213	1.56e-211	0	1	0	0	3	0															Eif4e3	6.97e-19	0.7747	27
Cdk6	2.82e-213	1.56e-211	0	1	0	0	3	0															Syt7	7.87e-13	0.774107	24
4930547E14Rik	4.44e-213	2.45e-211	0	0	1	0	0	6															2700054A10Rik	2.35e-07	0.773897	28
Mro	4.58e-213	2.52e-211	0	0	1	0	0	4															Lrrc10b	7.81e-24	0.773239	29
Nkapl	6.98e-213	3.82e-211	0	0	1	0	0	5															Spag6	4.23e-45	0.771925	44
Gm14964	7.06e-213	3.85e-211	0	0	1	0	0	7															Sgpp2	7.78e-14	0.770831	30
Dpp10	8.09e-213	4.39e-211	0	0	1	0	0	4															Art3	9.47e-21	0.768365	23
1700024P16Rik	1.23e-212	6.68e-211	0	0	1	0	0	4															Nefm	2.44e-40	0.767627	44
4930486I03Rik	1.59e-212	8.54e-211	0	0	1	0	0	4															Meig1	1.27e-117	0.766824	41
Gm16894	1.64e-212	8.78e-211	0	0	1	0	0	5															Kif9	2.59e-23	0.764148	40
Wee2	1.71e-212	9.13e-211	0	0	1	0	0	5															Ica1l	1.69e-16	0.763898	23
4833428L15Rik	1.73e-212	9.2e-211	0	0	1	0	0	4															Tmc1	4.19e-11	0.763787	33
Gm15753	2.11e-212	1.12e-210	0	0	1	0	0	5															Tmod2	0.00252871	0.763726	29
Ccdc150	2.35e-212	1.24e-210	0	0	1	0	0	4															Dll1	8.56e-98	0.76318	23
Ces2b	2.94e-212	1.55e-210	0	0	1	0	0	4															Lrriq1	8.73e-26	0.762875	43
Myt1l	3.8e-212	1.99e-210	0	0	1	0	0	4															Morn1	7.67e-16	0.761545	30
Msln	4.28e-212	2.24e-210	0	0	1	0	0	6															Gm7173	3.05e-16	0.760288	32
Padi6	4.53e-212	2.36e-210	0	0	1	0	0	4															Chrng	3.83e-15	0.759168	37
Celf6	5.03e-212	2.61e-210	0	0	1	0	0	5															Dyx1c1	1.53e-22	0.758017	39
Gm16534	7.12e-212	3.69e-210	0	0	1	0	0	3															Eya2	2.61e-12	0.757642	24
Gm19629	7.41e-212	3.82e-210	0	0	1	0	0	4															Lmod1	4.1e-35	0.757412	43
Tnr	9.61e-212	4.93e-210	0	0	1	0	0	5															Spef1	5.3e-105	0.75694	24
6530409C15Rik	1.31e-211	6.65e-210	0	0	1	0	0	4															Rundc3a	1.13e-141	0.756842	23
Plcd3	1.3e-211	6.65e-210	0	0	1	0	0	4															Pgm2l1	6.22e-20	0.756601	43
Gm15567	1.71e-211	8.69e-210	0	0	1	0	0	4															LOC100861661	2.62e-14	0.756469	33
Ccdc83	1.75e-211	8.88e-210	0	0	1	0	0	3															Gad2	0.00129175	0.756229	25
LOC100862358	1.83e-211	9.24e-210	0	0	1	0	0	5															Rsph4a	6.54e-16	0.755931	41
Tpo	2.76e-211	1.38e-209	0	0	1	0	0	5															5730508B09Rik	1.61e-19	0.755559	28
Htr2a	3.08e-211	1.54e-209	0	0	1	0	0	4															LOC100861670	1.62e-17	0.754149	35
2900052N01Rik	3.14e-211	1.57e-209	0	0	1	0	0	4															1700016K19Rik	1e-21	0.754112	37
Clec2l	5.89e-211	2.93e-209	0	0	1	0	0	4															Kcnb1	2.31e-09	0.753793	30
Svop	7.16e-211	3.55e-209	0	0	1	0	0	3															Lrp8	1.48e-12	0.753628	34
Gucy2d	7.31e-211	3.61e-209	0	0	1	0	0	5															Sema3e	5.78e-12	0.752098	31
BC048679	7.49e-211	3.69e-209	0	0	1	0	0	4															Prkaa2	2.5e-11	0.751193	35
Myh13	7.84e-211	3.84e-209	0	0	1	0	0	4															Gas7	7.53e-20	0.75117	41
Gm6976	7.9e-211	3.86e-209	0	0	1	0	0	3															2510049J12Rik	2.42e-12	0.750806	30
Pkd1l1	9.81e-211	4.78e-209	0	1	0	0	3	0															D730048J04Rik	8.87e-21	0.750315	23
1700102H20Rik	1.04e-210	5.06e-209	0	0	1	0	0	4															B3gnt4	3.37e-20	0.750063	34
Gipc3	1.53e-210	7.39e-209	0	0	1	0	0	5															Sncg	2.9e-17	0.75005	32
Barhl2	2.28e-210	1.1e-208	0	0	1	0	0	5															Pld1	1.92e-16	0.748892	35
LOC100862328	4.52e-210	2.17e-208	0	0	1	0	0	5															Ccdc30	6.78e-30	0.747527	43
Lhb	5.71e-210	2.73e-208	0	0	1	0	0	4															Dnalc1	6.18e-08	0.747387	31
4933440M02Rik	7.24e-210	3.46e-208	0	0	1	0	0	5															Pacrg	4.03e-30	0.746717	42
Cabp4	7.4e-210	3.52e-208	0	0	1	0	0	3															Clrn1	7.78e-26	0.746506	43
4930555I21Rik	1.08e-209	5.12e-208	0	0	1	0	0	5															Ccdc114	2.32e-18	0.746298	33
Xkr7	1.16e-209	5.48e-208	0	0	1	0	0	3															Hrasls	7.3e-16	0.746016	24
Rfpl4	1.17e-209	5.5e-208	0	1	0	0	3	0															Pou4f3	2.2e-33	0.74565	43
Nepn	1.37e-209	6.44e-208	0	1	0	0	3	0															Iqcd	2.66e-17	0.744362	22
LOC100862066	1.43e-209	6.68e-208	0	0	1	0	0	3															1700001L19Rik	3.84e-19	0.743616	30
4933431G14Rik	1.51e-209	7.05e-208	0	0	1	0	0	4															Syt14	2.41e-18	0.743538	37
Myo7b	1.58e-209	7.32e-208	0	0	1	0	0	4															Eml1	1.31e-10	0.743144	28
AI118078	1.9e-209	8.8e-208	0	0	1	0	0	5															LOC100861715	5.64e-19	0.742292	34
Mir181b-2	2.03e-209	9.35e-208	0	0	1	0	0	3															Efcab10	6.72e-31	0.742191	42
Maneal	2.16e-209	9.93e-208	0	0	1	0	0	3															Gm3893	2.21e-19	0.741719	38
Gm9525	2.7e-209	1.24e-207	0	0	1	0	0	3															Cacnb2	7.6e-14	0.741368	23
Ces2g	2.81e-209	1.28e-207	0	0	1	0	0	4															Fn3k	2.39e-13	0.741033	23
Olfr1513	2.95e-209	1.34e-207	0	0	1	0	0	3															Pnpla3	6.86e-21	0.740902	31
F730016J06Rik	3.14e-209	1.43e-207	NA	NA	NA	0	0	3															Lrrc6	8.93e-24	0.740419	39
3632454L22Rik	3.58e-209	1.62e-207	0	0	1	0	0	4															Slc10a7	5.2e-09	0.739628	22
4933417O13Rik	4.29e-209	1.93e-207	0	0	1	0	0	3															2310030N02Rik	1.04e-100	0.739232	25
Gm16059	4.69e-209	2.11e-207	0	0	1	0	0	3															Kif24	8.65e-11	0.738958	27
Tmem194	4.89e-209	2.19e-207	0	0	1	0	0	5															Atp10d	9e-103	0.735324	27
Btn2a2	5.37e-209	2.4e-207	0	0	1	0	0	3															Rfx2	1.57e-14	0.734423	24
4930526L06Rik	5.4e-209	2.41e-207	0	1	0	0	3	0															2900006K08Rik	6.76e-27	0.733637	43
Gm9883	7.57e-209	3.36e-207	0	0	1	0	0	3															Card10	6.64e-15	0.732746	23
Abcc8	9.92e-209	4.39e-207	0	0	1	0	0	3															Rbm24	1.27e-56	0.732494	44
Gm9982	1.11e-208	4.92e-207	0	0	1	0	0	3															Cabp2	2.77e-32	0.732341	43
Nefh	1.3e-208	5.74e-207	0	0	1	0	0	4															Irx2	1.06e-17	0.730235	28
BB319198	1.48e-208	6.5e-207	0	0	1	0	0	3															4933413G19Rik	6.46e-21	0.729803	32
BC021785	1.67e-208	7.3e-207	0	0	1	0	0	3															Fam161a	3.38e-16	0.729127	25
Gm19656	2.04e-208	8.87e-207	0	0	1	0	0	5															Cyb561d2	1.06e-20	0.727524	38
1700025F24Rik	2.18e-208	9.47e-207	0	0	1	0	0	4															Usp12	2.61e-13	0.725451	28
Ccdc162	2.2e-208	9.55e-207	0	0	1	0	0	5															Ankrd42	2.86e-10	0.725195	24
Gsg1l	2.25e-208	9.7e-207	0	0	1	0	0	4															Ttll3	9.89e-17	0.72519	31
Pcsk1	2.44e-208	1.05e-206	0	0	1	0	0	5															2210020M01Rik	1.43e-22	0.724771	36
Phf11	2.95e-208	1.27e-206	0	0	1	0	0	4															Cib3	1.38e-17	0.72433	36
Unc5a	3.54e-208	1.51e-206	0	0	1	0	0	3															Unc80	9.09e-100	0.723978	25
Micall2	3.77e-208	1.61e-206	0	0	1	0	0	5															Spef2	1.99e-43	0.72388	44
Muc2	4.64e-208	1.97e-206	0	0	1	0	0	4															AK129341	3.29e-13	0.722791	31
Gm19733	5.29e-208	2.24e-206	0	0	1	0	0	3															1110017D15Rik	1.31e-64	0.722579	44
Akap14	6.08e-208	2.57e-206	0	0	1	0	0	4															Grxcr1	1.98e-27	0.721953	43
Jakmip3	6.68e-208	2.82e-206	0	0	1	0	0	5															Tmprss3	3.01e-13	0.721608	35
Nhej1	7.19e-208	3.02e-206	0	0	1	0	0	5															Ano3	7.95e-08	0.719606	28
Gm1043	7.89e-208	3.31e-206	0	0	1	0	0	5															Rab3a	2.04e-16	0.719415	34
Peli3	1.09e-207	4.57e-206	0	0	1	0	0	3															Armc9	9.68e-14	0.719366	31
Snx20	1.1e-207	4.57e-206	0	0	1	0	0	6															Gpx2-ps1	9.02e-17	0.718826	34
Endog	1.34e-207	5.56e-206	0	0	1	0	0	3															Cpeb3	1.62e-05	0.717011	28
Gm19299	1.57e-207	6.49e-206	0	0	1	0	0	4															Ppfibp2	6.87e-15	0.716771	27
Zfp498	1.91e-207	7.87e-206	0	0	1	0	0	4															Ptpn3	2.67e-08	0.716111	34
Tesc	1.98e-207	8.14e-206	0	0	1	0	0	3															LOC100862399	3.26e-21	0.716021	28
2900002K06Rik	2.22e-207	9.11e-206	0	0	1	0	0	3															Gm20343	4.01e-95	0.71523	23
Zfp78	2.62e-207	1.07e-205	0	0	1	0	0	3															Agbl4	1.94e-11	0.71513	26
Gm9839	2.78e-207	1.13e-205	0	0	1	0	0	3															Ankrd22	7.78e-14	0.715058	27
Rhof	3.06e-207	1.25e-205	0	0	1	0	0	4															Dnaic1	1.9e-17	0.714788	38
Iqch	3.1e-207	1.26e-205	0	0	1	0	0	3															Gm1322	1.56e-19	0.714314	42
Gm10536	3.18e-207	1.29e-205	0	0	1	0	0	3															LOC100862237	2.98e-16	0.713231	37
Slc39a2	3.76e-207	1.52e-205	0	0	1	0	0	4															Clip4	1.3e-05	0.71218	25
Gm19973	4.05e-207	1.63e-205	0	0	1	0	0	3															A330021E22Rik	2.52e-26	0.711948	43
Acsbg1	4.52e-207	1.81e-205	0	0	1	0	0	3															Agbl2	2.44e-12	0.71183	29
Gm14439	5.28e-207	2.11e-205	0	0	1	0	0	3															Ccnjl	4.98e-15	0.711673	25
4930567H12Rik	5.7e-207	2.27e-205	0	0	1	0	0	3															Acss2	1.18e-17	0.711162	34
Ttll8	6.23e-207	2.48e-205	0	0	1	0	0	3															Mcm6	1.26e-17	0.71039	35
Des	7.98e-207	3.16e-205	0	0	1	0	0	3															Gm19496	6.56e-14	0.709714	32
Gjd2	9.54e-207	3.77e-205	0	0	1	0	0	3															LOC100862228	5.33e-16	0.709285	37
Pnmal1	1.02e-206	4.01e-205	0	0	1	0	0	3															Fhad1	4.39e-10	0.708988	30
Ufsp1	1.36e-206	5.33e-205	0	0	1	0	0	4															Ccdc151	2.58e-10	0.708883	24
Myl4	1.41e-206	5.51e-205	0	0	1	0	0	3															LOC100862170	6.06e-15	0.707739	36
A930007A09Rik	1.89e-206	7.41e-205	0	0	1	0	0	4															C530008M17Rik	1.12e-15	0.707371	37
Ces2d-ps	2.24e-206	8.73e-205	0	0	1	0	0	4															Pih1d2	1.03e-18	0.707258	38
LOC100862132	3.01e-206	1.17e-204	0	0	1	0	0	4															Ccdc19	1.91e-21	0.706949	40
Gm13553	4.43e-206	1.72e-204	0	0	1	0	0	3															Nin	1.26e-25	0.706766	42
1700011A15Rik	5.33e-206	2.06e-204	0	0	1	0	0	3															Mns1	2.22e-21	0.706046	41
4921507L20Rik	5.85e-206	2.26e-204	0	0	1	0	0	3															Lmln	2.21e-10	0.705041	23
Hrh3	7.12e-206	2.74e-204	0	0	1	0	0	3															Mycl1	5.07e-16	0.70399	40
Osbp2	8e-206	3.07e-204	0	0	1	0	0	3															Plk4	5.4e-17	0.703304	26
Dpy19l2	8.05e-206	3.08e-204	0	0	1	0	0	4															Lnx2	2.29e-06	0.703289	29
Hgfac	8.46e-206	3.23e-204	0	0	1	0	0	3															Rnf8	1.42e-13	0.702515	32
Ces2f	9.75e-206	3.71e-204	0	0	1	0	0	4															Efhc1	6.91e-09	0.702158	31
D630003M21Rik	1.05e-205	3.97e-204	0	0	1	0	0	3															Ncald	1.41e-29	0.701611	39
5830428M24Rik	1.07e-205	4.04e-204	0	0	1	0	0	3															Fam70b	2.25e-54	0.701332	44
Sh2d5	1.3e-205	4.89e-204	0	0	1	0	0	4															Dydc2	3.71e-16	0.70079	25
Rtn4rl2	1.53e-205	5.76e-204	0	0	1	0	0	4															Phtf2	9.82e-07	0.700668	35
Atp2a3	1.66e-205	6.22e-204	0	0	1	0	0	3															Cep152	4.41e-20	0.700328	42
Fam55b	1.69e-205	6.33e-204	0	0	1	0	0	4															Gm10941	1.46e-11	0.69937	24
Cacna2d4	1.93e-205	7.2e-204	0	0	1	0	0	3															1810041L15Rik	1.33e-16	0.69905	36
Lrrn2	1.93e-205	7.2e-204	0	0	1	0	0	4															Trit1	2.04e-14	0.698747	36
Krt80	2.02e-205	7.5e-204	0	0	1	0	0	3															Rsph1	2.86e-28	0.698464	43
Gm20246	2.18e-205	8.08e-204	0	0	1	0	0	3															Mreg	1.47e-50	0.697303	44
Tmem81	2.39e-205	8.82e-204	0	0	1	0	0	3															Gm20071	1.45e-13	0.696356	28
B230314M03Rik	2.5e-205	9.2e-204	0	0	1	0	0	3															Rnf157	2.81e-20	0.695897	39
Ctxn2	2.58e-205	9.49e-204	0	0	1	0	0	3															Syn3	2.04e-07	0.695324	36
Gm595	2.6e-205	9.55e-204	0	0	1	0	0	4															Zfp365	5.83e-20	0.694766	29
Baiap3	2.7e-205	9.87e-204	0	0	1	0	0	3															Gtf3c4	2.61e-10	0.693835	29
Eid3	3.25e-205	1.18e-203	0	0	1	0	0	3															Slc7a11	0.014611	0.69248	33
Yjefn3	3.48e-205	1.27e-203	0	0	1	0	0	3															6330503K22Rik	2.07e-14	0.691585	41
Nr1h4	3.84e-205	1.39e-203	0	0	1	0	0	3															Tcp11	4.73e-13	0.690305	26
Grid2	4.3e-205	1.56e-203	0	0	1	0	0	3															Ubxn11	6.17e-21	0.689179	40
Kcnj6	5e-205	1.81e-203	0	0	1	0	0	3															Rab15	7.53e-12	0.689155	35
4930471I20Rik	6.35e-205	2.29e-203	0	0	1	0	0	3															Ogdhl	4.93e-14	0.688743	27
Fcrlb	8.89e-205	3.19e-203	0	0	1	0	0	3															Tceal5	1.15e-20	0.688594	30
4930426L09Rik	9.87e-205	3.54e-203	0	0	1	0	0	4															Fbxo36	3.62e-17	0.68771	37
Gm20099	1.08e-204	3.87e-203	0	0	1	0	0	3															Iqcg	7.95e-22	0.687322	43
Cbs	1.34e-204	4.78e-203	0	0	1	0	0	3															Abl2	0.0211233	0.684626	23
Slc22a22	2.9e-204	1.03e-202	0	0	1	0	0	4															Tmem41a	6.75e-20	0.684297	33
Nanos3	3.2e-204	1.13e-202	0	0	1	0	0	3															Stom	3.7e-09	0.684203	28
Ttll2	3.7e-204	1.31e-202	0	0	1	0	0	3															Pcdh20	3.96e-11	0.683798	39
1700093J21Rik	3.82e-204	1.35e-202	0	0	1	0	0	3															4933413L06Rik	4.11e-13	0.683079	22
Zfp112	4.95e-204	1.74e-202	0	0	1	0	0	3															4732415M23Rik	1.26e-13	0.681465	28
Ppp1r14a	5.67e-204	1.99e-202	0	0	1	0	0	3															Gpr56	8.18e-11	0.681221	26
B230217O12Rik	7.27e-204	2.55e-202	0	0	1	0	0	3															Dlgap1	1.72e-09	0.680944	22
Dlgap2	1.06e-203	3.69e-202	0	0	1	0	0	3															D7Ertd443e	2.23e-17	0.679963	33
1700022P22Rik	1.51e-203	5.27e-202	0	0	1	0	0	3															Tmcc2	1.9e-23	0.679615	43
Xkr6	1.61e-203	5.6e-202	0	0	1	0	0	4															Tekt2	7.28e-20	0.679133	41
Dlgap3	1.97e-203	6.83e-202	0	0	1	0	0	3															6530418L21Rik	7.99e-13	0.678592	25
Wnt2b	2.53e-203	8.75e-202	0	0	1	0	0	4															Erc2	1.76e-12	0.678422	23
Cyp11a1	3.62e-203	1.25e-201	0	0	1	0	0	3															Spa17	1.81e-18	0.67777	39
Skap1	3.88e-203	1.34e-201	0	0	1	0	0	3															Ube2u	1.59e-10	0.674524	24
C130073F10Rik	4.56e-203	1.57e-201	0	0	1	0	0	3															Mknk1	1.13e-10	0.674171	24
Calb1	5.69e-203	1.95e-201	0	0	1	0	0	3															Tfdp2	1.27e-10	0.671164	37
Slc25a31	7.72e-203	2.64e-201	0	0	1	0	0	3															Bbs1	3.18e-13	0.670821	42
Fgf5	8.94e-203	3.05e-201	0	0	1	0	0	3															Fam81a	1.88e-21	0.670717	41
Gm14147	1.09e-202	3.72e-201	0	0	1	0	0	3															Kcnab2	1.33e-12	0.669428	22
Gm19722	1.53e-202	5.21e-201	0	0	1	0	0	3															Enkur	1.87e-27	0.668964	43
Cbln4	1.55e-202	5.26e-201	0	0	1	0	0	4															Dnaja4	3.19e-13	0.668852	36
1700001G17Rik	1.68e-202	5.67e-201	0	0	1	0	0	3															Fbxl17	1.07e-06	0.667881	32
0610043K17Rik	2.19e-202	7.39e-201	0	0	1	0	0	3															Tm6sf1	4e-19	0.66715	24
Gm19453	2.9e-202	9.76e-201	0	0	1	0	0	4															Ephx1	4.28e-11	0.666785	35
Gm626	3.01e-202	1.01e-200	0	0	1	0	0	3															Wdr31	1.03e-11	0.665379	26
Cadps	3.34e-202	1.12e-200	0	0	1	0	0	3															Ccdc96	1.13e-12	0.664388	26
Ces2e	3.71e-202	1.24e-200	0	0	1	0	0	3															Dach1	2.59e-09	0.664132	32
Slc22a4	6.58e-202	2.19e-200	0	0	1	0	0	3															LOC100502943	0.00013993	0.663835	23
Cryba2	7.48e-202	2.48e-200	0	0	1	0	0	3															Dynlrb2	2.54e-28	0.663724	43
4930500L23Rik	7.76e-202	2.57e-200	0	0	1	0	0	3															Pcyox1l	3.62e-10	0.663341	34
Sycp2	1.27e-201	4.2e-200	0	0	1	0	0	4															Pde5a	3.77e-06	0.66297	26
Insl5	1.63e-201	5.38e-200	0	0	1	0	0	3															Grip1	1.11e-06	0.662293	22
Gm9376	1.72e-201	5.67e-200	0	0	1	0	0	3															Mapk10	4.96e-13	0.662079	26
Mmp9	4.76e-201	1.56e-199	0	0	1	0	0	3															Mtf1	3.98e-10	0.661398	32
Gm20571	1.04e-200	3.39e-199	0	0	1	0	0	3															Bcl11a	4.72e-05	0.660533	27
Crygd	1.8e-200	5.9e-199	0	0	1	0	0	3															Tmie	8.65e-15	0.657201	32
Fam40b	1.97e-200	6.42e-199	0	0	1	0	0	3															Coq4	5.47e-13	0.657199	34
Dhrs13	2.01e-200	6.54e-199	0	0	1	0	0	3															Pcsk5	5.74e-12	0.656697	33
AI317395	2.23e-200	7.25e-199	0	0	1	0	0	3															Pvrl1	2.4e-10	0.656102	39
Gm5420	7.91e-200	2.56e-198	0	0	1	0	0	3															Tmtc4	8.11e-16	0.655784	40
1810008B01Rik	9.03e-200	2.92e-198	0	0	1	0	0	3															Asb1	1.11e-11	0.655412	30
Asb2	1.01e-199	3.25e-198	0	0	1	0	0	3															Gas6	7.37e-24	0.654583	43
1700039E22Rik	3.85e-199	1.24e-197	0	0	1	0	0	3															Smpx	3.12e-26	0.653934	43
4921525B02Rik	1.02e-198	3.27e-197	0	0	1	0	0	3															Rnf150	1.16e-06	0.65354	26
Sh3gl3	4.1e-198	1.31e-196	0	0	1	0	0	3															Plch2	1.59e-09	0.653081	24
Fbxo31	4.25e-198	1.36e-196	0	0	1	0	0	3															D8Ertd82e	1.01e-06	0.65226	25
C86187	5.17e-198	1.65e-196	0	0	1	0	0	3															Slc39a6	1.7e-14	0.652139	39
Gm5784	9.15e-198	2.91e-196	0	0	1	0	0	3															Apbb3	2.24e-12	0.650756	36
4921507G05Rik	4.18e-197	1.33e-195	0	0	1	0	0	3															Ap3m2	3.72e-11	0.648758	32
Morn3	1.17e-196	3.7e-195	0	0	1	0	0	3															Tjap1	8.8e-17	0.647104	41
Gm7671	3.25e-196	1.03e-194	0	0	1	0	0	3															Arid3b	2.37e-08	0.646636	22
Wdr63	4.33e-168	1.36e-166	0	0	1	3	0	41															Stk11ip	2.84e-07	0.646369	31
Islr	1.23e-166	3.87e-165	0.887921	0.0431853	0	15	2	0															Pigm	6.32e-05	0.646226	29
Htr7	3.17e-165	9.95e-164	0.949944	0.0114323	0	9	1	0															Mthfd2	8.24e-11	0.645703	36
Ccl21a	3.39e-162	1.06e-160	0.0465197	0	0.882581	2	0	32															4930452B06Rik	9.73e-11	0.645483	23
LOC100862177	3.41e-162	1.07e-160	0.0162511	0	0.93829	1	0	29															Ercc6	1.55e-05	0.645286	35
Lmx1a	6.37e-162	1.99e-160	1	0	0	20	2	0															Pygl	8.22e-144	0.644595	25
Sdr16c5	1.81e-160	5.63e-159	1	0	0	12	0	0															6030429G01Rik	1.34e-11	0.643752	32
Sostdc1	4.92e-159	1.53e-157	0.856406	0.0639337	0	12	3	0															Spata17	5.6e-08	0.64361	31
Gm16136	8.95e-158	2.77e-156	0.451139	0.433022	0	13	19	0															Slc28a3	3.26e-14	0.643565	40
Faim2	2.79e-157	8.61e-156	0	0	1	0	0	24															Gm6537	1.77e-24	0.64342	43
Wscd1	1.23e-156	3.81e-155	0.744899	0.152555	0	11	2	0															Krt7	6.67e-25	0.643222	38
Trpm5	8.39e-156	2.58e-154	0.773445	0.128154	0	12	3	0															Ppil6	2.62e-29	0.643108	41
Grp	1.83e-155	5.61e-154	0.0533118	0	0.872063	2	0	28															Dnahc11	2.65e-19	0.642813	40
Hecw1	1.2e-154	3.68e-153	0	0	1	0	0	23															4933404M02Rik	3.18e-10	0.64223	22
1810014F10Rik	2.72e-154	8.32e-153	0.720056	0.174484	0	10	4	0															Ccdc39	3.57e-44	0.642026	44
Eln	2.82e-154	8.59e-153	1	0	0	11	1	0															Dopey1	0.00156531	0.64028	23
Sphk1	2.88e-154	8.75e-153	0.350364	0.534546	1.11e-16	5	16	0															Spsb4	4.01e-09	0.639822	22
Fam81b	6.79e-154	2.06e-152	0	0	1	0	0	25															Fabp5	3.79e-14	0.63971	37
Ppap2a	9.84e-154	2.98e-152	0.596286	0.290197	0	10	7	0															Ccdc60	6.01e-08	0.637933	22
Sfn	1.3e-153	3.92e-152	0.40885	0.475397	1.11e-16	6	12	0															Wdr7	1.85e-13	0.637607	29
Mrap2	2.94e-153	8.86e-152	0.759618	0.139857	1.11e-16	5	1	0															Scyl2	1.55e-07	0.637574	26
Col4a5	2.99e-153	9e-152	0.691292	0.200539	1.11e-16	16	5	0															Nsg1	1.75e-15	0.637565	32
Necab3	5.24e-153	1.57e-151	0.00631558	1.11e-16	0.96466	1	0	22															Madd	1.18e-11	0.636917	28
Fam20c	5.53e-153	1.66e-151	0.53213	0.352739	0	7	8	0															Rab3ip	2.9e-15	0.636694	36
P2rx3	6.22e-153	1.86e-151	0	0	1	0	0	28															Slc43a2	0.00190013	0.636668	26
Trip10	6.51e-153	1.94e-151	0.841752	0.0743752	0	6	1	0															Mob3b	6.7e-11	0.636494	42
Ube2ql1	3.76e-152	1.12e-150	0	0	1	0	0	16															D630037F22Rik	0.00275687	0.634737	24
Fam38a	6.03e-152	1.79e-150	1	0	0	6	0	0															Tbc1d16	1.35e-06	0.634228	23
Il17re	1.25e-151	3.7e-150	0.692878	0.199086	0	11	2	0															Rgnef	1.04e-08	0.634189	37
Fah	1.29e-151	3.82e-150	0.516612	0.368022	1.11e-16	6	10	0															Lrrfip2	0.000330368	0.633553	22
C1qtnf6	6.02e-151	1.78e-149	0.707959	0.185363	0	10	4	0															Ttc25	2.3e-12	0.633252	25
2610018G03Rik	9.9e-151	2.92e-149	0.530271	0.354567	0	6	6	0															Hes6	1.56e-10	0.633076	28
Dab1	1.02e-150	3e-149	0.10304	0.804177	0	1	7	0															Mfng	7.13e-98	0.632956	27
Gins2	1.41e-150	4.15e-149	0.694706	0.197414	0	7	3	0															B230217C12Rik	5.37e-11	0.632847	22
Cdh10	2.07e-150	6.04e-149	1	0	0	3	0	0															Ptpn22	1.12e-07	0.632349	23
Smoc2	2.06e-150	6.04e-149	1	0	0	3	0	0															Wdpcp	8.39e-06	0.630729	29
Ephb4	2.29e-150	6.67e-149	0.39755	0.486773	1.11e-16	5	8	0															Gm14326	2.61e-07	0.630228	33
Lad1	2.58e-150	7.51e-149	0.55927	0.326142	0	6	7	0															Ribc2	8.53e-11	0.629705	22
Dcdc2b	3.28e-150	9.54e-149	0.0892455	0	0.821851	1	0	19															Ift122	2.09e-08	0.629462	32
Ttll7	3.46e-150	1e-148	0.265431	0	0.622076	6	0	29															Tnc	4.11e-40	0.629184	44
Tacc3	4.19e-150	1.21e-148	0.600205	0.286417	0	8	4	0															Pcdh15	1.44e-26	0.628814	43
Ccdc113	4.71e-150	1.36e-148	0.0992859	0	0.808922	1	0	23															Golm1	3.73e-08	0.62841	30
Cryl1	1.35e-149	3.88e-148	0.327507	0.557872	0	3	8	0															Kcnma1	2.51e-09	0.628286	25
Prkcdbp	1.91e-149	5.48e-148	0.385788	0.498639	0	5	11	0															Spock2	4.82e-10	0.627106	37
Gm14133	2.08e-149	5.98e-148	0.619817	0.26759	0	11	4	0															Msrb3	1.59e-12	0.626862	40
Zfp467	2.2e-149	6.31e-148	0.177866	0.716281	0	2	10	0															Chn2	1.5e-06	0.62543	24
Pla2g4a	3.36e-149	9.62e-148	0.621061	0.266401	1.11e-16	7	4	0															Lrrc27	8.14e-12	0.623383	38
Arhgef16	3.6e-149	1.03e-147	0.659754	0.229777	0	7	4	0															AI450353	2.54e-08	0.622885	29
Casp12	3.72e-149	1.06e-147	0.879531	0.0484592	0	5	1	0															Ccdc93	5.87e-05	0.62242	28
Gm11992	3.96e-149	1.12e-147	0.0571944	0	0.866239	1	0	19															Ttll7	1e-148	0.622076	29
Matn4	4.45e-149	1.26e-147	0.666264	0.223692	0	8	4	0															Senp1	1.03e-06	0.621982	23
Ncaph	5.76e-149	1.63e-147	0.742257	0.154859	0	5	1	0															Kif6	2.05e-13	0.621454	33
Fads3	6.48e-149	1.83e-147	0.549052	0.336134	0	3	4	0															C230081A13Rik	3.17e-09	0.621119	36
March3	8.61e-149	2.43e-147	0.0484228	1.11e-16	0.879588	1	0	16															Rnf32	1.87e-09	0.619839	25
Gm3297	8.94e-149	2.52e-147	0.0811926	0	0.832504	1	0	21															Srgap1	1.55e-13	0.617798	41
Cidea	1.01e-148	2.82e-147	0.686077	0.20533	0	6	3	0															Slc25a14	8.36e-08	0.61723	27
2310043J07Rik	1.58e-148	4.44e-147	0.827605	0.0848696	0	5	1	0															Cib2	5.73e-41	0.617092	44
Rarres2	1.81e-148	5.06e-147	0.927104	1.11e-16	0.0214351	6	0	1															Ppp1r16a	3.42e-06	0.616511	23
Scara3	1.89e-148	5.26e-147	0.6855	0.205861	1.11e-16	3	1	0															5730455P16Rik	0.00276811	0.616416	24
Rnf43	2.05e-148	5.71e-147	0.532216	0.352654	0	5	8	0															Gm4791	4.52e-08	0.614533	38
Kcna1	2.06e-148	5.72e-147	1	0	0	3	0	0															Ablim1	1.3e-13	0.613915	29
Cdc42ep5	2.21e-148	6.13e-147	0.45113	0.43303	0	4	7	0															Stk36	6.99e-06	0.613543	27
Pcolce	4.28e-148	1.18e-146	0.776184	0.125863	0	5	1	0															Camk2n1	2e-12	0.612873	40
Tnfrsf11b	5.69e-148	1.57e-146	0.686018	0.205383	0	6	3	0															Tekt1	1.24e-23	0.612357	43
Gmnn	5.88e-148	1.62e-146	0.5221	0.362611	0	6	6	0															Stard10	1.27e-13	0.612137	38
Krt19	5.87e-148	1.62e-146	0.892523	0.0403764	0	3	1	0															9230110C19Rik	1.58e-07	0.612059	33
Adcy1	6.44e-148	1.77e-146	0.122703	0	0.779981	1	0	23															Olfml3	1.68e-15	0.611704	34
Snx7	6.57e-148	1.8e-146	0.422542	0.461644	0	6	8	0															2010300C02Rik	1.32e-06	0.611684	26
Tpd52l1	8.39e-148	2.3e-146	0.53717	0.347786	0	6	7	0															Zbtb38	1.77e-07	0.611299	34
Gm19929	9.34e-148	2.55e-146	1	0	0	3	0	0															Fbxo16	3.4e-10	0.611085	37
Agr2	9.54e-148	2.6e-146	0.28025	0.606612	0	1	5	0															Dixdc1	1.48e-11	0.61064	40
1700029G01Rik	1.31e-147	3.55e-146	0.650013	0.238926	0	5	2	0															Clock	0.00121724	0.6104	27
Nuf2	1.96e-147	5.33e-146	0.896112	0.0382292	1.11e-16	3	1	0															Pak3	1.15e-43	0.610233	44
Chaf1b	1.99e-147	5.4e-146	0.732057	0.163818	0	4	2	0															Ccdc157	5.64e-08	0.607144	36
E330013P04Rik	2.13e-147	5.76e-146	0.798792	0.107342	0	6	1	0															Gm15728	8.75e-06	0.606693	24
Pld2	4.23e-147	1.14e-145	0.413574	0.470649	0	4	7	0															Hdac9	1.33e-05	0.606508	27
Actn3	5.48e-147	1.48e-145	0	0	1	0	0	14															Eps8l2	2.17e-13	0.606424	40
Slc16a4	5.54e-147	1.49e-145	1	0	0	3	0	0															Mtap7d2	0.00121242	0.606293	26
Sult4a1	6.27e-147	1.68e-145	0	0	1	0	0	14															2410022L05Rik	8.95e-08	0.606251	29
Parp9	6.32e-147	1.69e-145	0	1	0	0	5	0															Cep290	1.29e-15	0.605007	43
Atp10b	6.44e-147	1.72e-145	0.472913	0.411321	0	6	4	0															Fam149a	3.66e-06	0.604373	25
Nynrin	1.05e-146	2.8e-145	0.5021	0.382362	0	5	7	0															Osbpl3	1.63e-08	0.604025	34
Sema5a	1.2e-146	3.21e-145	0.777447	0.12481	0	5	3	0															Otud7b	4.41e-07	0.603951	31
Ddc	1.62e-146	4.3e-145	0.288498	0	0.598046	6	0	19															Kbtbd4	3.31e-08	0.603948	33
Entpd2	2.29e-146	6.08e-145	0.250906	0.637338	0	1	6	0															Pawr	0.0001796	0.603567	25
Aim1	2.38e-146	6.32e-145	0.481972	0.402316	1.11e-16	6	9	0															Irak1bp1	0.000297404	0.603441	22
Tacr3	2.46e-146	6.5e-145	0.732017	0.163853	0	4	1	0															1810048J11Rik	4.87e-10	0.603044	35
LOC100862319	2.53e-146	6.69e-145	0.0807405	1.11e-16	0.83311	1	0	15															B9d2	8.44e-12	0.600993	38
1190002F15Rik	2.85e-146	7.52e-145	0.43618	0.447976	0	4	6	0															Cd164l2	5.39e-41	0.60034	44
Plin2	3.62e-146	9.51e-145	0.404051	0.480225	0	2	4	0															Cacna1d	1.83e-11	0.600303	37
Col4a4	4.59e-146	1.21e-144	0.744637	0.152783	0	7	2	0															Pdzrn3	1.24e-08	0.598958	27
Trim34a	5.88e-146	1.54e-144	0.702501	0.19031	1.11e-16	4	7	0															Snhg10	5.18e-11	0.598218	35
Fbln1	6.68e-146	1.75e-144	0.488894	0.395445	0	3	2	0															Coro2b	6.33e-16	0.597568	22
Chrnb2	7.55e-146	1.97e-144	0	0	1	0	0	14															Loh12cr1	0.00027887	0.597291	22
Arpc1b	8.13e-146	2.12e-144	0.650376	0.238584	0	5	3	0															Rpgr	2.91e-10	0.597092	41
Tlr3	9.01e-146	2.34e-144	0.458006	0.42617	1.11e-16	6	9	0															Ulk4	5.16e-08	0.596895	24
Cdhr3	1.13e-145	2.94e-144	0	0	1	0	0	11															1500031L02Rik	1.5e-10	0.595389	35
Chi3l7	1.25e-145	3.24e-144	0.0871283	1.11e-16	0.824625	2	0	21															Mterfd2	1.01e-07	0.594737	28
Wif1	1.65e-145	4.28e-144	1	0	0	5	0	0															Lekr1	2.47e-08	0.594288	32
Gpr179	1.9e-145	4.92e-144	0.586149	0.299998	1.11e-16	4	4	0															Gramd1c	6.3e-06	0.593972	30
Nab2	1.96e-145	5.06e-144	0.690852	0.200943	0	5	2	0															Tmem231	2.46e-34	0.593867	44
Pip5k1b	2.21e-145	5.67e-144	0.734971	0.161248	0	5	3	0															Slc9a9	1.04e-05	0.5928	33
Nlgn3	2.29e-145	5.87e-144	0.407107	0.47715	0	3	6	0															Arv1	5.56e-07	0.592719	25
Paqr4	2.37e-145	6.08e-144	0.371349	0.513241	0	4	12	0															2300009A05Rik	1.14e-06	0.592653	26
Sphkap	2.99e-145	7.64e-144	0.265618	0.62188	0	2	7	0															LOC100861669	6.27e-16	0.592191	41
Gm9972	3.09e-145	7.89e-144	0.762291	0.137576	0	5	2	0															Asb8	2.27e-07	0.591394	34
Pygl	3.23e-145	8.22e-144	0.244037	0	0.644595	5	0	25															Timm9	6.41e-07	0.590789	22
B3galt5	3.5e-145	8.89e-144	0.727044	0.168258	0	6	1	0															Bend4	2.02e-07	0.590734	30
Cldn10	1.19e-144	3.02e-143	0.584233	0.301854	0	3	3	0															BC088983	7e-05	0.589749	29
Tiaf2	1.33e-144	3.38e-143	0.763627	0.13644	0	3	3	0															1700094D03Rik	0.000732035	0.589585	33
Tspan4	1.43e-144	3.63e-143	0.581939	0.304078	0	5	4	0															Daam1	5.77e-14	0.589522	43
Rras	1.51e-144	3.81e-143	0.637983	0.250295	0	4	2	0															Fign	0.000145862	0.589182	23
Il17rb	1.63e-144	4.11e-143	0.415426	0.468787	1.11e-16	4	5	0															Kcnh8	6.51e-07	0.58879	31
AI463170	1.83e-144	4.6e-143	0.477028	0.407228	0	4	5	0															Tanc1	8.58e-13	0.588499	41
LOC100861876	2.08e-144	5.23e-143	0.126772	0	0.775095	1	0	18															Pcbp3	6.2e-08	0.588396	24
Tlr4	2.22e-144	5.57e-143	0.625197	0.262452	0	5	4	0															Zfp667	2.23e-09	0.587919	40
Ano9	2.36e-144	5.9e-143	1	0	0	3	0	0															Zfp397	1.77e-07	0.587751	36
1700086L19Rik	2.42e-144	6.05e-143	0.116738	0	0.787214	4	0	20															Enpp4	0.000266723	0.587154	22
Ankrd1	2.76e-144	6.89e-143	0.956162	0	0.00912959	3	0	1															Tmem70	1.37e-15	0.587016	39
6030405A18Rik	2.87e-144	7.14e-143	0	1	0	0	3	0															Hsd17b7	7.14e-08	0.586198	36
Diap3	4.33e-144	1.08e-142	0.670877	0.219394	0	6	4	0															Dalrd3	3.28e-14	0.586164	41
BC021891	4.81e-144	1.19e-142	0.73555	0.160739	0	4	2	0															Cars	2.95e-11	0.585979	37
Il18	5.31e-144	1.32e-142	0.474876	0.409368	0	3	6	0															Efhb	4.89e-08	0.585876	33
1700012D01Rik	5.58e-144	1.38e-142	0.60984	0.277149	1.11e-16	3	2	0															Rpgrip1l	2.75e-08	0.585251	33
Osbpl5	6.87e-144	1.7e-142	0.446717	0.437438	0	4	4	0															Akap17b	0.000330368	0.584774	25
E130303B06Rik	7.52e-144	1.85e-142	0.283763	0	0.602961	4	0	17															Gm10643	5.39e-06	0.584271	22
LOC100862285	7.93e-144	1.95e-142	0.835498	0.0789672	0	3	1	0															Tecpr2	0.0138361	0.584168	22
Anpep	9.36e-144	2.3e-142	0.737187	0.159299	0	6	3	0															2610307P16Rik	1.24e-05	0.583653	31
Acox2	1.13e-143	2.78e-142	0.576839	0.309028	0	7	3	0															Rabl2	3.48e-15	0.58351	42
Antxr2	1.76e-143	4.3e-142	0.619901	0.26751	0	4	2	0															Tex9	1.54e-20	0.582964	43
Hr	2.71e-143	6.62e-142	0.246083	0.642431	0	2	6	0															Rnf182	3.17e-12	0.582565	41
Adamts10	2.99e-143	7.3e-142	0.78228	0.1208	0	3	1	0															Zfp781	0.00476672	0.582428	24
D130009I18Rik	3.38e-143	8.22e-142	0	0	1	1	0	19															Ttc26	9.49e-06	0.582291	35
Clec1b	3.46e-143	8.41e-142	0.13012	0	0.771102	1	0	15															Lmo7	3.44e-30	0.581625	44
Mmp11	4.19e-143	1.02e-141	0.556405	0.32894	0	5	3	0															Trnp1	5.01e-98	0.581211	27
Gem	4.52e-143	1.09e-141	0.413428	0.470795	0	2	4	0															Mtmr7	1.07e-08	0.580824	32
Rundc3a	4.69e-143	1.13e-141	0.142233	0	0.756842	1	0	23															Malt1	0.00449515	0.580186	22
Clrn2	4.98e-143	1.2e-141	0.00476871	0	0.969974	1	0	15															Ccdc138	9.26e-06	0.579791	33
Plekha6	5.35e-143	1.29e-141	0.151245	0	0.746405	1	0	17															Cyb5r1	7.38e-11	0.579697	38
Tram2	6.06e-143	1.46e-141	0.528647	0.356165	0	4	5	0															Anxa4	6.04e-37	0.57958	44
A730089K16Rik	6.56e-143	1.58e-141	0	0	1	0	0	6															Kdm4b	0.000403016	0.579319	23
Reep4	7.32e-143	1.75e-141	0.557356	0.328011	0	3	2	0															Hip1r	3.41e-08	0.578968	30
Tmem221	8.37e-143	2e-141	0.567511	0.318104	0	5	2	0															Grpel2	6.74e-05	0.577923	28
Synpo	1e-142	2.39e-141	0.0975058	0	0.811188	2	0	21															Fam126b	7.95e-05	0.577446	26
Rslcan18	1.13e-142	2.69e-141	0.6913	0.200532	0	3	2	0															Ctnna2	0.0331839	0.57742	22
Trp53i13	1.47e-142	3.51e-141	0.514918	0.369695	0	2	3	0															Mfge8	3.44e-07	0.576811	22
Sycp3	2.29e-142	5.45e-141	0.542778	0.342282	0	4	5	0															Gm11818	2.39e-05	0.576489	24
Hs3st5	2.38e-142	5.64e-141	0	0	1	0	0	10															Fsd1l	2.36e-13	0.575986	42
St3gal4	2.59e-142	6.13e-141	0.391467	0.492906	0	5	6	0															Phtf1	7.46e-11	0.57518	42
Pthlh	2.72e-142	6.44e-141	0.266454	0.621005	1.11e-16	2	4	0															Wdr47	4.97e-06	0.574324	24
2810049E08Rik	2.74e-142	6.46e-141	0	1	0	0	3	0															Zfp276	6.23e-06	0.574026	26
Itga2b	2.91e-142	6.87e-141	1	0	0	3	0	0															Dpysl4	3.32e-07	0.573947	30
Tlr2	3.12e-142	7.33e-141	0.525781	0.358985	0	3	4	0															Crym	2.22e-09	0.573267	36
Fam5c	3.22e-142	7.57e-141	0	0	1	0	0	10															Ift172	0.00200341	0.5732	29
Gm19845	3.23e-142	7.57e-141	0	1	0	0	5	0															Dusp18	6.47e-08	0.573182	39
Vgll3	3.66e-142	8.56e-141	0.727416	0.167928	0	3	2	0															Tmem199	1.16e-08	0.572933	35
Fstl4	3.82e-142	8.93e-141	0	0	1	0	0	9															Tctn3	9.17e-06	0.572608	25
Bcl6	4.16e-142	9.71e-141	0.504927	0.379565	1.11e-16	5	5	0															Capsl	5e-15	0.572402	41
Ndp	4.38e-142	1.02e-140	0.227353	0.662343	0	1	3	0															Lime1	0.00122531	0.57224	24
Bambi	4.93e-142	1.15e-140	0	1	0	0	5	0															Mrpl47	6.65e-05	0.571855	22
Gm5567	5.55e-142	1.29e-140	0	0	1	0	0	14															Gm4724	0.0448008	0.571677	22
Caln1	5.96e-142	1.38e-140	0.926893	1.11e-16	0.021538	9	0	2															Tuba4a	2.81e-08	0.571456	30
Lyn	6.13e-142	1.42e-140	0.388295	0.496107	0	1	4	0															Hps4	2.62e-05	0.57144	24
Ccdc74a	6.79e-142	1.57e-140	0.0773503	1.11e-16	0.837688	1	0	16															Ciapin1	4.55e-05	0.570898	30
Tmem37	7.13e-142	1.65e-140	0.478525	0.405741	1.11e-16	3	5	0															Stk30	4.86e-10	0.570219	32
A230065H16Rik	8.47e-142	1.95e-140	0.44061	0.443544	0	2	3	0															Uaca	2.53e-08	0.570177	39
Anln	9.25e-142	2.13e-140	0	1	0	0	3	0															Atmin	2.68e-05	0.569879	27
Agpat2	1.13e-141	2.59e-140	0.698132	0.194286	0	4	1	0															Tmem101	7.23e-06	0.568644	27
Gm4544	1.22e-141	2.8e-140	0.311122	0.574685	1.11e-16	2	5	0															Prepl	3.47e-12	0.567935	40
Abi3bp	1.38e-141	3.16e-140	0.509693	0.374853	0	3	2	0															2610301G19Rik	7.2e-06	0.567925	22
6030419C18Rik	1.4e-141	3.21e-140	0	0	1	0	0	10															2610015P09Rik	1.3e-06	0.56785	34
Arsb	1.42e-141	3.23e-140	0.392848	0.491513	1.11e-16	3	6	0															Dync2h1	1.5e-20	0.567746	44
Cdkn2b	1.75e-141	3.98e-140	0.451357	0.432804	1.11e-16	2	4	0															Paxip1	1.64e-06	0.567737	36
Tradd	1.95e-141	4.42e-140	0.497688	0.386729	0	3	3	0															Hsph1	1.69e-09	0.567732	40
Rab7l1	2.01e-141	4.56e-140	0.564623	0.320918	0	3	2	0															Cdk14	4.02e-20	0.567672	42
Ccdc37	2.02e-141	4.58e-140	0.655798	0.233486	1.11e-16	3	2	0															Galk2	1.96e-07	0.567281	31
Gm17546	2.15e-141	4.87e-140	0.654055	0.235124	0	3	2	0															Ctnnd2	4.01e-29	0.566973	44
Rasgrp1	2.69e-141	6.08e-140	0	1	0	0	3	0															Mob2	7.19e-05	0.566645	24
Trpc5	3.1e-141	6.99e-140	0	1	0	0	3	0															Rab36	1.9e-15	0.566564	42
Tcte2	3.91e-141	8.81e-140	0.435563	0.448594	0	1	3	0															Cetn4	4.04e-06	0.566453	24
Fhdc1	3.95e-141	8.89e-140	0.685756	0.205625	0	5	2	0															Evl	9.26e-19	0.566402	43
Scube2	4.59e-141	1.03e-139	0.682645	0.208492	0	3	3	0															Rgs12	5.22e-06	0.566278	31
Arhgap31	4.98e-141	1.12e-139	0.597005	0.289502	0	3	2	0															Bbs5	4.59e-09	0.566128	34
Rspo2	6.04e-141	1.35e-139	0.418215	0.465986	1.11e-16	2	4	0															Tmem126b	2.43e-05	0.565932	22
Icosl	7.23e-141	1.62e-139	0.5918	0.29453	1.11e-16	3	4	0															D430042O09Rik	8.53e-06	0.565921	24
Metrn	7.5e-141	1.67e-139	0.502509	0.381957	0	2	4	0															Fam19a5	4.18e-06	0.565819	25
9430041J12Rik	9.13e-141	2.03e-139	0.0413807	0.890866	0	1	6	0															Ccdc66	0.000182485	0.565456	23
9130221H12Rik	9.71e-141	2.16e-139	0.430636	0.453529	0	1	5	0															Pcp4	4.78e-23	0.56539	43
1700001D01Rik	1.13e-140	2.5e-139	0.568666	0.316978	0	3	3	0															Nceh1	6.74e-06	0.565086	25
Dcn	1.12e-140	2.5e-139	0.233935	0.65532	0	1	4	0															Tmem63b	4.39e-06	0.564959	31
Mafb	1.27e-140	2.81e-139	0	1	0	0	4	0															Zdhhc16	2.67e-07	0.564894	29
Egflam	1.53e-140	3.38e-139	0.558533	0.326861	0	5	4	0															Cdkl2	1.31e-09	0.564528	41
LOC319574	1.55e-140	3.43e-139	0	1	0	0	3	0															Trappc2	8.77e-10	0.564223	38
Astn2	1.74e-140	3.83e-139	0.382052	0.502413	0	1	3	0															6030458C11Rik	4.19e-06	0.563981	38
Dmkn	1.78e-140	3.92e-139	0	0	1	0	0	10															Gpx2	2.21e-37	0.563745	44
Tap1	2.17e-140	4.77e-139	1	0	0	3	0	0															Oscp1	1.41e-10	0.562786	39
Spr	2.3e-140	5.04e-139	0.374956	0.50959	0	3	5	0															Rps6ka6	4.17e-05	0.562708	25
Igf2	3.03e-140	6.63e-139	0.555621	0.329707	0	3	1	0															Rsph9	1.35e-13	0.562306	41
Sfmbt2	4.04e-140	8.84e-139	0.336466	0.548712	0	1	4	0															Tspyl5	2.88e-10	0.56173	40
Alkbh2	5.06e-140	1.1e-138	0.0961017	0.812983	0	1	3	0															1700025K23Rik	8.24e-08	0.56173	24
B230216N24Rik	6.43e-140	1.4e-138	0.383647	0.500801	0	1	3	0															Smyd3	0.000696583	0.561668	23
Tk1	6.54e-140	1.42e-138	0.843097	0	0.0733986	4	0	2															4922501C03Rik	3.03e-06	0.561542	40
Slc39a8	6.71e-140	1.46e-138	0	1	0	0	5	0															Fmn1	1.34e-05	0.561297	35
Car9	6.84e-140	1.48e-138	0.661608	0.228041	0	3	1	0															Triobp	4.92e-17	0.561266	43
Dmc1	6.94e-140	1.5e-138	0.0283063	0	0.913671	1	0	8															Ttc18	3.22e-10	0.561241	39
Rhbdf1	7.31e-140	1.58e-138	0.288726	0.59781	0	1	5	0															4930506M07Rik	3.5e-20	0.56097	44
Dennd2d	7.65e-140	1.65e-138	0.6021	0.284591	0	3	1	0															Slc25a46	3.55e-05	0.560839	35
Cenpa	8.38e-140	1.81e-138	0.579107	0.306826	0	3	1	0															Xpa	4.32e-05	0.559944	24
Zeb1	8.4e-140	1.81e-138	0.0136638	0	0.944357	1	0	11															Lass6	1.1e-07	0.559542	39
Plekhf1	9.04e-140	1.94e-138	0.416885	0.467323	0	2	4	0															Cited2	6.96e-08	0.55954	35
Sdc1	9.27e-140	1.99e-138	0.298353	0.587847	0	2	6	0															Prpf18	0.000936885	0.559526	38
Gm13446	9.37e-140	2.01e-138	1	0	0	4	0	0															Acot7	1.9e-15	0.559416	41
Tjp3	9.81e-140	2.1e-138	0.542581	0.342475	0	2	4	0															Tmem184a	1.09e-07	0.559307	30
Lhfpl1	1.05e-139	2.25e-138	0.25246	0.635699	1.11e-16	1	3	0															Slain2	1.46e-05	0.559059	22
Pold1	1.49e-139	3.18e-138	0.669954	0.220253	0	3	1	0															Usp20	0.000205231	0.558715	24
Sh3bgr	1.75e-139	3.74e-138	0.580319	0.305649	0	3	2	0															Fam171b	7.17e-05	0.558624	23
Tfeb	1.82e-139	3.86e-138	0	1	0	0	4	0															Pip4k2a	0.00256076	0.558307	24
Tenc1	2.03e-139	4.31e-138	0.662395	0.227305	0	5	1	0															Otud4	1.9e-05	0.558123	36
Wfdc3	2.05e-139	4.34e-138	0.887992	1.11e-16	0.0431412	5	0	1															Timm8a1	2.66e-05	0.5578	27
Slc2a13	2.74e-139	5.8e-138	0	0	1	1	0	15															G730013B05Rik	0.00663597	0.557782	37
Msi1	3.59e-139	7.59e-138	0	1	0	0	3	0															Dera	3.01e-07	0.557675	37
Pcdh8	3.85e-139	8.12e-138	0.166741	0	0.728754	1	0	13															Eftud1	0.000139876	0.556714	28
Traf1	3.86e-139	8.13e-138	0.61709	0.270199	0	3	2	0															Eef1e1	1.79e-06	0.55646	24
Kif18a	4.32e-139	9.09e-138	0.413379	0	0.470844	3	0	10															Acbd7	3.9e-20	0.556343	43
Ovol1	4.55e-139	9.55e-138	0.625708	0.261965	0	3	3	0															Myo18a	0.00322173	0.556305	22
Wt1	5.52e-139	1.16e-137	0.0132649	0	0.945329	1	0	10															Trim62	1.92e-10	0.556165	39
Phlda3	5.57e-139	1.17e-137	0.623449	0.26412	0	4	3	0															Olfm1	0.00075365	0.554852	24
Herc6	5.97e-139	1.25e-137	0	0	1	0	0	10															Nup153	1.48e-13	0.554646	43
9130230L23Rik	7.46e-139	1.56e-137	0.479593	0.404679	0	3	3	0															Slk	0.00017092	0.5546	38
Ccbl2	9.07e-139	1.89e-137	0.262422	0.625229	0	1	3	0															Lgals8	5.8e-07	0.554296	32
D130043K22Rik	1e-138	2.08e-137	0.159412	0	0.737059	1	0	8															4930430F08Rik	6.83e-05	0.554222	26
Trim9	1.25e-138	2.61e-137	0.303042	1.11e-16	0.583007	2	0	14															Zdhhc13	1.16e-06	0.553747	34
Pkp3	1.39e-138	2.88e-137	0.337259	0.547903	0	1	4	0															A730017C20Rik	5.05e-19	0.552861	43
9330188P03Rik	1.4e-138	2.89e-137	0.809	0.0992242	0	3	1	0															March8	1.15e-05	0.552765	32
Eps8l1	1.44e-138	2.99e-137	0.50015	0.384291	0	3	4	0															Rasl11b	4.54e-11	0.55259	29
Lgals9	1.68e-138	3.47e-137	0.149905	0	0.747949	1	0	10															Mtap9	8.65e-13	0.552468	43
Sh3rf2	1.96e-138	4.05e-137	0.324797	0.560647	0	1	3	0															Wwp2	0.000255529	0.55238	24
Tmem211	3.03e-138	6.25e-137	0.169202	0.725981	0	1	3	0															Cdkn2d	6.01e-28	0.551727	44
1700026L06Rik	3.86e-138	7.94e-137	0.233249	0	0.656051	2	0	15															Gadd45gip1	1.78e-07	0.551675	34
Pqlc3	4.01e-138	8.25e-137	0.419639	0.464558	0	3	3	0															Hspa4l	0.000441017	0.551438	29
Nox4	4.55e-138	9.34e-137	0.339412	0.545705	0	2	4	0															Zfyve20	0.00173552	0.551045	23
Tspan18	5.29e-138	1.08e-136	1	0	0	3	1	0															Ttc30b	7.08e-08	0.550989	37
Akr1cl	5.7e-138	1.17e-136	0.0775395	0	0.837431	1	0	11															Sertad3	6.84e-07	0.550782	27
Col5a1	6.43e-138	1.31e-136	0.414175	0.470045	0	4	1	0															Zfp318	0.000776065	0.550737	36
5031434O11Rik	6.49e-138	1.32e-136	0.224919	0.664948	0	1	3	0															Pask	5.21e-15	0.550493	22
Scarna13	7.77e-138	1.58e-136	0.213014	1.11e-16	0.677752	1	0	6															Unc119b	8.87e-07	0.550031	35
Cpne2	7.82e-138	1.59e-136	0.467975	0.416235	1.11e-16	4	2	0															Rtel1	7.8e-05	0.550006	25
Rab33a	1.04e-137	2.11e-136	0.195387	1.11e-16	0.696925	1	0	12															Rprd1a	0.000869928	0.549897	27
D6Wsu163e	1.04e-137	2.12e-136	0.219647	1.11e-16	0.670605	1	0	13															Zfp697	0.00699995	0.549036	24
Rcl1	1.24e-137	2.51e-136	0.788326	1.11e-16	0.115828	5	0	2															Ormdl3	1.79e-11	0.548937	41
Prrx2	1.3e-137	2.63e-136	0.439943	0.444211	0	2	4	0															Dst	4.92e-18	0.548015	43
Ube2cbp	1.57e-137	3.16e-136	0.257728	0	0.630156	3	0	11															Prps1	9.9e-05	0.547872	25
Cntn5	1.58e-137	3.19e-136	0.513408	0.371185	1.11e-16	2	5	0															Mtmr11	0.00131317	0.547661	27
4930500J02Rik	1.8e-137	3.63e-136	0.029859	0	0.9108	1	0	8															2010015L04Rik	0.00067464	0.547128	34
Cpsf4l	1.94e-137	3.9e-136	0.860781	0	0.0609069	4	0	1															Chchd6	6.59e-17	0.546891	42
5330426P16Rik	1.98e-137	3.97e-136	0.396867	0.487461	0	1	3	0															Raph1	0.000477808	0.545966	35
LOC100040223	2.26e-137	4.54e-136	0.434956	0.449202	0	2	3	0															Lrrc51	9.71e-07	0.54479	30
Bpifb5	2.74e-137	5.49e-136	0.86535	0	0.0577941	4	0	1															Rrp7a	1.07e-07	0.54476	30
Gm7340	3.73e-137	7.46e-136	0.548418	0.336754	1.11e-16	2	3	0															Bend3	0.00281493	0.54465	23
Dbc1	3.8e-137	7.58e-136	1	0	0	3	0	0															Nme5	1.37e-20	0.544322	43
Tex15	4.94e-137	9.85e-136	0.301893	0.584193	0	2	3	0															Ptpla	5.85e-06	0.543456	31
Gse1	6.77e-137	1.35e-135	0.681666	0	0.209396	8	0	4															Ruvbl1	2.68e-06	0.543204	34
Inf2	7.2e-137	1.43e-135	0.618102	0.26923	1.11e-16	3	2	0															Rb1	1.5e-08	0.543147	29
Hist1h2ah	7.36e-137	1.46e-135	0.435338	0.448819	1.11e-16	2	3	0															Arl6	6.7e-16	0.542582	43
Rps6ka4	7.5e-137	1.49e-135	0.304254	0.581757	0	1	3	0															Drosha	0.00224387	0.54151	30
Shc2	1.57e-136	3.11e-135	0.29281	0	0.593579	5	0	14															Gpr89	0.000248048	0.540983	25
Gramd2	2e-136	3.96e-135	0.180659	0.713173	0	1	3	0															Hpcal1	1.16e-17	0.540738	43
Xlr3c	2.31e-136	4.56e-135	0.371776	0.512809	0	1	3	0															Hebp2	1.4e-08	0.540383	35
Slc6a11	2.98e-136	5.88e-135	0.283108	0	0.603641	1	0	8															Asb7	0.000147693	0.540147	27
Adrb1	3.07e-136	6.05e-135	0	1	0	0	3	0															Tmem229a	0.0025584	0.540129	34
Rbpjl	5.82e-136	1.14e-134	0.151477	0.746138	0	1	3	0															Tmem107	3.2e-31	0.540075	44
Gm3183	7.45e-136	1.46e-134	0.323167	0.562317	1.11e-16	2	3	0															Nipal3	1.95e-07	0.539694	32
Dock11	8.54e-136	1.67e-134	0.416294	0.467916	0	1	3	0															Wdr60	1.01e-06	0.539143	41
Hist1h2ae	1.26e-135	2.46e-134	0.375908	0.508626	0	2	3	0															AI428936	3.49e-08	0.538803	36
Omg	2.18e-135	4.26e-134	0.363516	0.521182	0	1	3	0															Gm166	2.07e-10	0.538753	39
Spin4	2.28e-135	4.45e-134	0.404412	0.479862	0	2	3	0															Taf1a	0.00010139	0.538666	37
Cp	2.43e-135	4.75e-134	0.818446	1.11e-16	0.0918621	4	0	1															Rpp38	2.51e-05	0.53828	29
Marcksl1-ps4	3.47e-135	6.76e-134	0.453782	0.430384	0	3	2	0															Zcchc2	0.00102112	0.538189	23
Npsr1	4.14e-135	8.05e-134	1	0	0	3	0	0															4930578N16Rik	3.7e-11	0.53758	41
Gm7809	5.31e-135	1.03e-133	0.745578	0.151964	0	3	1	0															LOC100861893	2.73e-100	0.537504	25
3110039M20Rik	5.57e-135	1.08e-133	0.626455	0.261253	0	3	2	0															Ccdc137	1.69e-05	0.536782	26
Gm15473	5.68e-135	1.1e-133	0.455586	0.428583	0	1	3	0															Smarcd2	0.000501715	0.536714	27
Gm14059	6.78e-135	1.31e-133	0.531126	0.353726	0	3	2	0															Psmc3ip	1.6e-09	0.536562	31
1700120E14Rik	7.83e-135	1.51e-133	0.216058	0.674468	1.11e-16	1	3	0															Naa40	0.000598596	0.536235	25
Cenph	9.79e-135	1.89e-133	0.688446	0	0.203151	6	0	2															Emb	1.43e-06	0.536065	37
Col14a1	1.02e-134	1.96e-133	1	0	0	4	0	1															Atp6v1b2	9.36e-06	0.535776	31
Palm3	1.33e-134	2.55e-133	0.257947	0	0.629926	1	0	8															8430427H17Rik	7.76e-05	0.535693	32
LOC100861703	1.5e-134	2.88e-133	0.240751	0	0.648077	1	0	9															Sgpp1	0.002154	0.535141	33
Gm13147	1.52e-134	2.92e-133	0	0	1	0	0	7															6330409N04Rik	0.00113403	0.535104	22
Cpne9	1.62e-134	3.1e-133	0.068449	0	0.84999	1	0	9															Ttll4	0.00288309	0.535062	25
Myh6	1.65e-134	3.15e-133	0.49885	0.385578	0	3	4	0															Usp46	3.56e-14	0.534501	43
Gm19497	1.81e-134	3.45e-133	0.254191	1.11e-16	0.633877	1	0	5															Spice1	0.00996111	0.534115	26
Sytl5	2.7e-134	5.16e-133	0.495349	0.389046	0	3	2	0															Wdr13	3.07e-05	0.533893	39
Gm11423	3.54e-134	6.74e-133	0.521587	0.363117	0	1	3	0															Bbs4	1.45e-05	0.533856	32
Mcm2	4.39e-134	8.35e-133	0.480229	0	0.404047	4	0	7															2610301B20Rik	2.13e-06	0.533311	35
Rassf8	5.43e-134	1.03e-132	0.456388	0.427783	0	1	3	0															Hook1	0.0106424	0.533293	27
Neil1	1.15e-133	2.19e-132	0.745267	0	0.152235	4	0	1															Wnk2	3.05e-11	0.533024	40
Hmx3	1.27e-133	2.4e-132	0.147614	0.750594	0	1	3	0															Mrpl40	5.6e-05	0.533023	31
Cst6	1.48e-133	2.8e-132	0.389817	0	0.494571	2	0	7															Cog1	0.00816648	0.532683	22
Car7	1.71e-133	3.23e-132	0.273541	0	0.6136	2	0	8															Cdkn2aipnl	2.48e-05	0.53266	30
Tas1r1	1.93e-133	3.63e-132	0.223935	0	0.666003	1	0	7															Prr15l	9.54e-08	0.531633	38
Skp2	2.15e-133	4.04e-132	0.126326	0	0.775629	2	0	8															Idh3a	2.19e-12	0.531252	42
Zbtb46	2.14e-133	4.04e-132	0.207275	0	0.683964	1	0	6															Ctsf	1.18e-05	0.531243	38
Fmo2	2.62e-133	4.92e-132	0	0	1	0	0	7															Pdk3	3.45e-05	0.531103	29
Gm19505	2.65e-133	4.97e-132	0.254237	0.633828	0	1	3	0															Nnat	0.000202207	0.531042	23
Stx1a	2.67e-133	5.01e-132	0.596586	1.11e-16	0.289907	7	0	4															Bcl7a	5.1e-07	0.530546	39
Gm8675	3.35e-133	6.28e-132	0.595826	0.29064	0	3	1	0															Fhl3	1.22e-05	0.530508	25
Cux2	5.58e-133	1.04e-131	0.264995	0	0.622533	1	0	5															Atg4c	0.00844088	0.530258	24
LOC100862227	5.93e-133	1.11e-131	0.413835	0	0.470386	2	0	5															Rsph3b	4.91e-10	0.530206	40
Pbx3	6.83e-133	1.27e-131	0.20237	0	0.689297	1	0	5															Aak1	8.32e-06	0.529905	38
Sct	7.2e-133	1.34e-131	0.325431	1.11e-16	0.559998	2	0	6															Herc2	0.00565067	0.529728	30
Anxa1	9.71e-133	1.81e-131	0.93264	1.11e-16	0.0188051	3	0	1															Ndufs1	8.66e-10	0.529682	39
Ocm	1.22e-132	2.27e-131	0.0322473	0	0.906482	1	0	5															Mycbp	1.58e-10	0.529526	41
Kcnc2	1.62e-132	3.01e-131	0.42374	0.460442	1.11e-16	1	3	0															8430429K09Rik	0.00175158	0.529409	27
Aebp1	1.92e-132	3.55e-131	0.450518	1.11e-16	0.433642	6	0	9															AU019823	0.000160542	0.529167	33
4931414P19Rik	3.74e-132	6.92e-131	0.465603	0	0.418598	3	0	5															Ahi1	3.19e-09	0.529068	42
Glis3	4.09e-132	7.57e-131	0.370369	0	0.514234	3	0	9															Nup50	0.00278069	0.528764	23
Gm19789	6.78e-132	1.25e-130	0.395176	0.489166	0	1	3	0															Nup210	0.0146287	0.528573	22
Tubg2	1e-131	1.84e-130	0.434905	0	0.449253	2	0	8															Ubxn2b	0.000477226	0.528453	25
Cnih3	1.56e-131	2.87e-130	0	0	1	0	0	4															Fam107b	0.00061467	0.52823	28
Mamstr	1.82e-131	3.35e-130	0.679673	0	0.211237	3	0	1															Tacc2	1.63e-10	0.528055	39
LOC100861848	2.11e-131	3.87e-130	0.410965	0.473271	0	1	3	0															Chst11	8.04e-06	0.528013	32
Trim34b	4.81e-131	8.82e-130	0.422745	0.46144	1.11e-16	1	3	0															Tmem216	2.39e-12	0.527979	41
Dab2	6.66e-131	1.22e-129	0.65378	0	0.235382	4	0	1															Acd	0.000316732	0.527756	31
Gm19620	6.97e-131	1.28e-129	0.619719	0.267684	0	3	2	0															Ift140	7.56e-07	0.527145	25
Pcbd2	7.54e-131	1.38e-129	0.281815	0	0.604985	3	0	8															Actr6	1.26e-07	0.527051	35
Ephx2	8.65e-131	1.58e-129	0.738219	0	0.158393	3	0	1															Sorbs1	2.67e-05	0.526884	38
Itga5	8.89e-131	1.62e-129	0.807089	1.11e-16	0.100732	4	0	3															Ikzf5	0.000102434	0.526839	27
Cntn3	1.04e-130	1.89e-129	0.643604	0	0.244974	4	0	4															Safb	0.0232353	0.526795	25
Fam129c	1.05e-130	1.91e-129	0	0	1	0	0	5															Mast2	0.00132723	0.526522	29
Spag5	1.14e-130	2.07e-129	0.591049	0	0.295255	3	0	2															Lrrc28	0.00109361	0.526516	31
Gins1	1.42e-130	2.58e-129	0.603804	0	0.282951	4	0	3															3200002M19Rik	2.46e-06	0.526388	30
Lor	1.66e-130	3.01e-129	0.358985	0.525782	1.11e-16	1	3	0															B4galnt2	0.0058286	0.526319	34
Polh	2.56e-130	4.62e-129	0.306517	1.11e-16	0.579425	1	0	5															Gpatch2	0.0239035	0.525305	24
Atf5	2.58e-130	4.66e-129	0.438181	0	0.445975	4	0	6															Nf2	1.56e-09	0.525103	31
D930032P07Rik	3.06e-130	5.52e-129	0.372939	0	0.511631	1	0	9															Las1l	9.67e-06	0.524524	35
Dfna5	3.34e-130	6.02e-129	0	0	1	0	0	5															Kctd3	0.000178885	0.524349	31
2410141K09Rik	3.47e-130	6.24e-129	0.488592	0	0.395745	3	0	4															Hs3st3b1	3.59e-06	0.524316	37
Eif4ebp1	4.84e-130	8.69e-129	0.533864	0	0.351034	3	0	3															Myo5b	0.0262046	0.523429	24
Tube1	5.2e-130	9.32e-129	0.642907	1.11e-16	0.245633	3	0	2															9530077C05Rik	0.000576853	0.523352	22
1700105P06Rik	6.01e-130	1.08e-128	0.130927	0	0.770143	1	0	6															Ugt8a	3.63e-05	0.523324	29
1700122H20Rik	6.51e-130	1.16e-128	0.59981	0	0.286798	3	0	1															Atpaf2	0.000977416	0.523221	31
Il15	7.83e-130	1.4e-128	0.801629	1.11e-16	0.10507	3	0	1															Nprl2	0.000225482	0.523001	23
Rep15	1.32e-129	2.35e-128	0.519957	0	0.364724	3	0	3															Zc3h12c	0.000444874	0.522937	36
Gng13	1.74e-129	3.1e-128	0.369959	0	0.51465	2	0	7															Kif1a	8.01e-05	0.522932	36
Kcna5	1.79e-129	3.19e-128	0.0668891	0	0.852192	1	0	7															Atg2b	3.95e-06	0.522601	36
LOC433374	1.85e-129	3.28e-128	0.691678	0	0.200185	3	0	1															Rhpn1	6.03e-05	0.522466	31
B130055M24Rik	1.95e-129	3.45e-128	0.29284	0	0.593548	1	0	3															Got1	0.00296046	0.522313	25
Phlda2	2.01e-129	3.57e-128	0.825141	0	0.0867365	3	0	1															Zfp433	0.0141358	0.5223	28
Kcnh2	2.4e-129	4.24e-128	0	0	1	0	0	3															Glcci1	0.00464693	0.522088	28
LOC100861721	2.4e-129	4.24e-128	0.15938	1.11e-16	0.737095	1	0	6															Bbs9	9.57e-05	0.521829	31
Pwp2	2.73e-129	4.83e-128	0.0649088	0	0.855009	1	0	5															Trim36	3.07e-19	0.521662	44
Ntrk3	3.59e-129	6.33e-128	0.285478	0	0.60118	1	0	3															Mlf1	2.12e-42	0.521312	44
Pemt	4.69e-129	8.27e-128	0.409876	0	0.474365	1	0	3															Eif2b3	1.34e-05	0.521273	33
6430573F11Rik	5.8e-129	1.02e-127	0.592487	0	0.293865	3	0	3															1700088E04Rik	9.14e-07	0.520792	37
Pitpnm1	6.44e-129	1.13e-127	0.29283	1.11e-16	0.593558	1	0	4															Atf6	5.41e-06	0.520547	39
Gm1653	8.02e-129	1.41e-127	0.656542	1.11e-16	0.232788	4	0	2															E130308A19Rik	1.06e-06	0.520282	38
Prkg2	9.75e-129	1.71e-127	0	0	1	0	0	3															Gdpd5	3.47e-05	0.519424	24
Tmem143	9.78e-129	1.71e-127	0.367848	1.11e-16	0.51679	2	0	4															Fam120b	1.85e-09	0.519399	37
Gm20191	1.38e-128	2.42e-127	0.47171	0	0.412518	2	0	4															D630045J12Rik	3.39e-06	0.519292	34
Retn	1.85e-128	3.22e-127	0.430584	1.11e-16	0.453581	2	0	4															Nbas	1.33e-17	0.519169	41
Disc1	1.92e-128	3.35e-127	0	0	1	0	0	5															Synj1	2.36e-05	0.519058	31
Ank1	2.13e-128	3.71e-127	0.022374	0	0.925188	1	0	6															Rbfox2	4.36e-05	0.518852	33
Mmp23	2.34e-128	4.07e-127	0.473317	1.11e-16	0.410919	3	0	5															Thnsl1	0.000388	0.518826	22
Gm15663	3.7e-128	6.43e-127	1	0	0	1	0	5															Zfp826	0.0291496	0.518266	23
Gm19456	4.55e-128	7.91e-127	0.180664	0	0.713167	1	0	5															Ttc14	3.04e-15	0.518194	43
1700028K03Rik	4.79e-128	8.32e-127	0	0	1	0	0	4															Zfp710	5.21e-07	0.518187	37
Pkn3	6.76e-128	1.17e-126	0.367203	0	0.517443	1	0	5															Mpdz	1.61e-05	0.518075	37
Thsd7a	7.48e-128	1.3e-126	0.609172	0	0.27779	3	0	1															Dennd5b	8.91e-14	0.517872	44
Nmnat3	7.81e-128	1.35e-126	0.50089	0	0.383559	2	0	4															Cxxc5	1.17e-05	0.517778	25
Gas2l2	8.06e-128	1.39e-126	0.2796	0	0.607289	1	0	5															Hist3h2ba	8.49e-06	0.517776	30
Ung	8.74e-128	1.51e-126	0.669548	0	0.220631	5	0	2															Sox12	0.000351143	0.517519	32
1700010H22Rik	9.8e-128	1.69e-126	0.263294	0	0.624315	1	0	6															1110012L19Rik	0.00097496	0.51619	29
LOC100861980	9.87e-128	1.7e-126	0.30992	0	0.575921	1	0	4															Agfg2	1.17e-06	0.516052	27
Crxos1	1.52e-127	2.61e-126	0.67568	0	0.214934	2	0	3															Hipk3	3.13e-09	0.516048	38
Zfp52	1.68e-127	2.89e-126	0.376477	0	0.50805	2	0	5															Dazap1	0.00265153	0.51604	30
1700007L15Rik	1.88e-127	3.23e-126	0.593448	0	0.292936	3	0	3															Cdk5rap2	0.000128509	0.515849	37
5730408K05Rik	2.22e-127	3.8e-126	0.285403	0	0.601258	1	0	5															Ints10	3.28e-05	0.515848	32
A430107O13Rik	2.23e-127	3.8e-126	0.954196	0	0.00983623	3	0	2															Narfl	4.34e-05	0.515765	30
LOC100861945	2.37e-127	4.05e-126	0.590114	0	0.29616	2	0	3															Ift27	2.59e-08	0.515646	38
Cdc6	2.41e-127	4.11e-126	0.39452	0	0.489827	2	0	5															Wipf2	0.0267937	0.515548	34
Vwc2	2.6e-127	4.43e-126	0.422541	0	0.461645	1	0	4															Apbb1	1.27e-06	0.515534	24
Ttc39a	2.92e-127	4.97e-126	0.484024	0	0.400278	1	0	4															Kbtbd2	0.0264384	0.515533	33
Gm12739	3.02e-127	5.13e-126	0.333333	0	0.551913	1	0	5															Fam161b	0.000672105	0.51546	30
C130023O10Rik	3.2e-127	5.44e-126	0.403426	0	0.480854	1	0	3															Sfxn1	8.15e-07	0.515367	37
Pcp2	3.4e-127	5.77e-126	0.113664	0	0.790976	1	0	3															Gm9631	0.00240731	0.515305	31
Rmst	3.95e-127	6.69e-126	0.231644	0	0.657761	2	0	6															Mmp16	0.000919554	0.515294	25
Gm15706	3.99e-127	6.74e-126	0.367977	0	0.516659	1	0	4															Snrnp25	3.84e-05	0.514853	23
Rasgrp4	5.16e-127	8.71e-126	0.20964	0	0.681401	2	0	6															Rnf128	2.01e-05	0.51461	29
Igsf1	5.85e-127	9.87e-126	0.592523	0	0.29383	3	0	1															Osbpl6	9.73e-08	0.514594	40
Kti12	6.62e-127	1.12e-125	0.377523	0	0.506992	4	0	7															Wdr19	0.00554677	0.514135	29
Gpr183	1.52e-126	2.55e-125	1	0	0	3	0	0															Fgfr1op	1.26e-06	0.514088	34
Slc43a3	1.64e-126	2.76e-125	0.42515	1.11e-16	0.459028	2	0	4															Tctn2	0.00279381	0.513929	22
Mzf1	1.79e-126	3.01e-125	0.121604	0	0.781308	1	0	4															Ccdc88a	7.04e-07	0.513929	40
Krt23	1.88e-126	3.16e-125	0.485899	0	0.398417	2	0	3															Ppp2r1b	0.000125072	0.513541	29
2410002I01Rik	1.97e-126	3.29e-125	0.469904	0	0.414314	1	0	4															Coq9	0.000972379	0.513534	30
Gm13235	2.57e-126	4.3e-125	0.35365	1.11e-16	0.531203	1	0	4															Xpo4	0.00102203	0.513429	22
LOC100862098	2.76e-126	4.62e-125	0.192698	0	0.699874	1	0	4															Polr3f	0.0133779	0.513299	24
E130218I03Rik	2.98e-126	4.97e-125	0.490898	1.11e-16	0.393458	3	0	3															Prkar2a	5.82e-07	0.513257	39
Gm15787	3.33e-126	5.55e-125	0.527674	1.11e-16	0.357122	3	0	2															Gm19757	0.00344889	0.512898	33
Srl	4.27e-126	7.12e-125	0.319137	0	0.56645	1	0	5															Mcm3ap	0.0248015	0.512639	25
Dll4	4.62e-126	7.68e-125	0.511628	0	0.372943	1	0	3															Gm11983	0.0105598	0.512601	22
Man1c1	6.18e-126	1.03e-124	0.764966	0	0.135303	3	0	1															Nhlrc2	0.000617856	0.512227	28
Irx5	6.89e-126	1.14e-124	0.357637	1.11e-16	0.527151	1	0	6															Agap1	1.57e-10	0.511721	42
Matk	1.06e-125	1.75e-124	0.322219	0	0.563289	1	0	5															Hps5	0.00407642	0.511315	27
4930550C14Rik	1.12e-125	1.86e-124	0.430336	1.11e-16	0.45383	3	0	3															2410017P09Rik	2.03e-08	0.511197	26
Gm15577	1.23e-125	2.04e-124	0.23134	0	0.658085	1	0	3															Plch1	5.07e-08	0.511168	41
Gm5471	1.37e-125	2.27e-124	0.74534	0	0.152172	3	0	1															Asna1	9.23e-06	0.510982	35
Fam69b	1.64e-125	2.71e-124	0.670037	1.11e-16	0.220175	3	0	1															Wdr77	0.00545936	0.51098	29
Rpph1	1.71e-125	2.81e-124	0.439757	0	0.444397	2	0	5															Sh3yl1	0.000156174	0.510593	29
Hist1h2bk	1.71e-125	2.82e-124	0.580681	0	0.305298	3	0	3															Abca2	0.013863	0.510232	29
1700102P08Rik	1.72e-125	2.83e-124	0.509643	0	0.374903	1	0	3															Ftsj1	0.0129514	0.510221	23
Mlycd	1.91e-125	3.13e-124	0.381441	0	0.503031	2	0	6															Tmem67	0.000378813	0.510128	32
Gm9386	2.3e-125	3.78e-124	0.25225	0	0.635921	1	0	4															Rfx3	3.63e-09	0.510105	42
Exosc6	2.52e-125	4.13e-124	0.241321	0	0.647472	1	0	3															Tmem138	0.000282878	0.509968	32
Crlf1	3.08e-125	5.04e-124	0.254462	1.11e-16	0.633591	1	0	4															Vmn1r65	0.00330356	0.509843	34
Zfp759	3.11e-125	5.08e-124	0.425813	1.11e-16	0.458363	2	0	3															Dctn1	1.29e-05	0.509457	36
BC051019	3.34e-125	5.46e-124	0.244659	0	0.643936	1	0	4															Gstm7	0.000264108	0.509332	33
Gm19981	4.53e-125	7.39e-124	0.183519	0	0.71	2	0	6															Gm4262	9.73e-06	0.509296	36
Il18bp	8.47e-125	1.38e-123	0.57792	0	0.307978	3	0	1															Spata7	2.1e-05	0.509133	31
Gpha2	1.24e-124	2.01e-123	0.120688	0	0.782416	1	0	3															Ccdc68	1.14e-13	0.509027	42
Zfp128	1.77e-124	2.87e-123	0.73099	0	0.164761	2	0	3															2210408I21Rik	0.000151249	0.508984	32
Smok4a	1.78e-124	2.89e-123	0.401413	1.11e-16	0.482881	1	0	3															Fhit	0.000533792	0.508834	24
Pfn4	2.4e-124	3.89e-123	0.318543	0	0.56706	1	0	3															Sh3pxd2a	1.58e-07	0.508787	28
Zfp72	3.32e-124	5.38e-123	0.384916	0	0.499519	1	0	5															Upf2	7.5e-13	0.508592	41
Otor	3.42e-124	5.53e-123	0.525954	0	0.358815	2	0	3															Pcgf1	0.000633413	0.508537	22
Poc1a	3.91e-124	6.32e-123	0.31476	0	0.570945	2	0	3															Lrrc49	0.000316589	0.508528	30
Gm2614	4.19e-124	6.76e-123	0.564451	0	0.321085	2	0	3															Heatr3	8.02e-05	0.508313	28
Pnma1	5.69e-124	9.17e-123	0.353071	0	0.531792	1	0	5															Sall1	4.7e-09	0.508162	31
Mpp3	5.95e-124	9.57e-123	0.476458	1.11e-16	0.407795	3	0	3															LOC100862299	6.91e-13	0.50701	42
Gm19924	6.88e-124	1.11e-122	0.232622	0	0.656719	1	0	4															Serinc3	2.17e-09	0.506909	41
Muc1	7.65e-124	1.23e-122	0.494228	0	0.390157	2	0	3															Pitpna	3.66e-15	0.506834	40
Gm14407	8.67e-124	1.39e-122	0.338416	0	0.546722	2	0	3															Usp48	1.71e-05	0.50641	37
4930533B01Rik	1.05e-123	1.68e-122	0.436681	0	0.447475	2	0	3															Wdr35	6.87e-12	0.506294	43
Rps15a-ps8	1.09e-123	1.75e-122	0.560365	0	0.325072	2	0	3															3110082I17Rik	1.23e-07	0.506278	30
Gria2	1.11e-123	1.78e-122	0	0	1	0	0	4															Trak2	0.000439743	0.506272	28
Rem1	1.63e-123	2.61e-122	0	0	1	0	0	29															Ccl27b	0.000360492	0.50604	28
Gm13710	1.74e-123	2.77e-122	0.676856	0	0.213844	3	0	2															Gm13306	0.000360499	0.50604	28
Cmtm2a	2.53e-123	4.03e-122	0.470889	0	0.413335	1	0	4															Lyst	6.49e-05	0.505848	30
Gm9405	3.25e-123	5.17e-122	0.391628	0	0.492744	2	0	4															Tmem183a	3.23e-18	0.504899	43
Tnfrsf22	3.31e-123	5.27e-122	0.339239	0	0.545882	1	0	3															Pus3	0.000325182	0.504871	25
1700101E01Rik	4.66e-123	7.41e-122	1.11e-16	0.0131995	0.94549	0	1	35															Ust	8.92e-06	0.504423	22
Col8a2	5.31e-123	8.43e-122	0	0	1	0	0	3															Dynlt1a	5.37e-05	0.504391	31
Ankrd29	6.09e-123	9.66e-122	0.329684	0	0.555644	2	0	3															Lmbrd2	0.000508637	0.504252	27
Slit2	8.27e-123	1.31e-121	1	0	0	3	0	2															4930455F23Rik	4.08e-06	0.503663	38
Gm19554	1.62e-122	2.56e-121	0.122803	0	0.779861	1	0	3															Ruvbl2	0.000176696	0.503352	30
Gm19557	1.78e-122	2.82e-121	0.279609	0	0.607279	1	0	3															Atp13a1	0.0047028	0.503235	23
Gmip	2.08e-122	3.28e-121	0.35421	1.11e-16	0.530633	2	0	3															Odf2	6.34e-05	0.502806	37
Il11ra2	2.72e-122	4.29e-121	0.378316	0	0.50619	1	0	4															Plekhf2	1.14e-09	0.502739	42
Plscr5	3.23e-122	5.09e-121	0	0.000623184	0.990527	0	1	29															Zmat3	6.37e-05	0.502564	28
Gm9229	6.54e-122	1.03e-120	0.392924	0	0.491436	1	0	3															Cplx2	1.23e-07	0.502503	38
Pomc	9.87e-122	1.55e-120	0.441432	0	0.442722	1	0	4															Erich1	8.43e-05	0.502435	37
Gm10324	1.09e-121	1.71e-120	0.718001	0	0.176323	3	0	2															4632415L05Rik	0.00646501	0.502272	26
Aldh1l2	1.4e-121	2.2e-120	0.47356	0	0.410677	2	0	3															Tmtc3	0.0187499	0.502216	25
LOC100862384	1.59e-121	2.49e-120	0.428029	0	0.456141	1	0	3															Cpe	2.77e-30	0.501956	44
Layn	1.63e-121	2.55e-120	0.397161	0	0.487165	1	0	3															Znhit1	1.02e-08	0.50133	41
Gm4943	2.13e-121	3.33e-120	0.394987	0	0.489356	1	0	3															Mppe1	0.000505444	0.501282	23
4930432K21Rik	6.46e-121	1.01e-119	0.670535	0	0.219712	3	0	3															A430078G23Rik	3.63e-08	0.501264	42
LOC100505224	8.44e-121	1.31e-119	0.493996	0	0.390387	1	0	5															Cluap1	9.81e-07	0.50112	38
LOC100862238	8.86e-121	1.38e-119	0.51297	1.11e-16	0.371617	3	0	3															Ilkap	0.00500589	0.501098	25
Lass1	9.46e-121	1.47e-119	0.404352	0	0.479923	1	0	3															Btbd16	0.0248238	0.500858	34
Dok5	2.72e-120	4.22e-119	0	1	0	0	22	0															Ercc5	0.00540776	0.500836	22
Xylb	3.03e-120	4.7e-119	0.362743	0	0.521966	1	0	3															Chd7	0.000936885	0.500783	39
Gm10604	4.26e-120	6.6e-119	0.518978	0	0.365689	1	0	3															Snurf	1.57e-06	0.500606	39
Dnaic2	1.33e-119	2.07e-118	0	0.0329021	0.905317	0	2	39															2210015D19Rik	6.18e-05	0.500529	25
C030034L19Rik	3.14e-119	4.86e-118	NA	NA	NA	0	0	3															Exosc5	0.000795575	0.500476	27
Meig1	8.21e-119	1.27e-117	0	0.133728	0.766824	0	7	41															Hspb11	0.00263122	0.500013	26
Lrtm2	2.47e-118	3.81e-117	0	0	1	0	0	22
Ly6h	3.83e-118	5.9e-117	0	0.00911795	0.956194	0	1	27
Eno4	6.24e-118	9.61e-117	0	0.00248438	0.979348	0	1	26
Vps37d	8.12e-118	1.25e-116	0.495233	1.11e-16	0.389161	1	0	3
Gm14023	4.06e-117	6.23e-116	0.550667	0	0.334552	1	0	3
BC030867	1.36e-116	2.09e-115	0	0	1	0	0	23
Ttc34	2.43e-116	3.73e-115	0	0	1	0	0	16
Ccrl1	3.56e-116	5.46e-115	0	1	0	0	19	0
Hs3st6	5.64e-116	8.62e-115	0	0.0288099	0.912734	0	1	23
Neurod6	3.91e-115	5.97e-114	0	0	1	0	0	19
Pth1r	4.2e-115	6.41e-114	0	0	1	0	0	21
Mslnl	1.07e-114	1.64e-113	0	0.0527945	0.872849	0	1	28
Gm19359	1.14e-114	1.74e-113	0	0.0432574	0.887804	0	1	29
Lrrc43	1.26e-114	1.92e-113	0	0.0280891	0.914077	0	1	21
R3hdml	1.64e-114	2.49e-113	0	0	1	0	0	19
2610109H07Rik	3.04e-114	4.61e-113	0	0	1	0	0	19
Spag8	3.06e-114	4.63e-113	0	0.107316	0.798825	0	4	38
Txndc6	3.85e-114	5.83e-113	0	0.04456	0.885704	0	1	27
4930558C23Rik	2.01e-113	3.04e-112	0	0.018726	0.93281	0	1	21
Kncn	6.31e-113	9.55e-112	0	0.0766825	0.838597	0	3	30
Foxj1	1.71e-112	2.59e-111	0	0.0575287	0.865743	0	2	34
Ofcc1	2.86e-112	4.31e-111	0	0.0126496	0.94685	0	1	19
Chga	6.22e-111	9.38e-110	0	0.0359677	0.899964	0	1	17
Nek5	9.27e-111	1.39e-109	0	0.0638622	0.856508	0	4	32
Gm904	1.47e-110	2.21e-109	1.11e-16	0.0330102	0.905126	0	1	19
Rai2	1.57e-110	2.36e-109	0	0.0133437	0.945136	0	2	25
4933412E12Rik	2.15e-110	3.23e-109	0	0.00333023	0.975581	0	1	20
Tmem130	5.65e-110	8.46e-109	0	0.0387302	0.895268	0	1	21
Wdr69	7.1e-110	1.06e-108	0	0	1	0	0	12
Igll1	1.47e-109	2.2e-108	1.11e-16	0.0338637	0.903621	0	1	13
Tmem17	1.79e-109	2.67e-108	0	0.106879	0.799369	0	2	30
1700003E16Rik	2.34e-109	3.49e-108	0	0.0955307	0.813715	0	1	23
Insc	2.39e-109	3.56e-108	0	0.0413921	0.890847	0	1	27
Gm88	2.4e-109	3.58e-108	0	0.0779218	0.836913	0	3	26
Olfm4	4.28e-109	6.36e-108	0	0.0875793	0.824033	0	1	16
Vwa5b2	6.61e-109	9.83e-108	0	0	1	0	0	18
Ppfia4	1.29e-108	1.92e-107	0	0	1	0	0	17
Gm19663	1.73e-108	2.56e-107	0	0	1	0	0	9
D630023F18Rik	2.29e-108	3.39e-107	0	0.0774278	0.837583	0	2	21
D930020B18Rik	2.43e-108	3.6e-107	0	0.0862305	0.825807	0	1	24
E030011O05Rik	5.6e-108	8.28e-107	0	0.057965	0.865098	0	1	15
4930539N22Rik	5.83e-108	8.61e-107	1.11e-16	0.0791441	0.835259	0	1	24
St8sia3	1.32e-107	1.94e-106	0	0	1	0	0	15
Pdzd7	3.41e-107	5.02e-106	0	0	1	0	0	17
Atp8a2	3.78e-107	5.56e-106	0	0.0587092	0.864	0	1	30
Cap2	5.79e-107	8.51e-106	0	0	1	0	0	11
Eef1a2	9.56e-107	1.4e-105	1.11e-16	0.067211	0.851736	0	1	17
4930529M08Rik	1.56e-106	2.3e-105	0	0.12263	0.78007	0	1	19
Spef1	3.62e-106	5.3e-105	0	0.142149	0.75694	0	3	24
Wdr66	4.33e-106	6.34e-105	0	0.0706286	0.846937	0	2	30
Fam78b	8.07e-106	1.18e-104	0	0.0199272	0.930246	0	1	22
9130014G24Rik	8.4e-106	1.23e-104	1.11e-16	0.104297	0.802598	0	2	18
Fmo1	8.66e-106	1.27e-104	0	1	0	0	7	0
E230025N22Rik	8.88e-106	1.3e-104	1.11e-16	0.119213	0.784203	0	2	21
Atp8b4	1.37e-105	2e-104	0	0	1	0	1	16
Mycbpap	1.5e-105	2.18e-104	0	0.0633796	0.857202	0	1	13
Cyp46a1	2.16e-105	3.14e-104	1.11e-16	0.00700098	0.962473	0	1	14
Rtn2	2.47e-105	3.59e-104	0	0.0729966	0.843651	0	3	22
Crip3	2.88e-105	4.18e-104	0	0.0801925	0.833846	0	1	12
1810010H24Rik	3.46e-105	5.02e-104	1.11e-16	0.0764675	0.838889	0	1	13
Begain	4.03e-105	5.83e-104	0	0.0882523	0.82315	0	2	20
Fbxl16	4.29e-105	6.2e-104	0	0	1	0	0	15
Gm19484	6.26e-105	9.05e-104	0	0	1	0	1	21
Kcnn2	1.85e-104	2.66e-103	0	0.0388986	0.894986	0	1	10
Reep2	4.3e-104	6.2e-103	0	0.0945366	0.814992	0	1	14
Atp10d	6.25e-104	9e-103	0	0.160937	0.735324	0	5	27
Art1	6.36e-104	9.15e-103	0	0.126413	0.775525	0	2	18
Sv2b	6.42e-104	9.23e-103	1.11e-16	0.0728369	0.843872	0	1	10
Accn4	8.59e-104	1.23e-102	0	0	1	0	0	12
Lama1	1.39e-103	1.99e-102	0	0	1	0	0	13
Gm4825	1.71e-103	2.44e-102	1.11e-16	0.0589119	0.863701	0	2	16
Nr4a3	2.01e-103	2.88e-102	0	0.817714	0.0924275	0	12	1
A430072P03Rik	5.47e-103	7.82e-102	0	0.0621414	0.858989	0	1	15
Srrm3	5.88e-103	8.41e-102	1.11e-16	0.0616225	0.859741	0	1	11
Zmynd10	6.06e-103	8.65e-102	0	0.0819867	0.831441	0	1	14
Kcns3	1.17e-102	1.67e-101	0	0.111775	0.793301	0	2	22
Crmp1	1.28e-102	1.83e-101	0	0.151562	0.74604	0	2	21
Tmtc1	3.31e-102	4.71e-101	0	0.0797866	0.834393	0	1	13
Scn3b	4.64e-102	6.6e-101	1.11e-16	0.106485	0.799861	0	4	27
2310030N02Rik	7.36e-102	1.04e-100	0	0.157505	0.739232	0	4	25
Rtp1	8.2e-102	1.16e-100	0	0	1	0	0	10
Nostrin	1.77e-101	2.51e-100	1.11e-16	0.102742	0.804551	0	1	11
LOC100861893	1.93e-101	2.73e-100	0	0.347458	0.537504	0	14	25
Fjx1	2.79e-101	3.94e-100	0	0.993635	0.000304596	0	9	1
Tprn	3.24e-101	4.58e-100	0	0.058833	0.863817	0	3	20
F730043M19Rik	3.51e-101	4.96e-100	0	0.117984	0.785697	0	2	23
Cyp2a5	4.74e-101	6.69e-100	0	0	1	0	0	8
Stxbp1	6.37e-101	8.98e-100	0	0.179793	0.714136	0	5	18
Unc80	6.46e-101	9.09e-100	1.11e-16	0.170984	0.723978	0	5	25
Fam57b	6.49e-101	9.13e-100	0	0.0172491	0.936046	0	1	15
Sh2d4b	1.15e-100	1.62e-99	1.11e-16	0.139979	0.759475	0	2	15
Orai2	1.31e-100	1.83e-99	0	0.119095	0.784346	0	2	21
Sez6	1.56e-100	2.18e-99	0	0.0185268	0.933241	0	1	14
Scd1	1.81e-100	2.53e-99	0	1	0	0	4	0
Crhbp	2.41e-100	3.37e-99	0	0	1	0	0	15
Accn3	3.03e-100	4.23e-99	0	0.106624	0.799687	0	3	15
Gm20554	5.5e-100	7.68e-99	0	0	1	0	0	10
A830039N20Rik	5.68e-100	7.93e-99	1.11e-16	0.0616077	0.859763	0	1	12
Fer1l6	8.18e-100	1.14e-98	0	0.0408431	0.891751	0	1	10
Fam5b	1.46e-99	2.04e-98	0	0.149072	0.748909	0	3	15
Wdr72	1.72e-99	2.39e-98	0	1	0	0	5	0
Mapkapk3	1.76e-99	2.44e-98	1.11e-16	0.760219	0.139343	0	8	1
9130019P16Rik	2.06e-99	2.86e-98	0	0.0246179	0.920719	0	1	19
Aplp1	2.63e-99	3.65e-98	0	0.210136	0.680864	0	4	16
Trnp1	3.62e-99	5.01e-98	0	0.304784	0.581211	0	13	27
Rdh12	4.06e-99	5.63e-98	1.11e-16	0.164238	0.731582	0	5	18
Ppp1r36	4.78e-99	6.6e-98	0	0.2023	0.689373	0	5	17
Mfng	5.16e-99	7.13e-98	0	0.255065	0.632956	0	11	27
Dll1	6.2e-99	8.56e-98	0	0.13682	0.76318	0	4	23
Cpeb1	6.29e-99	8.67e-98	1.11e-16	0.0973959	0.811329	0	1	14
Pcdhga11	1.9e-98	2.61e-97	0	1	0	0	7	0
Gm5107	2.58e-98	3.55e-97	0	0	1	0	0	9
Arpp21	3.19e-98	4.39e-97	0	0	1	0	0	5
Gm9047	3.31e-98	4.54e-97	0	0.201673	0.690055	0	3	16
LOC100861625	4.11e-98	5.64e-97	0	0.101347	0.806311	0	3	15
Tsga10	4.17e-98	5.72e-97	0	0.106182	0.800238	0	2	13
Syp	5.11e-98	7e-97	0	0	1	0	0	8
Stxbp5l	5.23e-98	7.16e-97	0	0.0257907	0.918441	0	2	13
2410137F16Rik	5.58e-98	7.62e-97	0	0	1	0	1	10
Mei1	5.74e-98	7.84e-97	0	0	1	0	0	7
Ptprn2	6.93e-98	9.46e-97	0	0	1	0	0	8
Hfm1	7.17e-98	9.77e-97	0	0.294903	0.591414	0	5	15
Cyb5r2	8.16e-98	1.11e-96	0	0	1	0	0	8
Gm19877	8.59e-98	1.17e-96	1.11e-16	0.0398548	0.893389	0	1	8
Rprm	9.79e-98	1.33e-96	0	0.101293	0.806379	0	2	14
Adam3	1.1e-97	1.5e-96	0	1	0	0	6	0
Lrrc19	1.12e-97	1.53e-96	0	0.160821	0.735457	0	2	17
1700001O22Rik	1.29e-97	1.75e-96	0	0.07782	0.837051	0	2	9
Hes5	1.3e-97	1.76e-96	0	0.778687	0.123778	0	14	2
Pdcd2	1.43e-97	1.93e-96	0	0.238913	0.650027	0	3	12
2310081J21Rik	1.44e-97	1.94e-96	1.11e-16	0.137209	0.762723	0	1	8
Tmem120b	1.62e-97	2.18e-96	0	0.0780122	0.83679	0	1	13
Hspa12a	1.67e-97	2.25e-96	0	0.186174	0.707062	0	1	10
Cps1	1.88e-97	2.53e-96	0	1	0	0	3	0
Pipox	2.42e-97	3.26e-96	1.11e-16	0.808779	0.0993983	0	9	1
Sp8	2.94e-97	3.96e-96	0	0.79492	0.110463	0	4	1
Gucy1b3	3.39e-97	4.55e-96	0	0	1	0	1	11
LOC100862102	4.64e-97	6.22e-96	0	0.814437	0.0949684	0	5	1
C030048H21Rik	5.34e-97	7.16e-96	1.11e-16	0.0606715	0.861124	0	1	10
Gm11240	1.24e-96	1.66e-95	0	0.830138	0.0829631	0	6	1
2810011L19Rik	1.61e-96	2.15e-95	0	0	1	0	0	9
Elfn1	1.66e-96	2.22e-95	0	0.0904616	0.820265	0	1	12
LOC100862121	1.73e-96	2.31e-95	1.11e-16	0.156959	0.739855	0	1	10
Parvb	2.6e-96	3.47e-95	0	0.0766278	0.838671	0	1	8
Fgfr4	2.74e-96	3.65e-95	0	0.795297	0.110158	0	8	1
Musk	2.8e-96	3.74e-95	0	1	0	0	5	0
Lhfpl4	2.95e-96	3.92e-95	0	0	1	0	1	13
Gm20343	3.01e-96	4.01e-95	1.11e-16	0.17881	0.71523	0	3	23
Gpr123	3.78e-96	5.02e-95	0	0.11316	0.791595	0	1	8
Depdc7	5.27e-96	6.99e-95	1.11e-16	0.327939	0.55743	0	5	9
Ina	6.28e-96	8.33e-95	0	0	1	0	1	10
Izumo1	6.4e-96	8.48e-95	1.11e-16	0.133231	0.767413	0	1	13
Pak7	8.26e-96	1.09e-94	0	0.235973	0.653151	0	2	12
Apba2	1.05e-95	1.38e-94	1.11e-16	0.139224	0.760359	0	1	11
Pabpc1l	1.08e-95	1.43e-94	1.11e-16	0.0492486	0.878301	0	1	6
6530402F18Rik	1.15e-95	1.51e-94	0	0.255436	0.632566	0	2	15
4831440D22Rik	1.4e-95	1.84e-94	1.11e-16	0.204173	0.687334	0	4	16
Gm16701	2e-95	2.64e-94	0	0.123141	0.779454	0	1	8
Gm5577	2.69e-95	3.54e-94	0	0	1	0	1	8
Ptges2	3.12e-95	4.1e-94	0	0.197775	0.694311	0	3	14
Grb7	3.76e-95	4.93e-94	0	0.0864166	0.825562	0	1	5
Gm5108	3.89e-95	5.11e-94	0	0.176904	0.717354	0	1	8
Jmjd5	4.29e-95	5.62e-94	0	0.0365758	0.89892	0	1	6
Rtbdn	4.42e-95	5.78e-94	0	0	1	0	0	5
Ccdc85a	4.97e-95	6.51e-94	0	0.112956	0.791846	0	2	12
Zfp354b	5.26e-95	6.88e-94	0	0.148072	0.750065	0	1	9
Sema6b	5.91e-95	7.72e-94	0	0.146708	0.751643	0	1	11
Ddx25	6.66e-95	8.69e-94	0	0.187287	0.705833	0	2	13
LOC100862008	7.01e-95	9.14e-94	0	0.107716	0.798327	0	1	9
Ccdc134	7.47e-95	9.73e-94	0	0.145339	0.75323	0	2	9
Pln	8.61e-95	1.12e-93	0	0.256652	0.631287	0	1	6
Ropn1l	1.05e-94	1.36e-93	0	0.189135	0.703795	0	2	6
Vwa3a	1.15e-94	1.49e-93	0	0	1	0	1	9
Cdh18	1.16e-94	1.51e-93	0	0	1	0	0	9
LOC100861970	1.86e-94	2.41e-93	0	0.744809	0.152634	0	5	1
Zswim3	1.88e-94	2.43e-93	0	0	1	0	0	4
Ly75	1.9e-94	2.45e-93	0	0	1	0	0	6
Chst4	1.96e-94	2.53e-93	0	0.232288	0.657075	0	2	15
Gltpd1	1.96e-94	2.53e-93	0	0.2385	0.650465	0	3	10
Gm11052	2.54e-94	3.27e-93	0	0	1	0	1	7
2410018M08Rik	2.7e-94	3.49e-93	1.11e-16	0.172846	0.72189	0	1	9
9130017K11Rik	2.76e-94	3.56e-93	0	0	1	0	0	3
Gm11549	2.76e-94	3.56e-93	NA	NA	NA	0	0	5
Iffo1	4.3e-94	5.52e-93	0	0.176434	0.717878	0	1	7
Smyd5	4.56e-94	5.86e-93	0	0.501888	0.382572	0	9	9
3110082D06Rik	4.59e-94	5.9e-93	1.11e-16	0.258705	0.62913	0	1	6
4933413J09Rik	4.76e-94	6.11e-93	1.11e-16	0.634105	0.253974	0	4	1
3110001I22Rik	5.01e-94	6.42e-93	0	0.104365	0.802512	0	1	4
Gpr85	5.49e-94	7.02e-93	0	1	0	0	3	0
Kcnh3	5.8e-94	7.42e-93	0	0	1	0	0	5
Tbc1d2	7.55e-94	9.65e-93	1.11e-16	0.139947	0.759512	0	1	7
Prrt3	8.42e-94	1.08e-92	0	0.240368	0.648483	0	3	13
Nod2	8.92e-94	1.14e-92	0	0.0785152	0.836109	0	2	8
AU022252	1.08e-93	1.37e-92	0	0.291006	0.595447	0	5	14
Spire2	1.2e-93	1.53e-92	0	0.413845	0.470376	0	11	12
Gm16973	1.51e-93	1.92e-92	0	0.294359	0.591976	0	8	14
Slitrk2	1.52e-93	1.93e-92	0	0.92406	0.022933	0	10	2
Zfp821	1.56e-93	1.98e-92	1.11e-16	0.478479	0.405787	0	12	18
Tbc1d13	1.62e-93	2.06e-92	1.11e-16	0.281299	0.605521	0	7	13
Ntng2	1.63e-93	2.07e-92	0	0.148506	0.749563	0	2	9
Gm20210	1.86e-93	2.36e-92	0	0.20882	0.682289	0	1	8
Ddit4	2e-93	2.53e-92	0	0.142011	0.757102	0	1	7
6330407J23Rik	2.11e-93	2.67e-92	0	0.166952	0.728515	0	2	7
A930009A15Rik	2.7e-93	3.4e-92	0	0.188562	0.704426	0	2	8
Pcnxl2	2.69e-93	3.4e-92	0	0	1	0	0	4
Cbln1	2.9e-93	3.66e-92	0	0.0700121	0.847798	0	2	8
Wdr95	2.98e-93	3.75e-92	1.11e-16	0.091169	0.819345	0	2	9
Pde3b	3.31e-93	4.16e-92	0	0.25488	0.633151	0	5	15
Slc17a6	3.51e-93	4.42e-92	0	0.0597999	0.862398	0	1	3
Trdmt1	3.79e-93	4.76e-92	0	0.350662	0.534243	0	5	12
Klhl20	4.1e-93	5.14e-92	0	0.257209	0.630702	0	2	13
Rcor2	4.59e-93	5.76e-92	0	0	1	0	0	7
Wipf1	4.69e-93	5.88e-92	0	0.125366	0.77678	0	2	10
Zfp324	5.18e-93	6.48e-92	0	0.0457177	0.883854	0	1	7
Ush1g	5.71e-93	7.14e-92	0	0.183805	0.709683	0	1	7
Slx4	7.23e-93	9.03e-92	0	0.332881	0.552375	0	5	14
Isg15	7.76e-93	9.69e-92	1.11e-16	0.237439	0.651593	0	4	10
1700013N18Rik	7.84e-93	9.78e-92	0	0.194724	0.697651	0	1	9
Pkhd1l1	7.93e-93	9.88e-92	0	0	1	0	0	4
Lmo3	8.71e-93	1.08e-91	0	0	1	0	0	4
Scn8a	8.95e-93	1.11e-91	1.11e-16	0.234593	0.654619	0	2	9
Polr3c	9.41e-93	1.17e-91	1.11e-16	0.293012	0.593371	0	6	13
Lrrc14	1.02e-92	1.27e-91	0	0.248401	0.639981	0	3	10
Ccdc57	1.29e-92	1.6e-91	0	0.341911	0.543157	0	3	9
Leng9	1.3e-92	1.62e-91	0	0.73675	0.159683	0	5	1
Cyp4f16	1.41e-92	1.75e-91	0	0.372568	0.512007	0	6	7
Lipt1	1.41e-92	1.75e-91	0	0.611031	0.276006	0	7	2
Mtrf1l	1.45e-92	1.79e-91	0	0.266768	0.620676	0	2	8
Angel1	1.47e-92	1.81e-91	1.11e-16	0.414676	0.469541	0	5	6
Gm10432	1.47e-92	1.81e-91	0	0.201408	0.690345	0	2	9
Wnk4	1.73e-92	2.14e-91	1.11e-16	0.747008	0.150721	0	6	1
Taf4a	1.75e-92	2.15e-91	0	0.464725	0.419471	0	9	11
Serpini1	2.71e-92	3.34e-91	0	0.264642	0.622902	0	2	9
AV039307	2.72e-92	3.35e-91	0	0.886366	0.0441478	0	5	1
Zp3	3.48e-92	4.28e-91	0	0.216306	0.674201	0	1	10
Tmprss7	4.43e-92	5.44e-91	0	0.142427	0.756617	0	2	9
Zc3h12b	4.53e-92	5.56e-91	0	0.153232	0.744122	0	2	8
Pcp4l1	4.65e-92	5.69e-91	0	0.365858	0.518807	0	4	9
Lrrc16b	5.71e-92	6.99e-91	0	0.202083	0.689609	0	1	7
Ovca2	5.98e-92	7.32e-91	0	0.276512	0.610504	0	4	9
Wbscr16	6.04e-92	7.38e-91	0	0.14723	0.751038	0	1	6
Gsto1	6.21e-92	7.58e-91	0	0.538291	0.346685	0	12	8
Gm4532	6.81e-92	8.31e-91	0	0.215307	0.675278	0	1	6
Gm20289	8.56e-92	1.04e-90	0	0.57988	0.306075	0	7	3
Gm16364	8.66e-92	1.05e-90	1.11e-16	0.655359	0.233899	0	3	1
Zfp551	1.3e-91	1.58e-90	0	0.300869	0.585249	0	3	5
E130006D01Rik	1.93e-91	2.35e-90	0	0.26913	0.618207	0	3	6
Wdr27	1.97e-91	2.39e-90	0	0.0917158	0.818636	0	1	9
ORF61	1.98e-91	2.4e-90	0	0.484835	0.399474	0	5	4
Phf21b	1.97e-91	2.4e-90	0	0.429731	0.454436	0	7	12
Thg1l	2.17e-91	2.63e-90	0	0.36625	0.518409	0	6	9
Lrp2bp	2.29e-91	2.78e-90	1.11e-16	0.450054	0.434105	0	5	6
Zbtb45	2.51e-91	3.03e-90	0	1	0	0	5	1
Pcx	2.59e-91	3.13e-90	1.11e-16	0.42026	0.463934	0	6	7
Cys1	3.03e-91	3.66e-90	0	0.20998	0.681033	0	1	6
EU599041	3.26e-91	3.94e-90	0	0.190087	0.702746	0	1	7
Tmem25	3.29e-91	3.97e-90	0	0.266307	0.621159	0	2	7
Olfr1372-ps1	3.87e-91	4.66e-90	0	1	0	0	3	0
Lrrtm1	3.97e-91	4.78e-90	0	0.668891	0.221243	0	5	1
1700061J05Rik	4.07e-91	4.9e-90	1.11e-16	0.314632	0.571076	0	3	7
Gm19876	4.15e-91	4.98e-90	0	0.286863	0.599742	0	3	12
LOC100861946	4.3e-91	5.16e-90	0	0.148572	0.749487	0	2	11
Tmc7	4.35e-91	5.22e-90	0	0.494016	0.390367	0	7	7
Apln	4.56e-91	5.46e-90	1.11e-16	0.347189	0.537778	0	1	5
Nrip2	5.46e-91	6.54e-90	0	0.111303	0.793882	0	2	5
Pdlim3	7.44e-91	8.9e-90	0	0.669857	0.220343	0	6	2
Ccdc64	7.53e-91	9.01e-90	0	0.188614	0.704368	0	1	4
Syn1	8.63e-91	1.03e-89	1.11e-16	0.302359	0.583712	0	1	6
Arhgdig	8.67e-91	1.04e-89	0	0.285038	0.601637	0	3	11
Pla2g3	8.88e-91	1.06e-89	0	0.161769	0.73438	0	1	4
Spata6	8.87e-91	1.06e-89	0	0.297059	0.589184	0	3	7
Rab30	9.28e-91	1.1e-89	1.11e-16	0.657932	0.231484	0	7	1
Gm11166	9.58e-91	1.14e-89	0	0	1	0	0	4
Zfp189	9.71e-91	1.15e-89	0	0	1	0	0	4
Gm10933	1.04e-90	1.24e-89	0	0.249145	0.639195	0	1	6
Pid1	1.13e-90	1.34e-89	0	0.386896	0.497519	0	3	7
Galnt13	1.16e-90	1.37e-89	0	0.171383	0.723531	0	1	5
Gm10560	1.21e-90	1.43e-89	0	0.119288	0.784111	0	1	5
Wdr4	1.23e-90	1.45e-89	0	0.500198	0.384244	0	8	7
Gm15350	1.34e-90	1.58e-89	0	0.170654	0.724349	0	1	5
Hc	1.54e-90	1.82e-89	0	0.737434	0.159083	0	5	1
Ppapdc3	1.81e-90	2.13e-89	1.11e-16	0.236397	0.6527	0	2	9
Sytl3	1.88e-90	2.22e-89	0	0.681011	0.210001	0	4	1
2810039B14Rik	1.91e-90	2.25e-89	0	0	1	0	0	3
Tspan33	2.08e-90	2.45e-89	1.11e-16	0.20868	0.682441	0	2	7
Nrxn2	2.39e-90	2.81e-89	0	0.141422	0.757789	0	1	7
Ccl25	2.42e-90	2.84e-89	0	0.295228	0.591077	0	5	11
Ccdc92	2.84e-90	3.34e-89	0	0.091878	0.818425	0	2	7
Gm5820	3.11e-90	3.65e-89	0	0.219093	0.6712	0	1	5
Gm14827	3.55e-90	4.17e-89	0	0.204433	0.687052	0	1	4
Synpo2	4.13e-90	4.84e-89	0	1	0	0	5	1
Pltp	4.2e-90	4.91e-89	0	0	1	0	0	3
B3gnt8	4.29e-90	5.01e-89	0	0.149437	0.748489	0	1	3
4930451G09Rik	4.4e-90	5.14e-89	0	0.325406	0.560024	0	3	10
Fam35a	4.63e-90	5.41e-89	1.11e-16	0.562832	0.322665	0	9	7
Kcp	4.91e-90	5.73e-89	0	0.189711	0.703161	0	1	6
Fgf7	4.95e-90	5.77e-89	0	0.773844	0.127819	0	3	1
Liph	5.11e-90	5.96e-89	1.11e-16	0.202052	0.689643	0	2	9
Gpr171	5.41e-90	6.3e-89	0	0.63006	0.25782	0	6	3
4930429F24Rik	5.59e-90	6.5e-89	0	0.853156	0.0662095	0	3	1
Parp16	5.71e-90	6.63e-89	0	0.242412	0.646316	0	1	5
Adprhl1	5.93e-90	6.88e-89	0	0.359846	0.524907	0	7	11
Abcb4	6.09e-90	7.07e-89	0	1	0	0	4	1
Ppp3cc	6.22e-90	7.22e-89	0	0.21038	0.6806	0	1	6
Cpa2	6.99e-90	8.1e-89	0	0.212532	0.678273	0	2	8
Unc79	7.55e-90	8.74e-89	0	0.39622	0.488113	0	3	5
LOC100862222	8.37e-90	9.68e-89	0	0.360453	0.524291	0	4	8
4930412C18Rik	8.63e-90	9.97e-89	0	0.133037	0.767642	0	1	4
3110039I08Rik	9.59e-90	1.11e-88	0	0.658201	0.231232	0	5	1
Slc18a1	9.89e-90	1.14e-88	0	0.36304	0.521665	0	2	6
Derl3	9.98e-90	1.15e-88	0	0.714475	0.179488	0	5	2
LOC100861718	1e-89	1.16e-88	0	0.58614	0.300006	0	6	4
S100pbp	1.09e-89	1.25e-88	0	0.380497	0.503985	0	5	11
Trim55	1.16e-89	1.33e-88	0	0	1	0	0	5
Wdr17	1.34e-89	1.54e-88	0	0.395753	0.488584	0	1	5
Gm14105	1.38e-89	1.58e-88	0	0	1	0	0	3
Rab37	1.5e-89	1.72e-88	0	0	1	0	0	3
Scrn2	1.58e-89	1.82e-88	0	0.683799	0.207428	0	6	2
9030224M15Rik	1.63e-89	1.87e-88	0	0.502209	0.382254	0	7	4
St3gal2	1.66e-89	1.9e-88	0	0.222034	0.668041	0	3	6
Csrnp3	1.68e-89	1.92e-88	0	0.102767	0.80452	0	1	4
Gm20198	1.71e-89	1.95e-88	0	0.20882	0.682289	0	1	8
Nipal4	1.7e-89	1.95e-88	0	0.650004	0.238935	0	7	2
Mrgpre	1.76e-89	2e-88	1.11e-16	0.0928248	0.8172	0	1	6
Tram1l1	1.78e-89	2.02e-88	0	0.2404	0.648449	0	1	6
2410075B13Rik	1.81e-89	2.06e-88	0	0.263332	0.624275	0	1	6
LOC622552	1.81e-89	2.06e-88	0	0.328031	0.557335	0	2	5
E030013I19Rik	1.87e-89	2.12e-88	0	0.275244	0.611824	0	1	3
Dll3	1.91e-89	2.17e-88	0	0.282886	0.603871	0	1	3
4933439G19Rik	2.05e-89	2.33e-88	0	0.11922	0.784194	0	2	6
Dusp4	2.18e-89	2.48e-88	0	0.696844	0.195461	0	5	3
Gm20385	2.23e-89	2.53e-88	0	0.265551	0.621951	0	1	4
Ppcs	2.55e-89	2.89e-88	0	0.345329	0.539673	0	5	11
Corin	2.66e-89	3.01e-88	0	1	0	0	6	0
4933436C20Rik	2.83e-89	3.2e-88	0	0.255887	0.632091	0	1	5
Gm10791	2.86e-89	3.23e-88	0	0.140827	0.758484	0	2	7
Fgf8	3.13e-89	3.53e-88	0	0.251388	0.63683	0	3	4
Sytl1	3.28e-89	3.7e-88	0	0.483285	0.401012	0	3	2
Sult2b1	3.3e-89	3.72e-88	0	0.180671	0.71316	0	1	5
Engase	3.51e-89	3.96e-88	0	0.236235	0.652872	0	1	4
Ankdd1b	3.71e-89	4.17e-88	1.11e-16	0.11805	0.785616	0	1	3
Ipmk	3.74e-89	4.2e-88	0	0.467669	0.416539	0	8	5
9530080O11Rik	4.17e-89	4.68e-88	1.11e-16	0.91401	0.0281248	0	3	1
1700023E05Rik	4.36e-89	4.9e-88	0	0.376343	0.508186	0	3	6
Mtmr9	4.56e-89	5.11e-88	0	0.666387	0.223577	0	9	6
Bcl7c	4.67e-89	5.23e-88	0	0.597913	0.288626	0	5	3
Amigo3	4.72e-89	5.29e-88	0	0	1	0	0	3
Gpr64	5.23e-89	5.86e-88	0	0.583035	0.303015	0	7	3
Nudt15	5.54e-89	6.19e-88	1.11e-16	0.375825	0.50871	0	5	6
Rbfox1	5.64e-89	6.3e-88	1.11e-16	0.160707	0.735586	0	1	5
Pgbd5	5.67e-89	6.33e-88	0	0.502092	0.38237	0	6	4
Oaz3	5.68e-89	6.34e-88	0	0	1	0	0	5
4932413F04Rik	5.95e-89	6.63e-88	0	0.110567	0.794792	0	1	3
Actr5	6.46e-89	7.19e-88	1.11e-16	0.565316	0.320242	0	5	4
Nkain1	7.72e-89	8.59e-88	0	0.334	0.551232	0	5	7
E130112N10Rik	8.23e-89	9.15e-88	1.11e-16	0.420241	0.463953	0	2	5
Rbp7	9.11e-89	1.01e-87	0	0.63738	0.250866	0	3	1
Pelo	9.32e-89	1.03e-87	1.11e-16	0.288567	0.597975	0	2	5
Pknox2	9.65e-89	1.07e-87	0	0.53023	0.354606	0	5	6
Pcdhgb2	1e-88	1.11e-87	0	0.497476	0.386939	0	6	3
Slc25a32	9.97e-89	1.11e-87	0	0.14312	0.755809	0	3	7
Nr2f1	1.03e-88	1.14e-87	1.11e-16	0.666438	0.223529	0	5	1
Dync1i1	1.05e-88	1.16e-87	0	0.591491	0.294828	0	9	2
Olfr1512	1.16e-88	1.28e-87	1.11e-16	0.523853	0.360885	0	4	5
Kcnc3	1.18e-88	1.3e-87	0	0	1	0	0	5
Gm15413	1.44e-88	1.59e-87	0	0.637414	0.250834	0	5	2
Nipal1	1.46e-88	1.61e-87	0	0.162994	0.73299	0	3	5
LOC100503822	1.64e-88	1.81e-87	0	0.233489	0.655795	0	6	8
Fbxl13	1.66e-88	1.83e-87	0	0.168427	0.726854	0	1	5
Zfp964	1.66e-88	1.83e-87	0	0.220764	0.669405	0	1	4
Tgm4	1.8e-88	1.98e-87	0	0.547025	0.338118	0	5	6
A730090N16Rik	1.84e-88	2.02e-87	0	0.311097	0.57471	0	1	4
1600016N20Rik	2.01e-88	2.21e-87	0	0.593798	0.292599	0	5	1
Snora70	2.07e-88	2.27e-87	0	0.421578	0.462611	0	6	7
Nr1h5	2.11e-88	2.32e-87	0	1	0	0	3	7
Stx1b	2.16e-88	2.36e-87	0	0.212907	0.677868	0	1	5
Uchl4	2.28e-88	2.5e-87	0	0.343977	0.54105	0	2	4
Ror2	2.32e-88	2.53e-87	1.11e-16	0.727761	0.167622	0	5	1
Unc13a	2.65e-88	2.9e-87	0	1	0	0	1	5
Lrch2	2.69e-88	2.94e-87	0	0.523365	0.361365	0	6	5
Rhebl1	2.91e-88	3.18e-87	0	0.267653	0.619751	0	1	5
Adam12	3.05e-88	3.33e-87	0	0.280557	0.606292	0	1	4
Lmbr1l	3.09e-88	3.36e-87	0	0.69659	0.195693	0	4	2
Gucy1a3	3.47e-88	3.78e-87	0	0.639831	0.248543	0	6	4
Dock8	3.61e-88	3.92e-87	0	1	0	0	5	2
Tmem150c	3.72e-88	4.04e-87	1.11e-16	0.229884	0.659639	0	2	6
Nudt17	3.86e-88	4.19e-87	0	0.31051	0.575314	0	1	3
Dvl2	4.55e-88	4.93e-87	0	0.660221	0.229339	0	4	2
Grasp	4.65e-88	5.04e-87	0	0	1	0	0	3
Cnr1	5.01e-88	5.42e-87	1.11e-16	0.842976	0.0734857	0	5	3
Spsb2	5.25e-88	5.68e-87	0	0.228755	0.660845	0	1	3
Gm6907	5.32e-88	5.75e-87	0	0.452919	0.431245	0	3	3
Zfp167	6.02e-88	6.5e-87	0	0.458698	0.425479	0	3	4
Cntn4	6.42e-88	6.93e-87	0	0.311004	0.574806	0	1	4
Gm20319	7.09e-88	7.65e-87	0	0.617479	0.269827	0	3	1
Aurka	7.51e-88	8.1e-87	0	0.273666	0.61347	0	3	6
4930544O15Rik	8.11e-88	8.73e-87	0	0.092751	0.817295	0	2	3
9630041A04Rik	1.08e-87	1.16e-86	0	0.770895	0.130294	0	3	1
Abca7	1.12e-87	1.21e-86	0	0.0434179	0.887544	0	1	5
Cep76	1.14e-87	1.22e-86	0	0.295499	0.590797	0	1	5
1500002O10Rik	1.16e-87	1.25e-86	1.11e-16	0.49655	0.387857	0	3	2
Alpl	1.34e-87	1.44e-86	0	0.567314	0.318296	0	4	3
Atp4a	1.36e-87	1.46e-86	1.11e-16	0.351939	0.532943	0	2	4
Figf	1.57e-87	1.68e-86	0	0	1	0	0	3
Pip4k2b	1.58e-87	1.69e-86	0	0.0693686	0.848698	0	1	6
Gba2	1.67e-87	1.78e-86	0	0.145128	0.753474	0	2	6
Gm19425	1.82e-87	1.94e-86	0	0.133714	0.766842	0	1	4
1700028J19Rik	1.84e-87	1.97e-86	1.11e-16	0.693452	0.198561	0	3	3
Sp140	1.94e-87	2.07e-86	0	0.225476	0.664352	0	1	5
Zfyve28	2e-87	2.13e-86	0	0.358859	0.525909	0	1	4
A330102I10Rik	2.1e-87	2.24e-86	1.11e-16	0.295896	0.590387	0	1	4
Adhfe1	2.1e-87	2.24e-86	1.11e-16	0.464766	0.419431	0	6	6
Synm	2.13e-87	2.26e-86	0	0	1	0	2	4
Kcnd1	2.16e-87	2.3e-86	0	0.147726	0.750464	0	1	3
Gm13845	2.43e-87	2.58e-86	1.11e-16	0.638361	0.249936	0	3	1
Zfhx2as	2.7e-87	2.86e-86	0	0.298299	0.587903	0	2	6
BC020402	2.76e-87	2.93e-86	1.11e-16	0.393808	0.490545	0	3	5
Zfp773	2.96e-87	3.14e-86	0	0.127943	0.773696	0	1	5
Zbtb22	3.46e-87	3.66e-86	0	0.337665	0.547489	0	4	6
Ak4	3.56e-87	3.77e-86	1.11e-16	0.576347	0.309506	0	4	3
Oxtr	3.62e-87	3.83e-86	0	0.636553	0.25165	0	4	2
Nr2c2ap	3.7e-87	3.91e-86	0	0.597814	0.288723	0	6	2
Pcsk9	3.85e-87	4.07e-86	0	0.24666	0.641821	0	1	4
Gm11454	3.87e-87	4.09e-86	0	0.273197	0.613959	0	1	4
BC037034	4.14e-87	4.37e-86	0	0.697489	0.194872	0	4	2
Kcnmb4	4.24e-87	4.47e-86	0	0.25402	0.634056	0	1	4
Ism1	4.52e-87	4.76e-86	0	0.674685	0.215857	0	3	1
Kif17	4.62e-87	4.86e-86	1.11e-16	0.290131	0.596353	0	1	7
Slc27a3	4.67e-87	4.91e-86	0	0.290002	0.596487	0	1	4
Gm10767	4.73e-87	4.97e-86	1.11e-16	0.36845	0.516179	0	2	5
Gm7969	4.81e-87	5.05e-86	0	0.565112	0.320441	0	2	4
3222401L13Rik	4.97e-87	5.21e-86	0	0.452011	0.432151	0	3	4
Lrriq3	5.79e-87	6.07e-86	2.22e-16	0.446449	0.437706	0	3	5
Gm5606	6.31e-87	6.61e-86	0	0.716745	0.17745	0	4	1
Hemk1	6.32e-87	6.61e-86	0	0.581922	0.304094	0	7	7
Dnase1l2	7.37e-87	7.71e-86	1.11e-16	0.30029	0.585847	0	1	3
Eid2b	8.42e-87	8.8e-86	1.11e-16	0.418529	0.465671	0	4	7
Lair1	8.47e-87	8.85e-86	0	0.619482	0.26791	0	3	1
Clec2i	8.76e-87	9.14e-86	0	0.0840523	0.828689	0	2	3
Dnm3os	8.98e-87	9.37e-86	0	0.181943	0.711747	0	1	3
Synpr	9.26e-87	9.65e-86	0	0.244128	0.644499	0	1	4
1810021B22Rik	9.56e-87	9.96e-86	0	0.652445	0.236637	0	4	1
Capn1	9.68e-87	1.01e-85	0	0	1	0	2	3
Tcte3	9.9e-87	1.03e-85	0	0.216515	0.673976	0	1	5
A530083I20Rik	1.01e-86	1.05e-85	0	0	1	0	1	6
Lmnb1	1.12e-86	1.16e-85	0	0.215516	0.675052	0	2	6
3110070M22Rik	1.16e-86	1.2e-85	0	0.650475	0.238491	0	3	3
Gm20026	1.44e-86	1.5e-85	0	0.197924	0.694149	0	1	3
Apold1	1.49e-86	1.54e-85	0	0.354203	0.530641	0	2	4
Gm19659	1.65e-86	1.71e-85	0	0.322331	0.563174	0	4	5
Txlnb	1.69e-86	1.74e-85	0	0.314512	0.571199	0	1	3
Cacna2d2	1.69e-86	1.75e-85	0	0.379897	0.504592	0	3	5
Zmynd17	1.89e-86	1.95e-85	0	0.220884	0.669276	0	3	3
S100a14	1.97e-86	2.03e-85	1.11e-16	0.457509	0.426665	0	4	3
Acvr1b	2.17e-86	2.24e-85	1.11e-16	0.0744448	0.841657	0	1	3
Bicc1	2.25e-86	2.32e-85	0	0	1	0	0	5
Entpd4	2.32e-86	2.39e-85	0	0.474553	0.409689	0	5	5
Arhgef33	2.52e-86	2.59e-85	1.11e-16	0.287964	0.5986	0	2	6
Pcolce2	2.57e-86	2.64e-85	0	0.443665	0.440489	0	3	4
4833417C18Rik	2.72e-86	2.8e-85	0	0.396609	0.487721	0	2	5
P2ry13	2.86e-86	2.94e-85	1.11e-16	0.619314	0.268071	0	3	1
D830044I16Rik	2.96e-86	3.03e-85	0	0.372618	0.511956	0	2	4
Gm10913	3.04e-86	3.12e-85	0	0.247218	0.64123	0	1	4
Zfp161	3.23e-86	3.31e-85	0	0.448317	0.43584	0	4	6
2310042D19Rik	3.38e-86	3.46e-85	0	0.683877	0.207356	0	3	2
Akna	3.45e-86	3.53e-85	0	0.598322	0.288232	0	5	4
E230016M11Rik	3.54e-86	3.62e-85	0	0.373851	0.510708	0	5	5
Gm12359	3.56e-86	3.64e-85	0	0.145763	0.752738	0	1	3
Kcnf1	3.58e-86	3.65e-85	0	0	1	0	1	3
1600010M07Rik	3.64e-86	3.71e-85	1.11e-16	0.514117	0.370485	0	6	4
Gm20165	3.64e-86	3.72e-85	0	0	1	0	1	3
B3gnt9-ps	3.99e-86	4.07e-85	1.11e-16	0.396951	0.487376	0	2	3
9430021M05Rik	5.06e-86	5.16e-85	1.11e-16	0.577148	0.308728	0	3	3
Npff	5.84e-86	5.94e-85	0	0.392436	0.491929	0	3	4
4933408B17Rik	5.96e-86	6.06e-85	0	0.598772	0.287798	0	4	1
A830093I24Rik	6.5e-86	6.6e-85	0	0.0996049	0.808517	0	1	3
Gm4450	6.81e-86	6.91e-85	0	0.432595	0.451567	0	3	5
Nell2	6.81e-86	6.91e-85	1.11e-16	0.410801	0.473435	0	3	3
Nuak2	6.81e-86	6.91e-85	0	0.301768	0.584321	0	1	4
LOC100862190	6.85e-86	6.94e-85	0	0.319421	0.566159	0	1	5
Gm11717	7.21e-86	7.3e-85	0	0.72937	0.166195	0	3	2
Accn1	7.66e-86	7.75e-85	0	0.595873	0.290595	0	3	1
AI662270	8.24e-86	8.33e-85	0	0.277708	0.609257	0	1	4
Cdh16	8.24e-86	8.33e-85	0	0	1	0	0	3
4930487H11Rik	8.28e-86	8.35e-85	1.11e-16	0.596703	0.289794	0	4	2
Gm3613	8.4e-86	8.47e-85	0	0.217016	0.673436	0	2	4
Chrna4	8.49e-86	8.56e-85	0	0.166889	0.728587	0	1	3
6230426M11Rik	8.55e-86	8.61e-85	0	0.481293	0.40299	0	4	5
Snord14e	1.04e-85	1.05e-84	0	0.251604	0.636602	0	1	3
Armc6	1.08e-85	1.08e-84	0	0.290628	0.595839	0	1	4
D5Ertd683e	1.09e-85	1.1e-84	0	0.442199	0.441955	0	6	3
Gm16740	1.36e-85	1.37e-84	1.11e-16	0.462631	0.421558	0	4	3
Gm4963	1.52e-85	1.52e-84	0	0.376574	0.507952	0	3	4
Trdn	1.61e-85	1.61e-84	0	0.32323	0.562253	0	2	5
LOC100862140	1.88e-85	1.88e-84	0	0.465211	0.418988	0	3	3
Gm19691	1.95e-85	1.95e-84	0	0.310372	0.575456	0	1	3
1600029O15Rik	2e-85	2e-84	0	0	1	0	3	3
Fbxo5	2.01e-85	2.01e-84	0	0.543756	0.341323	0	2	3
Hras1	2.02e-85	2.02e-84	0	0.46341	0.420782	0	4	4
3830403N18Rik	2.04e-85	2.03e-84	0	0.315992	0.569678	0	2	5
Gm19269	2.04e-85	2.03e-84	0	0.247846	0.640567	0	1	3
Gm5111	2.07e-85	2.07e-84	0	0.316526	0.569131	0	1	3
Gm20290	2.18e-85	2.18e-84	0	0.646138	0.24258	0	4	2
Tslp	2.26e-85	2.25e-84	1.11e-16	0.458428	0.425748	0	4	5
Camk1g	2.53e-85	2.52e-84	0	0.298506	0.587689	0	1	3
Irf7	2.61e-85	2.6e-84	0	0.138439	0.761279	0	1	3
Slc16a6	3.19e-85	3.17e-84	0	0.595824	0.290642	0	3	2
Hspa12b	3.34e-85	3.31e-84	0	0.0717409	0.84539	0	1	3
4930599N23Rik	3.68e-85	3.65e-84	0	0.65026	0.238693	0	4	2
Slc12a5	3.92e-85	3.89e-84	0	0.303025	0.583024	0	1	3
Notch4	3.93e-85	3.9e-84	0	0	1	0	0	3
Sh2d6	3.98e-85	3.94e-84	0	0.174102	0.720484	0	1	3
Olfr1510	4.1e-85	4.06e-84	0	0.309301	0.576558	0	1	4
Gm6225	4.16e-85	4.11e-84	0	0.447366	0.436791	0	2	3
Dact1	4.26e-85	4.21e-84	1.11e-16	0.395746	0.488591	0	3	4
B230369F24Rik	4.35e-85	4.3e-84	0	0.463161	0.42103	0	2	3
Mlph	4.39e-85	4.33e-84	NA	NA	NA	0	3	3
Sema4c	4.64e-85	4.57e-84	0	0	1	0	2	6
Snora43	4.67e-85	4.6e-84	0	0.338957	0.54617	0	1	3
Rnf113a1	4.71e-85	4.64e-84	1.11e-16	0.081644	0.831899	0	3	4
Adap1	5.17e-85	5.09e-84	0	0.46223	0.421958	0	3	2
Filip1l	5.23e-85	5.14e-84	0	0.48612	0.398198	0	3	3
Gm7846	5.43e-85	5.33e-84	0	0.760952	0.138718	0	3	1
E030047D23Rik	5.48e-85	5.38e-84	1.11e-16	0.149256	0.748697	0	1	3
Tusc1	5.51e-85	5.4e-84	0	0.408215	0.476036	0	4	3
Bmp6	5.55e-85	5.44e-84	0	0.542361	0.342691	0	3	2
Kcnip4	5.82e-85	5.7e-84	0	0.544908	0.340194	0	4	3
Hpdl	6.01e-85	5.88e-84	0	0.458815	0.425362	0	3	2
Cdh8	6.38e-85	6.25e-84	0	0.296429	0.589836	0	1	3
Dlc1	6.91e-85	6.76e-84	0	0.353514	0.531341	0	2	4
D830014E11Rik	7.78e-85	7.6e-84	0	1	0	0	3	0
Slc16a13	8.36e-85	8.16e-84	0	0.580326	0.305642	0	3	2
6030426L16Rik	1.01e-84	9.82e-84	0	0.477685	0.406576	0	3	5
B4galnt4	1.11e-84	1.08e-83	0	0.332548	0.552715	0	1	3
Ppp1r37	1.24e-84	1.21e-83	0	0.402712	0.481573	0	3	3
Scfd2	1.31e-84	1.27e-83	0	1	0	0	3	1
Mon1a	1.37e-84	1.33e-83	0	0.667536	0.222505	0	4	1
Syt6	1.37e-84	1.33e-83	0	0.534569	0.350341	0	4	3
LOC100505018	1.58e-84	1.54e-83	0	0.45165	0.432512	0	4	3
Zfp641	1.65e-84	1.61e-83	0	0.20329	0.688295	0	1	4
Phf15	1.87e-84	1.82e-83	1.11e-16	0.346453	0.538527	0	2	3
Zbtb8b	2.14e-84	2.07e-83	0	0.112016	0.793003	0	1	4
Gm15760	2.22e-84	2.16e-83	0	0.560063	0.325367	0	3	1
Gm9705	2.3e-84	2.23e-83	0	0.860938	0.0607996	0	4	2
Rnmtl1	2.33e-84	2.25e-83	0	0.492243	0.392125	0	3	3
Rps6kl1	2.63e-84	2.55e-83	0	0.421945	0.462243	0	1	3
Klhl34	2.89e-84	2.79e-83	0	0.404538	0.479735	0	2	5
Tex11	2.94e-84	2.84e-83	0	0	1	0	0	3
Trim65	3.21e-84	3.1e-83	0	0.299741	0.586414	0	1	3
Ficd	3.46e-84	3.34e-83	0	0.302256	0.583817	0	2	4
Zik1	3.69e-84	3.55e-83	0	0.137002	0.762966	0	2	3
Ccdc142	4.85e-84	4.67e-83	0	0.448879	0.435279	0	4	3
Nlrx1	5.69e-84	5.47e-83	1.11e-16	0.461256	0.422928	0	4	2
Ap1s2	5.95e-84	5.72e-83	0	0.615926	0.271313	0	2	4
LOC624759	6.05e-84	5.82e-83	0	1	0	0	3	2
Tacstd2	6.53e-84	6.28e-83	0	0.410183	0.474056	0	3	3
Gm7664	6.7e-84	6.43e-83	1.11e-16	0.303134	0.582912	0	1	4
Tcf7	6.75e-84	6.48e-83	0	0.571301	0.314413	0	3	1
Hist2h2be	7.89e-84	7.56e-83	0	0.355185	0.529642	0	3	5
Gm10681	9.2e-84	8.81e-83	0	0.352029	0.532851	0	1	3
Tnfrsf23	9.3e-84	8.9e-83	0	0.122998	0.779626	0	1	3
6330415G19Rik	9.79e-84	9.37e-83	1.11e-16	0.385653	0.498775	0	2	4
LOC673151	1e-83	9.57e-83	0	0.269396	0.617929	0	2	4
Xk	1.07e-83	1.02e-82	0	0.287033	0.599566	0	2	4
B230206H07Rik	1.08e-83	1.03e-82	0	0.263616	0.623977	0	1	3
Dapk3	1.11e-83	1.05e-82	0	0.460485	0.423697	0	5	5
Glyctk	1.13e-83	1.07e-82	0	0.485701	0.398614	0	3	4
Gldn	1.27e-83	1.21e-82	0	0.209027	0.682066	0	1	3
Gm4349	1.44e-83	1.37e-82	0	0.568028	0.317599	0	1	3
Nptx2	1.65e-83	1.57e-82	1.11e-16	0.479823	0.404451	0	3	5
Rnf148	1.65e-83	1.57e-82	0	0.202102	0.689588	0	2	4
Snord17	1.95e-83	1.85e-82	1.11e-16	0.276508	0.610508	0	2	3
Zfp213	1.96e-83	1.86e-82	0	0.420338	0.463855	0	2	4
Cygb	2.02e-83	1.92e-82	0	0.505755	0.378746	0	2	3
Mettl13	2.07e-83	1.96e-82	0	0.403807	0.480471	0	1	3
Casq2	2.78e-83	2.64e-82	0	0.481052	0.403229	0	1	3
Znrd1as	3.1e-83	2.94e-82	1.11e-16	0.475943	0.408307	0	2	5
LOC100862223	3.2e-83	3.03e-82	0	0	1	0	0	3
Hcn3	4.17e-83	3.94e-82	0	0.540266	0.344746	0	2	3
Radil	5.37e-83	5.08e-82	1.11e-16	0.201162	0.690613	0	1	4
Taf1c	6.53e-83	6.17e-82	0	0.443243	0.440911	0	2	4
Parp3	6.65e-83	6.28e-82	1.11e-16	0.599053	0.287527	0	3	1
F2rl2	6.67e-83	6.29e-82	0	0.528687	0.356125	0	3	3
Plxnb3	1.19e-82	1.12e-81	0	0.412527	0.4717	0	4	3
Gm6994	1.25e-82	1.18e-81	0	0.115323	0.788943	0	1	4
4931431C16Rik	1.54e-82	1.45e-81	1.11e-16	0.345319	0.539682	0	1	3
Crybb1	2.09e-82	1.96e-81	0	0.435022	0.449136	0	2	3
Tfap4	2.37e-82	2.23e-81	0	0.116436	0.787583	0	1	3
Polr3g	2.79e-82	2.62e-81	1.11e-16	0.401514	0.482779	0	4	3
Mcm9	2.86e-82	2.68e-81	1.11e-16	0.339972	0.545134	0	1	4
Zfp764	3.23e-82	3.03e-81	1.11e-16	0.46019	0.423992	0	2	3
Pde10a	3.49e-82	3.27e-81	1.11e-16	0.534378	0.350528	0	2	3
Mdga1	3.81e-82	3.57e-81	0	0	1	0	0	3
A530064D06Rik	3.88e-82	3.64e-81	0	0	1	0	1	5
Gm5415	3.95e-82	3.69e-81	0	0.44602	0.438135	0	2	5
Mfap3l	4.02e-82	3.76e-81	0	0.702132	0.190645	0	3	1
Gm6749	4.08e-82	3.81e-81	0	0.68272	0.208423	0	4	2
Gngt1	4.78e-82	4.46e-81	0	0	1	0	0	3
4932443I19Rik	6.15e-82	5.74e-81	0	0.295687	0.590602	0	1	4
Gpr63	6.39e-82	5.96e-81	0	0.737254	0.159241	0	3	2
2610203C22Rik	1.52e-81	1.42e-80	0	0.394098	0.490252	0	3	4
4930539J05Rik	1.63e-81	1.52e-80	0	0.245962	0.642558	0	2	4
Gm12696	2.74e-81	2.55e-80	0	0.485715	0.3986	0	3	3
4930538K18Rik	3.2e-81	2.98e-80	0	0.425802	0.458374	0	2	3
5830444B04Rik	4.5e-81	4.18e-80	0	0.32841	0.556947	0	1	3
1110006O24Rik	4.74e-81	4.4e-80	0	0.400242	0.48406	0	1	3
Gm14872	9.46e-81	8.78e-80	0	0.276058	0.610976	0	1	4
Col7a1	1.5e-80	1.39e-79	0	0.0321352	0.906682	0	2	3
Krt25	1.6e-80	1.49e-79	0	0	1	0	0	3
Gm12669	3.09e-80	2.86e-79	0	0.491682	0.392681	0	3	3
Gm6646	1.19e-79	1.11e-78	0	0	1	0	0	3
4930505M18Rik	1.63e-79	1.51e-78	0	0.635009	0.253116	0	1	3
1700027A23Rik	7.58e-71	7.01e-70	0.0688882	0.0304226	0.823639	3	3	44
1110017D15Rik	1.42e-65	1.31e-64	0.106321	0.0958457	0.722579	7	8	44
S100a11	1.79e-64	1.65e-63	0.394724	0.400828	0.153015	27	40	25
Rbm24	1.38e-57	1.27e-56	0.106218	0.0850878	0.732494	10	10	44
Fam70b	2.44e-55	2.25e-54	0.151668	0.0682194	0.701332	9	9	44
Mfap2	2.83e-55	2.61e-54	0.37094	0.360337	0.230885	27	40	36
Krt18	1.5e-54	1.38e-53	0.422053	0.399668	0.116992	27	40	30
1700028P14Rik	1.97e-54	1.81e-53	0.0629376	0.0234094	0.837832	5	2	44
Runx1t1	3.6e-54	3.31e-53	1.11e-16	0.0421782	0.889559	3	7	44
Gm2a	4.89e-54	4.49e-53	0.400729	0.429419	0.104569	27	40	20
Srrm4	5.43e-52	4.99e-51	0	0	1	1	1	44
Mia1	7.41e-52	6.81e-51	0.383234	0.369888	0.205679	27	40	41
Sparc	1.13e-51	1.04e-50	0.369686	0.371063	0.220104	27	40	44
Mreg	1.6e-51	1.47e-50	0.0666485	0.15683	0.697303	10	16	44
Rbp1	2.84e-48	2.6e-47	0.390453	0.384346	0.179495	27	40	29
Ccdc40	1.13e-47	1.03e-46	1.11e-16	0.0335297	0.904208	2	4	44
Lhfpl5	1.15e-47	1.05e-46	1.11e-16	0.0485028	0.879463	0	7	43
9930021D14Rik	1.45e-46	1.32e-45	0.455782	0.394092	0.0732426	27	38	12
Spag6	4.63e-46	4.23e-45	0.0650968	0.0854116	0.771925	2	5	44
Myo7a	6.95e-46	6.35e-45	0	0.0613481	0.86014	2	5	44
Rbm47	8.94e-46	8.16e-45	0.437513	0.431357	0.0383861	27	40	12
Ccdc39	3.91e-45	3.57e-44	0.147064	0.144295	0.642026	10	17	44
Pak3	1.27e-44	1.15e-43	0.0938047	0.224366	0.610233	7	26	44
1700009P17Rik	1.94e-44	1.77e-43	0.0402335	0.0816089	0.799435	1	6	43
Spef2	2.19e-44	1.99e-43	0.119901	0.0796087	0.72388	5	6	44
Cxcl14	2.53e-44	2.3e-43	0	0.117742	0.785991	3	7	44
Aldoc	3.2e-44	2.91e-43	0.368631	0.460354	0.106018	26	40	19
Cd9	6.48e-44	5.88e-43	0.363895	0.404907	0.186724	27	40	39
Epcam	1.87e-43	1.7e-42	0.366143	0.375715	0.218817	27	40	42
Mlf1	2.33e-43	2.12e-42	0.229596	0.199387	0.521312	16	23	44
Defb25	2.23e-42	2.03e-41	0.0427918	0.0570505	0.825125	2	2	42
Cd164l2	5.95e-42	5.39e-41	0.248766	0.073346	0.60034	13	6	44
Cib2	6.33e-42	5.73e-41	0.189195	0.128489	0.617092	8	13	44
Tctex1d1	7.1e-42	6.42e-41	0.0131859	0.0481165	0.868038	1	2	40
Nrxn3	1.16e-41	1.05e-40	0.0515635	0.0904813	0.779167	9	15	44
Espnl	1.18e-41	1.06e-40	0	0	1	1	2	42
Col9a2	2.09e-41	1.89e-40	0.371985	0.40107	0.18158	27	40	34
Nefm	2.7e-41	2.44e-40	0.0775443	0.0777273	0.767627	6	9	44
Cst3	2.77e-41	2.5e-40	0.361051	0.362517	0.239546	27	40	40
Cnn3	4.36e-41	3.93e-40	0.40351	0.388174	0.158056	27	40	25
Tnc	4.57e-41	4.11e-40	0	0.258653	0.629184	4	26	44
Ccdc65	4.97e-41	4.48e-40	0.0787941	0.0301631	0.811951	5	8	44
Krt8	9.81e-41	8.83e-40	0.393134	0.398786	0.157765	27	40	31
Apoc1	1.26e-40	1.13e-39	0.895073	0.0281317	0.0154139	17	1	1
Fam183b	1.48e-40	1.33e-39	0.0622395	0.0745387	0.786024	3	4	43
Gm2694	1.5e-40	1.35e-39	0.0417421	0.0134046	0.877038	2	1	38
Slc52a3	3.3e-40	2.96e-39	0.00667345	0.0127427	0.935294	1	1	39
Lrrc46	3.59e-40	3.22e-39	0.0136561	0	0.944376	1	0	31
Tmem176a	4.87e-40	4.36e-39	0.853034	0.0650538	0.00286128	20	2	1
Fstl1	5.88e-40	5.27e-39	0.359527	0.391041	0.208595	27	40	40
Bdnf	9.19e-40	8.23e-39	1.11e-16	0.0507535	0.875973	1	10	43
Cdh23	1.15e-39	1.03e-38	0	0	1	0	1	37
Chrna9	3.77e-39	3.37e-38	0.0304205	0.00421053	0.905497	3	2	40
Myo6	4.78e-39	4.27e-38	0.210891	0.29203	0.45419	19	39	44
Thsd7b	1.07e-38	9.52e-38	0.0152022	1.11e-16	0.940703	3	4	43
Ets1	1.45e-38	1.3e-37	1	0	0	9	0	0
Ccdc164	1.54e-38	1.37e-37	0	0.0509225	0.875712	0	3	41
Mpzl2	1.78e-38	1.59e-37	0.351076	0.496502	0.0767987	24	40	19
Tecta	1.87e-38	1.67e-37	0.412493	0.445685	0.0588161	24	40	12
Gpx2	2.49e-38	2.21e-37	0.196071	0.184675	0.563745	14	18	44
Camk2b	3.05e-38	2.71e-37	0.0538827	0.0194243	0.853636	2	1	39
Fcho1	6.46e-38	5.75e-37	0.107572	0	0.798507	2	0	34
Anxa4	6.8e-38	6.04e-37	0.15362	0.207623	0.57958	19	29	44
Agr3	1.07e-37	9.46e-37	0.318064	0.465346	0.166949	26	40	32
Anxa2	1.22e-37	1.09e-36	0.307128	0.520273	0.106945	17	40	16
Pvalb	1.35e-37	1.2e-36	0.0293988	0.047001	0.851902	2	2	40
Rph3a	1.41e-37	1.25e-36	0.0381033	0	0.896324	2	1	38
Tomt	1.78e-37	1.57e-36	0.0327146	0.0490235	0.845662	1	1	40
Ttc21a	2.27e-37	2.01e-36	1.11e-16	0.0313371	0.908114	0	3	42
Col9a1	3.89e-37	3.44e-36	0.407634	0.444873	0.0687947	27	40	18
Iqgap1	7.81e-37	6.91e-36	0.424838	0.43591	0.0541225	25	40	12
Cyb5r3	1.02e-36	9.04e-36	0.373179	0.385112	0.199554	27	40	32
Ppp1r27	2.32e-36	2.05e-35	0.0565502	0.0346221	0.834376	1	4	40
Gfi1	3.03e-36	2.67e-35	1.11e-16	0.00905209	0.956381	3	2	40
Dscaml1	3.23e-36	2.85e-35	0	0	1	0	0	31
Clec18a	3.27e-36	2.88e-35	0.011731	0.0469283	0.871255	2	2	42
Lmod1	4.65e-36	4.1e-35	0.122073	0.0360765	0.757412	5	2	43
Rpl23a	5.51e-36	4.85e-35	0.33383	0.330162	0.302984	27	40	42
Armc4	1.11e-35	9.76e-35	1.11e-16	0.0297676	0.910968	3	3	43
Fgf14	1.23e-35	1.08e-34	1	0	0	9	0	0
Ppm1h	1.59e-35	1.4e-34	0.247832	0.236585	0.472579	17	30	44
Gng5	1.76e-35	1.55e-34	0.357509	0.356044	0.250611	27	40	36
Zfp474	2.1e-35	1.84e-34	0.0999804	0	0.808041	4	0	33
Tmem231	2.8e-35	2.46e-34	0.170466	0.17579	0.593867	9	14	44
Iqub	4.26e-35	3.73e-34	0.0880877	0	0.823366	2	0	36
Calml4	6.34e-35	5.56e-34	0.254881	0.321075	0.388005	21	38	44
Ccdc108	6.59e-35	5.77e-34	0	0	1	1	6	43
Col11a1	8.56e-35	7.49e-34	0.389788	0.4946	1.11e-16	26	40	8
BC006965	9.5e-35	8.31e-34	0.365524	0.473506	0.0906339	26	40	23
Otol1	9.68e-35	8.46e-34	0.375346	0.427438	0.143224	25	40	33
Apba1	1.56e-34	1.36e-33	0.017368	0.05294	0.857011	2	3	43
Scg3	1.59e-34	1.39e-33	1.11e-16	0.0530198	0.872506	0	2	35
Ptplad1	2.34e-34	2.04e-33	0.235145	0.265412	0.457906	18	32	44
Pou4f3	2.52e-34	2.2e-33	0.0969103	0.0807047	0.74565	8	6	43
Ckmt1	2.59e-34	2.26e-33	0.00408132	0	0.972553	1	1	36
Nhlh1	3.25e-34	2.83e-33	0	0	1	0	0	34
Mdh2	3.37e-34	2.93e-33	0.304229	0.28155	0.379623	23	37	44
Otog	4.08e-34	3.55e-33	0.311715	0.530344	0.0850901	23	40	24
Hydin	4.14e-34	3.6e-33	0	0	1	4	0	41
Morn5	6.57e-34	5.71e-33	0.088623	0.0223922	0.806837	1	1	34
Miat	7.46e-34	6.47e-33	0	0	1	1	4	43
Wdr16	9.83e-34	8.53e-33	0.0460636	0	0.883304	2	1	41
Riiad1	1.1e-33	9.54e-33	0.0173047	0.0368369	0.879687	1	1	29
Calm1	1.36e-33	1.18e-32	0.298872	0.302353	0.365019	27	40	44
Mapk15	1.53e-33	1.32e-32	0.0790097	0	0.835441	2	0	33
Tekt4	1.75e-33	1.51e-32	0	0	1	0	0	20
Bsn	1.84e-33	1.59e-32	NA	NA	NA	0	0	9
Dnahc9	2.21e-33	1.91e-32	0	0	1	0	1	38
Ccdc81	2.92e-33	2.53e-32	0.0556165	0.0108142	0.859736	1	1	26
1700012P22Rik	3.13e-33	2.71e-32	0.0566113	0.00167552	0.866058	1	1	27
Cabp2	3.21e-33	2.77e-32	0.0855518	0.105943	0.732341	6	10	43
Cetn2	3.45e-33	2.97e-32	0.236966	0.26701	0.454838	21	30	44
Klf6	4.06e-33	3.5e-32	0.398195	0.381195	0.173745	27	40	37
Pdpn	4.29e-33	3.69e-32	0.368376	0.3922	0.19678	27	40	40
LOC100862030	5.18e-33	4.46e-32	0.438894	0.403612	0.0853911	27	37	8
Zfp36l1	5.5e-33	4.73e-32	0.37617	0.396698	0.181849	27	40	37
Fam188b2	9.73e-33	8.36e-32	0.0286419	0.0651324	0.829966	2	5	42
Edaradd	1e-32	8.59e-32	0	0	1	0	3	41
Dnahc10	1.11e-32	9.49e-32	0	0	1	0	0	13
Snap25	1.33e-32	1.14e-31	0.0119691	0.0303365	0.896126	6	5	43
Sdc4	1.68e-32	1.44e-31	0.330057	0.357332	0.278598	27	40	44
Ttyh1	2.12e-32	1.82e-31	0.340358	0.511043	0.0703919	24	40	15
Tgfb2	2.82e-32	2.41e-31	0.187017	0.549953	0.209377	16	40	24
Tmem107	3.73e-32	3.2e-31	0.220279	0.187179	0.540075	10	14	44
Nr4a1	4.36e-32	3.73e-31	0.370398	0.432323	0.143238	27	40	25
Ap3b2	5.15e-32	4.4e-31	0	0.0173339	0.935858	2	1	39
1700001C02Rik	5.5e-32	4.7e-31	0.00758669	0.0663573	0.847616	1	4	36
Tmsb10	5.69e-32	4.86e-31	0.417157	0.341866	0.198124	27	39	30
Efcab10	7.88e-32	6.72e-31	0.121077	0.0565639	0.742191	5	5	42
Ccdc103	1.01e-31	8.59e-31	0	0	1	0	0	20
Tsga14	1.18e-31	1.01e-30	0.217834	0.503997	0.231129	22	40	31
4932425I24Rik	1.51e-31	1.28e-30	1.11e-16	0.0430935	0.88807	0	2	35
Zbbx	1.65e-31	1.4e-30	0	0	1	0	0	32
Dtna	2.01e-31	1.71e-30	0.231588	0.271695	0.455263	23	35	44
4430402I18Rik	2.53e-31	2.15e-30	0	0.00442418	0.971246	1	1	27
Dnajb13	2.59e-31	2.2e-30	0.0274998	0.0534711	0.845737	3	7	41
Ano4	2.72e-31	2.31e-30	1.11e-16	0.00563838	0.966914	0	1	36
Lrrc48	2.97e-31	2.52e-30	0.0385705	0.104168	0.775381	3	7	43
Cpe	3.26e-31	2.77e-30	0.148126	0.295096	0.501956	18	31	44
Lmo7	4.06e-31	3.44e-30	0.0169111	0.298406	0.581625	4	29	44
Fxyd1	4.28e-31	3.62e-30	0.572795	0.307006	0.0169574	24	20	1
Shisa6	4.58e-31	3.87e-30	0	0	1	0	0	19
Atpif1	4.64e-31	3.93e-30	0.342586	0.277252	0.346185	27	36	44
1700026D08Rik	4.77e-31	4.03e-30	0.0452698	0.0653729	0.813028	2	2	38
Pacrg	4.77e-31	4.03e-30	0.121314	0.0507124	0.746717	7	2	42
Rplp2	4.8e-31	4.05e-30	0.33105	0.325643	0.310409	27	40	43
Ptn	5.14e-31	4.34e-30	0.330132	0.381584	0.252263	27	40	43
Kcnh7	5.31e-31	4.48e-30	1.11e-16	0.0717537	0.845372	1	3	41
Grxcr2	5.44e-31	4.59e-30	0.0709324	0.0401833	0.81174	2	2	37
Pdia6	6.15e-31	5.18e-30	0.368293	0.35015	0.245189	27	40	38
Lhx3	6.35e-31	5.34e-30	0.0733711	0.0680809	0.781418	1	3	40
Gal	7.02e-31	5.91e-30	0.0169954	0.0266601	0.89519	1	1	18
Gas1	7.02e-31	5.91e-30	0.368527	0.402657	0.183856	27	40	34
Gm20594	7.65e-31	6.43e-30	0.297392	0.327966	0.341451	26	40	44
Ccdc30	8.07e-31	6.78e-30	0.0861215	0.0897665	0.747527	5	5	43
Myo15	9.59e-31	8.05e-30	0	0.0637194	0.856713	2	8	43
Dbi	1.26e-30	1.06e-29	0.340726	0.365523	0.258483	27	40	38
Serf1	1.43e-30	1.2e-29	0.276982	0.252802	0.431563	20	28	44
1600029I14Rik	1.47e-30	1.23e-29	0.0204631	0.0572511	0.84811	1	1	29
Ncald	1.68e-30	1.41e-29	0.188226	0.008085	0.701611	5	1	39
Ccdc72	2.11e-30	1.76e-29	0.310795	0.324688	0.331621	26	40	44
Sparcl1	2.1e-30	1.76e-29	0.241075	0.528243	0.178797	25	40	36
Hspg2	2.54e-30	2.13e-29	1	0	0	20	1	1
Ppil6	3.14e-30	2.62e-29	0.234518	0.0263781	0.643108	11	2	41
Fau	3.43e-30	2.87e-29	0.343805	0.323791	0.299227	27	40	43
Ctnnd2	4.81e-30	4.01e-29	0.0477901	0.297562	0.566973	6	26	44
Fubp3	5.71e-30	4.76e-29	0.281171	0.353611	0.331367	23	40	44
LOC100861727	7.09e-30	5.91e-29	0.0982815	0	0.8102	1	0	28
Fat4	8.68e-30	7.23e-29	1	0	0	6	1	0
Zfhx3	8.74e-30	7.28e-29	0.425024	0.37134	0.151747	27	39	24
Calm2	1.07e-29	8.87e-29	0.310008	0.286945	0.368997	27	40	44
Gpr156	1.1e-29	9.15e-29	0	0.065668	0.853926	1	7	41
Armc2	1.31e-29	1.09e-28	0	0	1	0	0	25
Kcna10	1.4e-29	1.17e-28	1.11e-16	0.0648124	0.855147	0	2	29
Stmn3	1.59e-29	1.32e-28	0.0642396	0.0652927	0.793644	1	3	39
Gm14025	1.78e-29	1.48e-28	1.11e-16	0.0879514	0.823544	0	1	25
Loxhd1	2e-29	1.66e-28	0	0.0411219	0.891292	0	3	34
Apoa4	2.32e-29	1.92e-28	0.84554	0.0176911	0.0612488	15	1	1
Cpxm2	2.58e-29	2.14e-28	0.371756	0.482838	0.0651011	19	40	8
P2ry2	2.87e-29	2.37e-28	0	1	0	0	14	0
Dynlrb2	3.07e-29	2.54e-28	0.139277	0.127546	0.663724	7	11	43
Chrna10	3.43e-29	2.83e-28	0	0.07859	0.836008	2	5	42
Rsph1	3.46e-29	2.86e-28	0.105533	0.12264	0.698464	5	7	43
Wdr52	4.13e-29	3.41e-28	0	0	1	0	4	42
LOC100861633	4.83e-29	3.98e-28	0.791419	0.0927	0.0349774	25	6	4
Scn11a	5.93e-29	4.89e-28	0	0	1	0	0	22
Tmem91	5.92e-29	4.89e-28	0.0497862	0.0374228	0.839507	1	2	31
Cdkn2d	7.29e-29	6.01e-28	0.149159	0.241651	0.551727	9	23	44
Paip1	7.38e-29	6.08e-28	0.3057	0.348206	0.312919	25	40	44
Chgb	7.48e-29	6.16e-28	0	0.0602886	0.861683	0	1	24
1700007K13Rik	7.62e-29	6.26e-28	0.0550258	0.0429657	0.827279	3	2	36
Sox9	1.49e-28	1.22e-27	0.33019	0.402937	0.228171	27	40	43
2010002N04Rik	1.51e-28	1.24e-27	0.395232	0.489109	1.11e-16	11	18	0
Sh2d7	1.78e-28	1.46e-27	0.0409915	0.0244053	0.865473	2	2	37
Pdia4	2.13e-28	1.74e-27	0.393086	0.433562	0.109746	26	40	22
Enkur	2.29e-28	1.87e-27	0.118227	0.142433	0.668964	5	12	43
Mogat1	2.35e-28	1.93e-27	0.0429522	0.0436608	0.840483	1	3	37
Grxcr1	2.42e-28	1.98e-27	0.0762508	0.124728	0.721953	8	15	43
Ak8	2.47e-28	2.02e-27	0	0.0525432	0.873232	0	1	23
Casz1	3.05e-28	2.49e-27	0	0.109059	0.796659	1	7	40
Fsip1	3.3e-28	2.7e-27	0	0	1	0	1	26
Ggta1	4.86e-28	3.97e-27	0.0180258	0.0180898	0.906887	1	1	29
Gm106	5.07e-28	4.14e-27	0.785462	0.118177	0	13	3	0
LOC675947	6.73e-28	5.5e-27	0.0212234	0.0372826	0.87433	1	1	21
Socs2	7.38e-28	6.02e-27	0.249867	0.38875	0.324986	21	40	42
2900006K08Rik	8.3e-28	6.76e-27	0.0789108	0.110692	0.733637	6	9	43
Mest	8.52e-28	6.94e-27	0.408458	0.372079	0.172217	27	39	26
Jag1	9.89e-28	8.06e-27	0.179319	0.54255	0.224888	19	40	30
Dlk2	1.06e-27	8.59e-27	0.0937942	0.0403972	0.785479	3	6	40
Skor1	1.09e-27	8.9e-27	0	0	1	0	2	29
Lct	1.57e-27	1.28e-26	0.12937	0	0.771994	1	0	17
Pcdh15	1.77e-27	1.44e-26	0.0674395	0.224176	0.628814	6	23	43
Hes1	1.82e-27	1.48e-26	0.203534	0.588885	0.146846	15	40	19
Dbpht2	2.57e-27	2.09e-26	0	0.0824422	0.830832	0	2	25
LOC100861635	2.71e-27	2.2e-26	0	0	1	1	3	38
Dnahc7c	2.73e-27	2.21e-26	0	0.0807711	0.833069	0	2	29
A330021E22Rik	3.11e-27	2.52e-26	0.0837439	0.128384	0.711948	9	10	43
Col2a1	3.17e-27	2.56e-26	0.403214	0.481068	0	21	40	8
Smpx	3.86e-27	3.12e-26	0.125771	0.151722	0.653934	10	16	43
Adh1	4.17e-27	3.38e-26	1	0	0	7	0	0
Xirp2	4.48e-27	3.62e-26	0	0	1	0	4	39
Tmem176b	5.87e-27	4.74e-26	0.556471	0.248891	0.13434	27	25	16
Dnajc5b	8.75e-27	7.06e-26	0.00410882	0.0906297	0.817849	2	7	37
Ttc24	8.93e-27	7.21e-26	0.0854459	0.0279292	0.805986	1	1	31
Clrn1	9.65e-27	7.78e-26	0.109997	0.0650922	0.746506	7	9	43
Lrriq1	1.08e-26	8.73e-26	0.0703985	0.089338	0.762875	4	11	43
Cyb5	1.09e-26	8.78e-26	0.322119	0.370194	0.273162	26	40	41
Akd1	1.17e-26	9.4e-26	0	0	1	0	0	32
Nin	1.56e-26	1.26e-25	0.0381394	0.167427	0.706766	3	10	42
Plin3	1.56e-26	1.26e-25	0.338066	0.503651	0.0860496	25	40	17
Gm13363	1.94e-26	1.56e-25	0.327474	0.402076	0.232165	27	40	36
Galntl1	2.17e-26	1.74e-25	0.156194	0.740729	0	1	13	0
Pla2g7	2.18e-26	1.75e-25	0.573275	0.217327	0.150438	27	25	20
Slc1a3	3.71e-26	2.98e-25	0.302832	0.482425	0.163808	25	40	26
S100a10	3.96e-26	3.18e-25	0.330047	0.525417	0.0634833	18	39	8
Lrrc9	4.08e-26	3.27e-25	0.10664	0.0150076	0.790708	3	2	40
Atp2b2	4.16e-26	3.33e-25	0.0413228	0	0.890961	4	3	41
Pax2	4.19e-26	3.35e-25	0.087419	0	0.824243	2	0	35
Calb2	4.33e-26	3.46e-25	0.038902	0.0961528	0.784115	1	6	39
Efna1	4.33e-26	3.46e-25	0.479221	0.388114	0.0415924	27	30	5
Fbn1	4.39e-26	3.51e-25	0.175156	0.719305	0	3	14	0
Nek11	4.99e-26	3.98e-25	0	0.0531108	0.872368	0	1	24
Myt1	5.2e-26	4.15e-25	0	0	1	0	0	14
Lrrn4cl	5.26e-26	4.2e-25	0.267675	0.332453	0.365189	24	40	44
Gsta4	5.32e-26	4.24e-25	0.341093	0.412493	0.204616	26	40	30
Dnahc5	5.39e-26	4.3e-25	0	0	1	1	4	41
Atoh1	5.91e-26	4.71e-25	0	0.104397	0.802472	1	4	38
Otof	7.12e-26	5.67e-25	1.11e-16	0.0078827	0.95978	7	14	43
Gm3883	8.06e-26	6.41e-25	0	0	1	1	3	36
Krt7	8.39e-26	6.67e-25	0.245334	0	0.643222	8	1	38
Nefl	9.65e-26	7.67e-25	0.0847389	0	0.827778	6	3	40
1700003M02Rik	9.68e-26	7.69e-25	0.0463304	0.0173455	0.866145	5	3	38
Megf11	9.88e-26	7.84e-25	0	0	1	0	1	21
Ift88	1e-25	7.97e-25	0.27978	0.191294	0.482091	18	14	44
4922501L14Rik	1.09e-25	8.66e-25	0.0107992	0.112951	0.785945	1	4	36
Ndufa11	1.12e-25	8.88e-25	0.342067	0.273814	0.349946	27	36	44
Fgf10	1.18e-25	9.36e-25	0	0.518495	0.366165	4	39	37
Spry2	1.26e-25	9.99e-25	0.352015	0.371069	0.24004	27	40	41
Igfbp3	1.29e-25	1.02e-24	0.131935	0.644566	0.156198	8	40	22
Serpine2	1.85e-25	1.47e-24	0.201802	0.633163	0.0925309	12	38	9
Rplp0	2.03e-25	1.6e-24	0.338862	0.327979	0.300048	27	40	43
Fosb	2.04e-25	1.61e-24	0.35704	0.393419	0.208688	25	40	34
Kdm5b	2.11e-25	1.66e-24	0.249431	0.347751	0.366835	22	40	44
Capn6	2.18e-25	1.72e-24	0.605432	0.281385	0	12	10	0
Gm6537	2.25e-25	1.77e-24	0.140822	0.148923	0.64342	13	19	43
Ptprf	2.66e-25	2.1e-24	0.392487	0.382312	0.179488	27	40	30
Ccnd2	3.08e-25	2.42e-24	0.805116	0.102294	0	25	7	1
Rcn1	3.54e-25	2.78e-24	0.232906	0.378246	0.351171	21	40	44
Syt13	3.55e-25	2.79e-24	0.0400099	0	0.893131	2	3	41
Mak	3.92e-25	3.09e-24	0.0298087	0.0808049	0.809869	3	4	40
Kif27	4.56e-25	3.58e-24	0	0	1	0	0	33
Ptprq	5.08e-25	3.99e-24	0	0	1	8	6	43
Sorcs3	6.11e-25	4.79e-24	0.860525	0.0610833	0	12	1	1
Rbms3	6.14e-25	4.82e-24	0.544236	0.328533	0.0314156	27	33	10
Serpine3	6.18e-25	4.85e-24	0.0870856	0.0454183	0.788504	8	5	41
Ccdc11	7.04e-25	5.51e-24	0.0837853	0.0510321	0.786946	1	2	34
Itgb3	7.12e-25	5.57e-24	0.207054	0.684205	0	2	12	0
Ush2a	7.21e-25	5.65e-24	0	0	1	2	6	43
Gm2695	8.05e-25	6.29e-24	0.282839	0.319644	0.363531	22	37	44
Elmod1	8.55e-25	6.69e-24	0.0429861	0.0452864	0.838552	6	4	42
Cdkl4	9.03e-25	7.06e-24	0.0110264	0	0.951002	1	3	37
Gas6	9.44e-25	7.37e-24	0.1121	0.163424	0.654583	6	11	43
Lrrc10b	1e-24	7.81e-24	0	0.128326	0.773239	0	3	29
Lrguk	1.09e-24	8.52e-24	0.0473565	0.0523205	0.825597	4	5	41
Cops8	1.13e-24	8.84e-24	0.263085	0.217204	0.475667	15	22	44
Lrrc6	1.15e-24	8.93e-24	0.0598579	0.120163	0.740419	2	5	39
Fanca	1.15e-24	8.98e-24	0.230896	0	0.658559	2	0	18
Pls1	1.48e-24	1.15e-23	0.228132	0.364713	0.369006	25	40	44
Twf2	1.5e-24	1.17e-23	0	0.112917	0.791894	0	4	39
Tekt1	1.6e-24	1.24e-23	0.167801	0.157255	0.612357	10	13	43
4833424O15Rik	1.81e-24	1.41e-23	1.11e-16	0.0592464	0.86321	2	2	32
Sfxn5	1.83e-24	1.42e-23	0.368199	0.4866	0.0647361	22	39	7
Tmf1	2.08e-24	1.61e-23	0.28168	0.264391	0.416718	26	36	44
Itm2b	2.13e-24	1.65e-23	0.343254	0.357791	0.264152	27	40	44
Wdr78	2.44e-24	1.89e-23	0.0879867	0.0427236	0.789943	4	4	42
Tmcc2	2.46e-24	1.9e-23	0.130331	0.118758	0.679615	6	8	43
Tmem173	2.75e-24	2.13e-23	0.0639713	0.0119206	0.847201	2	3	37
Kif9	3.35e-24	2.59e-23	0.0995623	0.0574348	0.764148	6	5	40
Atp5j	3.37e-24	2.61e-23	0.301586	0.313641	0.351486	25	40	44
Sirt2	3.44e-24	2.66e-23	0.30282	0.254943	0.405435	21	32	44
Nras	3.54e-24	2.73e-23	0.357887	0.360968	0.244776	27	40	43
Ebf3	3.73e-24	2.88e-23	0	0.720817	0.173804	0	37	17
Gna14	3.77e-24	2.91e-23	0.462057	0.422131	0	10	15	0
Gas2	3.97e-24	3.06e-23	0.360131	0.39082	0.208152	26	40	39
Fam110c	4.15e-24	3.2e-23	0.83471	0.0684559	0.0192261	7	1	1
Ift74	4.47e-24	3.44e-23	0.298905	0.234192	0.42761	20	28	44
Gm16244	4.52e-24	3.48e-23	0.205652	0.282038	0.467984	21	31	44
Gpr126	5.49e-24	4.23e-23	0.3079	0.556374	0.0481115	16	40	12
Fam101b	5.68e-24	4.37e-23	0.361564	0.436833	0.148874	26	39	28
Dydc1	5.76e-24	4.43e-23	0.0334399	0.069112	0.820452	1	1	22
Pcp4	6.22e-24	4.78e-23	0.224955	0.151481	0.56539	17	14	43
Kcna4	6.51e-24	5e-23	0	0	1	1	0	21
Klk8	7.35e-24	5.64e-23	0.771947	0.100655	0.0472148	18	2	1
Hepacam	8.1e-24	6.21e-23	0	1	0	0	15	0
Dytn	9.18e-24	7.04e-23	0	0.0754583	0.840268	0	2	23
Ptpre	9.39e-24	7.2e-23	0.432	0.452163	0	12	25	0
Ugdh	9.5e-24	7.28e-23	0.29963	0.499885	0.145127	23	40	21
Slc39a1	9.55e-24	7.31e-23	0.391806	0.341731	0.228041	27	40	36
Gdap1	9.79e-24	7.49e-23	0	0.0513536	0.87505	0	4	36
S100b	1.26e-23	9.61e-23	0.257711	0.486205	0.210664	23	40	28
Npc2	1.44e-23	1.1e-22	0.445291	0.383573	0.106376	26	35	10
Ptk2b	1.44e-23	1.1e-22	0.755217	0.143629	0	7	1	0
Odf3b	1.46e-23	1.12e-22	0.0315235	0.0923223	0.794807	1	2	29
Sema3c	1.53e-23	1.17e-22	1	0	0	16	2	0
Apoe	1.67e-23	1.27e-22	0.625727	0.197012	0.108363	27	14	10
2210020M01Rik	1.88e-23	1.43e-22	0.0171697	0.162904	0.724771	1	8	36
Acsl4	1.96e-23	1.49e-22	0.224638	0.319734	0.416097	22	37	44
Dyx1c1	2.01e-23	1.53e-22	0.0364224	0.121289	0.758017	2	7	39
Ucma	2.27e-23	1.72e-22	0.625725	0.258044	0.0114048	20	11	2
Mdk	2.28e-23	1.73e-22	0.430368	0.350208	0.171742	27	38	24
Tmod1	2.35e-23	1.79e-22	0.297338	0.369351	0.299363	27	40	44
Lmo1	2.77e-23	2.11e-22	0.0193828	0.08162	0.817929	1	3	30
Myo3b	2.95e-23	2.24e-22	0.000217987	0.0779443	0.836793	1	4	38
Rpl10	3.06e-23	2.33e-22	0.344871	0.327842	0.293975	27	40	44
Ak7	4.06e-23	3.08e-22	0	0	1	0	0	9
Dock10	4.81e-23	3.65e-22	0	0	1	0	1	19
Plod2	6.02e-23	4.56e-22	0.254179	0.565523	0.115572	17	38	9
Twf1	6.84e-23	5.18e-22	0.298289	0.344667	0.323836	27	40	44
Cspg5	7.52e-23	5.7e-22	0.38319	0.458817	0.0860848	22	39	9
Ppib	8.19e-23	6.2e-22	0.35315	0.324536	0.288737	27	40	43
Rab3b	8.82e-23	6.67e-22	1.11e-16	0.0211255	0.927743	2	4	39
Iqcg	1.05e-22	7.95e-22	0.116231	0.124369	0.687322	9	11	43
S100a1	1.2e-22	9.06e-22	0.279374	0.337808	0.348934	27	40	44
Tnfrsf12a	1.23e-22	9.33e-22	0.377111	0.382711	0.197736	26	40	25
Rpl27a	1.32e-22	9.98e-22	0.335958	0.331056	0.299887	27	40	42
1700016K19Rik	1.33e-22	1e-21	0.0851469	0.0839293	0.754112	3	3	37
Rps12	1.39e-22	1.04e-21	0.343778	0.338474	0.2841	27	40	42
Myh9	1.53e-22	1.16e-21	0.440678	0.348148	0.161117	27	39	34
Clspn	1.55e-22	1.17e-21	1	0	0	4	0	0
Espn	1.84e-22	1.38e-21	0.0116765	0.111907	0.786632	1	4	35
Disp2	1.92e-22	1.44e-21	0.114821	0	0.789558	2	0	15
Nqo1	2.33e-22	1.75e-21	0.756367	0.113187	0.0495638	13	2	1
Itgbl1	2.46e-22	1.85e-21	0.836155	0.0784812	0	15	3	1
Fam81a	2.5e-22	1.88e-21	0.163827	0.0917588	0.670717	5	4	41
Ccdc19	2.54e-22	1.91e-21	0.0678547	0.146415	0.706949	1	6	40
Negr1	2.65e-22	1.99e-21	0.0120622	1.11e-16	0.948328	2	1	33
Thbs1	2.87e-22	2.15e-21	0.37015	0.455988	0.110262	22	40	25
Mns1	2.97e-22	2.22e-21	0.142216	0.0742992	0.706046	6	7	41
Cxcr2	3.08e-22	2.3e-21	0.295681	0.32966	0.341424	26	40	44
Dgkg	3.31e-22	2.48e-21	0	0.0963679	0.812643	0	2	27
Oaz1	3.4e-22	2.55e-21	0.326845	0.328509	0.31177	27	40	43
Serpinf1	3.41e-22	2.55e-21	0.830046	0.0620816	0.0323135	21	4	2
Dnahc6	3.5e-22	2.62e-21	0	0	1	0	3	32
Anxa5	3.74e-22	2.79e-21	0.288755	0.339021	0.338773	27	40	44
LOC100862399	4.37e-22	3.26e-21	0.149917	0.0512807	0.716021	2	1	28
Luzp2	4.41e-22	3.29e-21	0.0307211	0.909229	1.11e-16	2	12	0
Ppp1r32	5.55e-22	4.14e-21	0.0558906	0.0580797	0.810023	2	5	37
Myc	5.69e-22	4.24e-21	0.472323	0.411908	0	9	11	0
Krt222	5.93e-22	4.42e-21	0.0212593	1.11e-16	0.927466	1	0	9
Atp6v0e	6e-22	4.47e-21	0.306601	0.312821	0.347425	26	38	44
Fank1	6.35e-22	4.72e-21	0.0718784	0.0146615	0.834321	4	2	31
Rab11a	7.37e-22	5.48e-21	0.319806	0.263165	0.381678	25	35	44
Myo3a	8.25e-22	6.13e-21	0	0.042278	0.889396	2	2	31
Ubxn11	8.3e-22	6.17e-21	0.157431	0.0763656	0.689179	6	4	40
Gm9766	8.68e-22	6.45e-21	0.00566957	0.0313346	0.902238	1	3	28
4933413G19Rik	8.7e-22	6.46e-21	0	0.165811	0.729803	0	6	32
Gm10845	8.78e-22	6.51e-21	0.290762	0.32278	0.352942	26	40	44
Pnpla3	9.25e-22	6.86e-21	0.156043	0	0.740902	3	0	31
Ankrd24	9.29e-22	6.88e-21	0.0734498	0.0707632	0.778654	5	10	43
Ier3	9.68e-22	7.17e-21	0.811927	0.0851239	0.021391	12	2	2
Gng3	1.01e-21	7.48e-21	0.0309139	0.0466895	0.850594	2	2	30
2810442N19Rik	1.03e-21	7.62e-21	0.138748	0.0137027	0.753959	1	1	15
Gata2	1.13e-21	8.39e-21	0.829013	0.0585644	0.0374263	24	4	4
D730048J04Rik	1.2e-21	8.87e-21	0.109016	0.0618824	0.750315	1	1	23
Art3	1.28e-21	9.47e-21	0	0.132426	0.768365	0	3	23
A230070E04Rik	1.43e-21	1.05e-20	0	0	1	0	1	15
Cyb561d2	1.44e-21	1.06e-20	0.111072	0.0853427	0.727524	4	5	38
Aknad1	1.54e-21	1.14e-20	0.0232569	0	0.923411	1	2	23
Lztfl1	1.56e-21	1.15e-20	0.291769	0.214834	0.451079	18	24	44
Tceal5	1.56e-21	1.15e-20	0.183337	0.0401953	0.688594	8	1	30
Slc22a3	1.61e-21	1.19e-20	0.0327347	0.905614	0	1	31	2
Dkk3	1.64e-21	1.21e-20	0.122428	0.677477	0.129099	12	40	14
Cldn4	1.71e-21	1.25e-20	0.552902	0.286748	0.088275	27	29	11
Nme5	1.86e-21	1.37e-20	0.163613	0.237134	0.544322	9	23	43
Notch3	1.9e-21	1.4e-20	0.32304	0.562447	0	6	19	0
Adamts5	1.95e-21	1.43e-20	0.807853	0.100129	0	6	2	0
Cyr61	2e-21	1.47e-20	0.332583	0.450106	0.168486	25	40	31
Dync2h1	2.05e-21	1.5e-20	0.164912	0.210352	0.567746	14	22	44
Nfib	2.07e-21	1.52e-20	0.351742	0.335537	0.278787	27	40	43
Tex9	2.1e-21	1.54e-20	0.202631	0.155032	0.582964	12	16	43
Sipa1l1	2.18e-21	1.59e-20	0.297717	0.529456	0.106965	16	40	18
Slc8a2	2.41e-21	1.76e-20	0	0.0868628	0.824974	1	3	35
Cct6a	2.47e-21	1.81e-20	0.301751	0.275764	0.387384	25	34	44
2010001M06Rik	2.56e-21	1.87e-20	0.785905	0.0968901	0.035821	8	1	1
Serpinh1	2.64e-21	1.93e-20	0.523505	0.361227	1.11e-16	24	27	0
Arhgef40	2.65e-21	1.94e-20	0.509284	0.375258	0	10	11	0
Tpm1	2.68e-21	1.95e-20	0.319888	0.271039	0.374334	26	37	44
8430422H06Rik	3.05e-21	2.23e-20	0.0791448	0.0475096	0.795381	1	1	15
Gpr155	3.76e-21	2.75e-20	0.0564434	1.11e-16	0.867356	3	2	38
Rnf157	3.86e-21	2.81e-20	0.0853279	0.143372	0.695897	2	4	39
Ccnd1	3.93e-21	2.87e-20	0.432163	0.419575	0.0701254	26	38	13
B3gnt4	4.63e-21	3.37e-20	0.0962378	0.0766692	0.750063	1	3	34
Unc5d	4.7e-21	3.42e-20	0.71711	0.177122	0	5	1	0
4930506M07Rik	4.8e-21	3.5e-20	0.194878	0.189093	0.56097	17	24	44
Myot	4.9e-21	3.57e-20	0	0	1	0	0	11
Cox7a2	5.19e-21	3.77e-20	0.316665	0.29439	0.355455	26	38	44
Acbd7	5.37e-21	3.9e-20	0.186669	0.20251	0.556343	18	21	43
4932411E22Rik	5.44e-21	3.95e-20	1.11e-16	0.0426751	0.888749	0	1	18
Cdk14	5.54e-21	4.02e-20	0.209583	0.165836	0.567672	14	15	42
Ankfn1	5.62e-21	4.08e-20	0.0697476	0.070214	0.782959	1	2	29
Cep152	6.09e-21	4.41e-20	0.0896378	0.135151	0.700328	5	10	42
Dnahc7a	6.23e-21	4.51e-20	0	0.141302	0.757929	0	1	21
Ifi27l1	6.98e-21	5.06e-20	0.542796	0.331608	0.0279255	20	20	2
Fam19a1	7.04e-21	5.1e-20	0.922374	0.023778	0	15	3	1
Shfm1	7.1e-21	5.14e-20	0.326565	0.31129	0.329263	27	38	44
Syt4	7.56e-21	5.47e-20	0.0155794	0.0179264	0.910967	2	2	28
Zfp365	8.07e-21	5.83e-20	0	0.197359	0.694766	0	4	29
Pgm2l1	8.61e-21	6.22e-20	0.0157067	0.135376	0.756601	4	11	43
Actn4	9.28e-21	6.71e-20	0.314785	0.423837	0.221168	23	40	36
Tmem41a	9.35e-21	6.75e-20	0.205493	0.00464369	0.684297	4	2	33
Jun	9.95e-21	7.18e-20	0.356448	0.363477	0.243587	27	40	43
Tekt2	1.01e-20	7.28e-20	0.164232	0.0805743	0.679133	8	9	41
Gas7	1.04e-20	7.53e-20	0.109873	0.0598596	0.75117	6	8	41
Slc17a8	1.14e-20	8.2e-20	1.11e-16	0.0996554	0.808453	6	15	42
LOC100861610	1.35e-20	9.7e-20	0.104109	0	0.802834	3	2	38
Dner	1.4e-20	1.01e-19	0	0.0455894	0.884058	1	3	34
Plekhb1	1.47e-20	1.06e-19	0.342704	0.338928	0.284751	27	40	42
Oaz-ps	1.57e-20	1.13e-19	0.3267	0.327957	0.312475	27	40	43
Mfap4	1.7e-20	1.22e-19	0.610528	0.0272907	0.265525	18	1	13
Sepw1	1.78e-20	1.28e-19	0.314326	0.304858	0.347648	27	40	44
Cyfip2	1.84e-20	1.32e-19	0.202632	0.324988	0.429766	15	36	44
Sfrp1	1.91e-20	1.37e-19	0.386443	0.356569	0.217395	25	40	40
Ctsb	1.95e-20	1.4e-19	0.40113	0.334188	0.225786	27	38	32
Cldn24	2.14e-20	1.53e-19	0.786798	0.0738592	0.0621765	22	7	7
Syt2	2.14e-20	1.54e-19	0	0	1	0	0	13
Slc8a1	2.17e-20	1.55e-19	0	0	1	1	1	35
Gm1322	2.18e-20	1.56e-19	0.0796116	0.129537	0.714314	8	15	42
Pgcp	2.2e-20	1.57e-19	0.425738	0.393293	0.12083	26	35	14
5730508B09Rik	2.25e-20	1.61e-19	0.10228	0.0638774	0.755559	2	2	28
Gpr98	2.3e-20	1.65e-19	0	0	1	0	1	35
Armc3	2.49e-20	1.78e-19	0	0.0854432	0.826846	0	1	21
Fbxo32	2.64e-20	1.89e-19	0.266014	0.344746	0.35458	26	40	44
Gm3893	3.1e-20	2.21e-19	0.123291	0.0542889	0.741719	4	4	38
Myl9	3.28e-20	2.34e-19	0.419213	0.453974	0.0293053	20	28	3
Iqca	3.61e-20	2.57e-19	0	0.0864177	0.82556	0	4	28
Rbpms	3.7e-20	2.64e-19	0.763924	0.136187	0	12	4	0
Dnahc11	3.73e-20	2.65e-19	0.140576	0.149844	0.642813	9	14	40
Pdhb	4.2e-20	2.99e-19	0.288092	0.298281	0.379151	20	35	44
Trim36	4.32e-20	3.07e-19	0.168816	0.25704	0.521662	24	39	44
Rasd2	5.39e-20	3.83e-19	0	0.0416078	0.890493	6	11	41
1700001L19Rik	5.4e-20	3.84e-19	0.0735461	0.105503	0.743616	1	3	30
Rpl12	5.6e-20	3.98e-19	0.322008	0.337898	0.307109	27	40	41
Tm6sf1	5.64e-20	4e-19	0.222865	0	0.66715	4	1	24
Cxcl12	5.68e-20	4.03e-19	0.307467	0.569093	0.0241537	4	16	1
4930470H14Rik	5.89e-20	4.18e-19	0.275187	0.315815	0.374424	23	39	44
Cplx1	6.99e-20	4.96e-19	0.0567174	0	0.866948	3	0	13
A730017C20Rik	7.12e-20	5.05e-19	0.172037	0.220225	0.552861	13	20	43
Prelp	7.24e-20	5.13e-19	0.660395	0.229176	1.11e-16	9	4	0
Cdc25b	7.44e-20	5.26e-19	0.0170124	0.11159	0.783412	2	4	35
LOC100861715	7.97e-20	5.64e-19	0.125116	0.0511795	0.742292	3	2	34
Gm12854	8e-20	5.65e-19	0.471252	0.407015	0.0176481	12	17	1
[truncated: 12,123 more rows]

## Sheet: Monocle Pseudotime Fig. 5
SC-HC
Off		Early		Transient		Late
1190002H23Rik		0610011L14Rik		1110004F10Rik		1110021J02Rik
1810011O10Rik		1110004E09Rik		1500031L02Rik		1500011B03Rik
2210403K04Rik		1110012L19Rik		1700001C02Rik		1600029I14Rik
2810055G20Rik		1110017D15Rik		1700007K13Rik		1700001L19Rik
2900097C17Rik		1110032A03Rik		1700016K19Rik		1700007G11Rik
4933407C03Rik		1500011H22Rik		1700030J22Rik		1700012P22Rik
6430527G18Rik		1500011K16Rik		1700088E04Rik		1700024G13Rik
6720401G13Rik		1700003M02Rik		1810041L15Rik		1700026D08Rik
9930021D14Rik		1700009P17Rik		2210020M01Rik		1700066C05Rik
AI597468		1700025K23Rik		2210408I21Rik		1700101E01Rik
Acadsb		1700027A23Rik		2410006H16Rik		1700128F08Rik
Acsl3		1700028P14Rik		2510002D24Rik		1810048J11Rik
Actb		1810026B05Rik		2900076A07Rik		2010107E04Rik
Actg1		1810043G02Rik		4833442J19Rik		2010320M18Rik
Actn4		2210016L21Rik		4930452B06Rik		2210015D19Rik
Adamtsl1		2310030N02Rik		4932425I24Rik		2300009A05Rik
Aggf1		2310040G24Rik		5730455P16Rik		2310004I24Rik
Agr3		2410004P03Rik		6330503K22Rik		2510049J12Rik
Agrn		2410017P09Rik		6530418L21Rik		2700090O03Rik
Aif1l		2610005L07Rik		8430429K09Rik		2810021B07Rik
Akap12		2610015P09Rik		9230110C19Rik		2810025M15Rik
Akr1a1		2900006K08Rik		A130066N16Rik		2810407C02Rik
Aldoc		2900010M23Rik		AK129341		4430402I18Rik
Amd1		3110043O21Rik		AU019823		4732415M23Rik
Amotl1		3110082I17Rik		Abcd2		4833420G17Rik
Ankrd6		3830406C13Rik		Ablim1		4921508A21Rik
Anks1b		4833424O15Rik		Acbd6		4930430F08Rik
Anxa2		4833439L19Rik		Adi1		4930451C15Rik
Anxa6		4921513D23Rik		Akirin1		4930455F23Rik
Apbb2		4922501C03Rik		Aknad1		4930506M07Rik
Apc		4922501L14Rik		Aldoa		4930539N22Rik
Aplp2		4930470H14Rik		Alyref		4930588N13Rik
Apod		4930485B16Rik		Ank3		4932411L15
Arc		4930578N16Rik		Ankrd22		4933404M02Rik
Arf1		4933426M11Rik		Ankrd42		4933413G19Rik
Arf4		4933434E20Rik		Apbb1		4933413L06Rik
Arf6		5430417L22Rik		Arfgef1		4933421O10Rik
Arpp19		5930434B04Rik		Armc3		5330437I02Rik
Asrgl1		6030429G01Rik		Armc9		5730409E04Rik
Atf3		6030458C11Rik		Asb7		5730494N06Rik
Atf4		6530401N04Rik		Asna1		5730577I03Rik
Atl2		8430427H17Rik		Atg2b		6030422M02Rik
Atox1		A330021E22Rik		Atoh1		6430548G04
B930095G15Rik		A430078G23Rik		Atp5a1		9530091C08Rik
BC006965		A730017C20Rik		Atp5b		9830166K06Rik
Bdh2		AA465934		Atp5o		A130077B15Rik
Bptf		AK010878		Atp6v0e		A230072C01Rik
Bsg		Aak1		Atp6v1e1		A330048O09Rik
Btg1		Abhd14b		Atp6v1f		A630089N07Rik
Btg2		Acbd7		Atpif1		A830007P12Rik
Bzw1		Acot7		B230219D22Rik		AA666905
C030039L03Rik		Actr6		BC029722		Aacs
Cachd1		Ado		BC030867		Abca5
Cadm1		Adrbk2		BC057079		Abr
Calr		Adsl		BC088983		Abt1
Calu		Afap1		Bbs4		Acsl4
Canx		Agap1		Bcl11a		Acss2
Capns1		Agbl2		Bcl7a		Actr10
Cbx5		Agpat4		Bend4		Adam28
Ccdc80		Agtpbp1		Bola2		Adamts19
Ccnd1		Akap8l		Bphl		Adcy1
Ccnl1		Akap9		Brsk2		Aftph
Cd151		Alg11		Brwd1		Ahi1
Cd164		Ankle2		Btf3		AI428936
Cd24a		Ankrd12		C2cd2l		AI450353
Cd81		Ankrd24		C330024D21Rik		AI462493
Cd9		Anp32e		C530008M17Rik		Ak1
Cd99l2		Anxa4		Camk2n1		Akd1
Cdc14a		Ap3m2		Capsl		Alkbh5
Cdh4		Apba1		Capza2		Ankfn1
Cdkn1b		Apbb3		Ccdc103		Ankrd26
Cdo1		Apoa1bp		Ccdc11		Ano3
Celf2		Arf3		Ccdc146		Ano4
Celsr2		Arid1b		Ccdc23		Ap3b2
Cfl1		Arl6		Ccnt2		Apip
Cfl2		Arl6ip1		Ccs		Arglu1
Cflar		Armc4		Cct6a		Arl8b
Chl1		Arpc1a		Cct7		Art3
Chpt1		Atg4c		Cdc25b		Asb1
Chst15		Atp2a2		Cdc5l		Asb8
Chst2		Atp5g1		Cdh23		Asxl2
Ckap4		Atp5g2		Cdkl2		Ate1
Ckap5		Atp5g3		Cdkl4		Atp10d
Ckb		Atp5h		Chmp5		Atp1b1
Cldn3		Atp5j2		Chrna9		Atp2b2
Cldn6		Atp5k		Chrng		Atp5f1
Cldn7		Atp6ap2		Chuk		Atp5j
Cldn9		Atp6v0a1		Cirbp		Atp6v0c
Cmtm5		Atp6v0b		Cluap1		Atp6v0c-ps2
Cnn3		Atp6v1a		Cops2		Atp6v1g1
Cntn1		Atp6v1d		Cops3		B230120H23Rik
Col11a1		Atpbd4		Cops6		B230217C12Rik
Col2a1		B9d2		Coro2a		B3gnt4
Col9a1		BC031181		Coro2b		B4galnt2
Col9a2		Bbs1		Cox5a		B4galt1
Col9a3		Bbs5		Cox6a1		B4galt5
Copz1		Bclaf1		Cox7b		Bbs9
Cox7a2l		Bdnf		Cpeb3		BC016495
Cpeb2		Bdp1		Cpsf6		BC030476
Cpne3		Bex2		Crip2		Bpnt1
Cpxm2		Blcap		Csnk1a1		Braf
Csad		Blzf1		Csnk2b		C330011M18Rik
Cspg5		Bmyc		Cspp1		Calml4
Csrnp1		Bola1		Ctps		Camk2b
Cst3		Brip1		Ctsf		Camk4
Ctnna1		Btbd9		Cxxc5		Card10
Ctnnb1		C1d		Cyb5r1		Ccdc113
Ctnnd1		C230072F16Rik		Cycs		Ccdc135
Ctsb		C230081A13Rik		Cyfip2		Ccdc6
Ctsl		C2cd3		Dach1		Ccdc81
Ctsz		C87436		Dalrd3		Ccdc82
Cttnbp2		Cabp2		Dctn1		Ccl21a
Cul1		Cacna1d		Ddx6		Ccnc
Cxadr		Calb2		Dedd		Cdk5rap2
Cxcr4		Calcoco1		Dera		Chchd10
Cxcr7		Calm1		Diablo		Chka
Cyb5		Calm2		Dido1		Chn2
Cyb5r3		Calm3		Dlgap1		Chrna1
Cybrd1		Caprin1		Dnaic2		Churc1
Cyp2j6		Cars		Dnajc12		Cib3
Cyr61		Casz1		Dpysl2		Ckmt1
Dapk1		Ccdc104		Dpysl4		Clec18a
Dazap2		Ccdc108		Dusp18		Cltc
Dbi		Ccdc109a		Dynlt1b		Cnot8
Dcbld1		Ccdc114		E130308A19Rik		Commd3
Dctn4		Ccdc138		Efcab1		Cpox
Ddah1		Ccdc157		Eftud1		Ctcfl
Ddost		Ccdc164		Eif2b3		Ctla2a
Ddx17		Ccdc19		Eif2s2		Ctnnal1
Dip2b		Ccdc28b		Eif3h		Cyld
Dkk3		Ccdc30		Eif4e3		Cyp2e1
Dnajc3		Ccdc34		Eml1		Cyp7b1
Dpm1		Ccdc39		Eno4		D4Wsu53e
Dstn		Ccdc40		Epb4.1l5		D730048J04Rik
Dusp1		Ccdc60		Epha4		D830005E20Rik
Dusp6		Ccdc65		Erdr1		D930020B18Rik
Ebf3		Ccdc66		Erh		Dap3
Ece1		Ccdc68		Erich1		Dennd4a
Ednrb		Ccl27a		Exosc4		Dennd5b
Eef1a1		Cct2		Eya1		Dfnb59
Eef1b2		Cd164l2		Eya2		Dgkg
Eef1d		Cdc42bpa		Fabp5		Dhx15
Efhd1		Cdc73		Fam161a		Dhx40
Efna1		Cdk14		Fam161b		Dnahc11
Efnb2		Cdkn2aipnl		Fam178a		Dnahc6
Egr1		Cdkn2d		Fam19a3		Dnahc7c
Egr2		Cep152		Fam19a5		Dnajc5b
Eif3c		Cep170		Fam60a		Dner
Eif3k		Cep290		Fam78b		Dpy19l1
Enho		Cetn2		Fam81a		Drosha
Enpp2		Chchd6		Fank1		Dydc2
Epcam		Chrac1		Fcho1		Dytn
Epha7		Chrna10		Fez1		E230008O15Rik
Ephb1		Cib2		Fmn1		E2f1
Eps15		Cisd1		Fn3k		Efcab6
Erbb2ip		Cisd3		Fsd1l		Efhc1
Erp29		Cited2		Gadd45gip1		Efr3a
Esrp1		Clasp1		Gas7		Eif4a2
Ezr		Clip4		Gdpd1		Eif5b
F11r		Clrn1		Ggta1		Elmod1
Fam101b		Cmah		Gm11702		Elovl4
Fam102a		Commd7		Gm14295		Ephx1
Fam107a		Comt		Gm14420		Espn
Fam18b		Cops8		Gm20343		Etnk1
Fam46a		Cox5b		Gm3883		Evc2
Fasn		Cox7a2		Gm3893		F530104D19Rik
Fat1		Cox7c		Gm4791		Fadd
Fau		Cox8a		Gm5918		Faim2
Fblim1		Cpe		Gng3		Fam81b
Fbn2		Cplx2		Gns		Fbxl4
Fermt2		Crym		Golm1		Fdps
Fgf10		Cryzl1		Gpbp1		Fhad1
Fgfr1		Ctnnd2		Gpr56		Fign
Fgfrl1		Ctxn1		Gpr68		Fnbp4
Fkbp2		Cxcl14		Grpel2		Foxp1
Fkbp9		Cyb561d2		Grxcr1		Frmd4b
Flnb		Daam1		Gtf2a1		Fryl
Fndc3a		Dad1		Gtf2a2		Fscn2
Fndc3b		Dbpht2		Gtf2e2		Fsip1
Fos		Dcdc2c		Gtf2h5		Fth1
Fosb		Dctn3		Gtf3c4		Ftl1
Foxn3		Dcun1d5		Gtpbp1		Fut8
Frmd4a		Ddx1		Hagh		Fxn
Fscn1		Defb25		Hdac2		Fyco1
Fstl1		Dhx37		Hdac4		Gas2l3
G3bp1		Dixdc1		Hdac9		Gdap1l1
G6pdx		Dlk2		Hes6		Ghitm
Gabarap		Dll1		Hip1r		Gimap1
Gad1		Dmxl2		Hipk3		Glrx2
Gadd45b		Dnahc5		Hps4		Gls
Gas1		Dnahc9		Hrasls		Gm10643
Gas2		Dnaic1		Hsdl2		Gm10845
Gas5		Dnaja4		Hsf2		Gm10876
Gjb2		Dnajb13		Hspa8		Gm11397
Gjb6		Dnajc15		Hspe1		Gm11818
Glt25d2		Dnalc1		Huwe1		Gm11837
Gm11478		Dnalc4		Ift122		Gm11983
Gm11525		Dnm1l		Ift20		Gm1322
Gm12070		Dpcd		Ift27		Gm14005
Gm12680		Dst		Ift46		Gm14025
Gm13363		Dtna		Igf1r		Gm14326
Gm13654		Dusp14		Ilf2		Gm14391
Gm14635		Dync1li1		Insc		Gm15910
Gm17494		Dync2h1		Ints10		Gm16287
Gm17511		Dynlrb2		Iqub		Gm17821
Gm19270		Dynlt1a		Jag2		Gm19359
Gm19313		Dynlt1c		Jagn1		Gm19597
Gm19494		Dynlt1f		Kcna4		Gm19738
Gm19595		Dyx1c1		Kcnh6		Gm19757
Gm19767		Edaradd		Kdm4b		Gm20158
Gm19959		Efcab10		Khdrbs3		Gm20594
Gm20254		Efha2		Kif1a		Gm2694
Gm266		Efhb		Kif27		Gm3897
Gm2a		Ehmt1		Kif5a		Gm4841
Gm5177		Eif2b4		Krt7		Gm6252
Gm5887		Eif3m		LOC100861610		Gm6300
Gm6654		Elp2		LOC100861635		Gm6313
Gm7866		Emb		LOC100861670		Gm7173
Gm8210		Enkur		LOC100861715		Gm9159
Gnai2		Eprs		LOC100861967		Gm9241
Gnas		Eps8l2		LOC100862033		Gm9766
Gng5		Ercc6		LOC100862170		Gm9964
Golt1b		Espnl		LOC100862228		Gm9978
Gorasp2		Evl		LOC100862237		Gmeb1
Gpc1		Eya4		LOC100862399		Gnal
Gpc4		F830016B08Rik		Las1l		Gnl3l
Gpc6		Fam107b		Lgals8		Golga1
Gpm6a		Fam118b		Lhx3		Golgb1
Gpm6b		Fam120b		Lrrc51		Gpr157
Gpr126		Fam149a		Lyrm4		Gpr98
Gpx8		Fam154b		Mad2l2		Gramd1c
Grb14		Fam183b		Magi1		Grk1
Gsta4		Fam188b2		Mbtd1		Grk4
H2afv		Fam193a		Mcm6		Grp
H2afy		Fam70b		Mdh1		Grxcr2
H3f3b		Fam92a		Meig1		Gstm7
Hes1		Fam98a		Mettl5		H2-Q4
Hey1		Fbxl17		Mfge8		H2afz
Hey2		Fbxl3		Minos1		Hcn1
Heyl		Fbxo16		Mns1		Heatr3
Hif1a		Fbxo36		Mob2		Hectd1
Higd1a		Fbxo46		Mob4		Hecw1
Hist1h1e		Fgfr1op		Mogat1		Herc1
Hk2		Fhl3		Mrpl14		Hist2h2aa1
Hmgn1		Fnip2		Mrpl18		Hist3h2a
Hn1		Foxj1		Mrpl32		Hnrnpl
Hnrnpa0		Fundc2		Mrpl9		Hook1
Hopx		Fzd6		Mslnl		Hsd17b7
Hrsp12		G730013B05Rik		Mtap1b		Hsph1
Hsbp1		Gabpb2		Mterfd2		Idh1
Hsd17b4		Galk2		Mtf1		Ier3ip1
Hsp90b1		Gas6		Mthfd2		Ift140
Hspa5		Gde1		Mtr		Intu
Id1		Gdi1		Mul1		Iqca
Id2		Gfi1		Myl12b		Irak2
Id3		Glcci1		Myl6		Irx2
Ier2		Gm11127		Myo3b		Itga4
Ifrd1		Gm11346		Ncald		Jarid2
Igfbp3		Gm15772		Ndn		Jmjd6
Igfbp5		Gm16244		Ndufa2		Kbtbd10
Igsf3		Gm166		Ndufs1		Kcna10
Ikzf2		Gm20071		Ndufs6		Kcnb1
Impdh2		Gm2695		Ndufs7		Kcnh8
Iqgap1		Gm6537		Nek11		Kcnma1
Irf6		Gm7102		Neurl1a		Kcnq1ot1
Irs1		Gm88		Neurl1b		Kctd3
Irs2		Gm8894		Nfkbib		Kdelc2
Itga6		Gm9631		Nhlh1		Kif1b
Itgav		Gnpda2		Nhsl1		Kif2a
Itgb1		Gpr155		Nnat		Kif6
Itm2b		Gpr156		Nprl2		Kifap3
Itm2c		Gpx2		Nrp		Lix1
Ivns1abp		Gpx2-ps1		Nub1		Lmln
Jag1		Gstp1		Nudc		Lnx2
Jak1		Gtf2i		Nufip2		LOC100861758
Jun		Hebp2		Olfm1		LOC100861939
Kazald1		Hist3h2ba		Pacs1		LOC100862177
Kcnj10		Hmg20a		Papola		LOC100862251
Kdelr2		Hmgb1		Park2		Loxhd1
Kdm5a		Hmmr		Pax2		Loxl2
Kdm6b		Hnrnpa3		Pcbp1		Lrguk
Klf13		Hnrnpul1		Pcyox1l		Lrp11
Klf4		Hsdl1		Pde5a		Lrp8
Klf6		Hsp90aa1		Pdzd7		Lrtm2
Kremen1		Hydin		Phtf1		Mapk15
Krt18		Iars		Phtf2		Mapk8ip1
Krt8		Ica1		Picalm		Mapre2
LOC100503055		Idh3a		Pld1		Mast2
LOC100861652		Ift74		Plekhf2		Matr3
LOC100861693		Ift80		Plekhh2		Mbd2
LOC100861882		Ift88		Plekhm3		Mdm2
LOC100861935		Ik		Plk4		Med28
LOC100862021		Ikzf5		Polr1c		Med7
LOC100862030		Inpp4a		Polr1d		Mettl2
LOC100862032		Ip6k2		Polr2i		Mfsd1
Lamp2		Iqcb1		Polr2l		Mgat5b
Lap3		Iqcg		Ppp1cb		Mipep
Lars2		Jup		Prdx2		Mlxip
Lass2		Kcnh7		Prr15l		Morn1
Ldhb		Kdsr		Psma2		Mppe1
Leprot		Khsrp		Psma3		Mrpl19
Lgr4		Kif3a		Psma5		Mrps6
Lin7a		Kif9		Psma7		Msrb3
Litaf		Kncn		Psmb1		Mtmr7
Lmna		Krtcap2		Psmb3		Myo3a
Lpar1		LOC100861661		Psmc1		N6amt1
Lrrc16a		LOC100861669		Psmc3ip		Naga
Maged1		LOC100862120		Psmd2		Nbea
Maged2		LOC100862299		Pth1r		Nbeal1
Manf		Lass6		Pum1		Nceh1
Map2k1		Lbr		Pvalb		Ncoa3
Map3k1		Lekr1		Pvrl1		Ndfip2
Marcks		Lhfpl5		Rab11fip1		Ndrg3
Marcksl1		Lmo1		Rab14		Ndufa4
Marveld3		Lmo7		Rab15		Ndufb11
Mbnl2		Lmod1		Rabl2		Ndufb5
Mcl1		Lrba		Rabl5		Ndufb7
Mdk		Lrig2		Rai2		Necab3
Meg3		Lrrc10b		Rassf3		Nek10
Mest		Lrrc27		Raver2		Nek5
Mfap2		Lrrc48		Rbfox2		Nip7
Mia1		Lrrc6		Rem1		Nisch
Mll5		Lrrc9		Rfx3		Nlk
Mmp2		Lrrfip2		Rgs12		Nlrp1a
Mob1b		Lrriq1		Riiad1		Nphs1
Morf4l1		Lsm7		Rims2		Nudcd3
Morf4l2		Luc7l		Rnf8		Ociad2
Mpzl2		Luc7l3		Rpf2		Odf3b
Msi2		Ly6e		Rpgrip1l		Ogdhl
Mtap4		Lyst		Rph3a		Olfr613
Muc15		Lztfl1		Rpl22		Omd
Myadm		Mak		Rpl27		Ormdl3
Myh9		Mapk10		Rpl39		Osbpl3
Myl12a		March8		Rprd1a		Osbpl6
Myl9		Mbd4		Rprd1b		Oxr1
Myo10		Mdc1		Rps15		P2rx3
Myo5c		Mdh2		Rps6		Pask
Myo9a		Mettl17		Rps6ka6		Paxip1
Nap1l1		Miat		Rsl1d1		Pbx1
Nav2		Micu1		Rsl24d1		Pcbp3
Nckap5		Mlf1		Rsph3a		Pcdh20
Ncstn		Mlf2		Rsph3b		Pcmtd2
Ndfip1		Mob3b		Rsph4a		Pcsk5
Ndrg2		Morn2		Rtn2		Pgm2l1
Ndufa13		Mpdz		Ruvbl2		Phactr4
Ndufa3		Mpp7		Sars2		Pigm
Ndufa7		Mreg		Scamp1		Pisd-ps1
Nebl		Mrfap1		Scn11a		Plk1s1
Nek1		Mrpl23		Selm		Pls1
Nfia		Mrpl27		Senp6		Plscr5
Nfib		Mrps12		Sep3		Pnpla3
Nfix		Mrps33		Serf2		Polb
Nfkbiz		Mtap9		Serpine3		Ppfibp2
Nipbl		Mtpn		Sertad3		Ppip5k2
Nme2		Mtss1		Setd5		Ppp1r27
Notch1		Mycbp		Sfxn1		Prickle2
Npc2		Mycl1		Sh2d7		Psmb2
Nptx1		Myo15		Sh3pxd2a		Ptcra
Nr4a1		Myo6		Sh3yl1		Pten
Nras		Myo7a		Slc25a11		Pygl
Nrbp2		Mzt1		Slc52a3		Rab3ip
Ntm		Naa40		Slc8a1		Ralyl
Nucb1		Naip5		Snap25		Ranbp3l
Oat		Nbas		Snrpe		Rbm26
Oaz-ps		Ndufa11		Spag8		Rbm39
Oaz1		Ndufa12		Spag9		Rgnef
Oc90		Ndufa5		Spsb4		Rhpn1
Odz4		Ndufb4		Sqle		Rimbp2
Os9		Ndufc2		Ssb		Rimklb
Otoa		Ndufs3		Stard10		Rnf150
Otog		Ndufs5		Stk11ip		Rrn3
Otogl		Ndufv3		Stom		Rsbn1l
Otol1		Nefl		Taf1d		Rsph10b2
Otop1		Nefm		Tagap		Rtcd1
Otud1		Negr1		Taldo1		Rundc3a
P4ha1		Nek7		Tanc1		Rwdd3
P4hb		Nf2		Tbc1d16		Sall3
Pabpc1		Nfasc		Tceal5		Sc4mol
Paip1		Ngfrap1		Tctex1d1		Scaf8
Pam		Nhlrc2		Tctn2		Scg3
Parva		Nhp2l1		Tdrd3		Scn3b
Pdcd4		Nin		Tfcp2		Sepw1
Pdgfrl		Nipal3		Tfdp2		Sestd1
Pdia3		Nme1		Timm8a1		Sf3b2
Pdia4		Nme5		Tmem138		Sgpp1
Pdia6		Nme7		Tmem173		Skor1
Pdpn		Nphp1		Tmem184a		Slain2
Pebp1		Nptn		Tmem199		Slc10a1
Peli2		Nr2c2		Tmem216		Slc10a7
Pgcp		Nrxn3		Tmem91		Slc16a5
Pgk1		Nsd1		Tob2		Slc17a5
Phgdh		Nup153		Tom1l2		Slc25a12
Phlda1		ORF19		Tox		Slc25a14
Pitpnc1		Olfml3		Tprn		Slc28a3
Pkm2		Osbp		Trappc2l		Slc5a3
Pkp4		Osbpl1a		Trim62		Slc7a14
Plat		Oscp1		Trit1		Slc9a9
Plcd4		Otof		Trp53bp1		Slfn5
Plekhb1		Otub1		Tspyl5		Slk
Plekhb2		Otud4		Ttc30b		Smg7
Plin3		Pacrg		Ttyh3		Smyd3
Plk2		Pak3		Tuba1a		Sncg
Plod2		Pam16		Tuba4a		Snhg11
Poldip3		Pcdh15		Tubb4b		Spa17
Pomp		Pcm1		Tug1		Spna2
Pon2		Pcp4		Ubap2l		Spop
Ppap2c		Pddc1		Ubl5		Srcin1
Ppia		Pdhb		Ugp2		Srsf2
Ppib		Pdrg1		Ulk4		Stk33
Ppp1ca		Pfkfb2		Uqcrq		Strbp
Ppp1r15a		Pgam1		Urod		Syn3
Prdx1		Pi15		Usmg5		Syne1
Prdx4		Pias1		Usp48		Synj2bp
Prdx6		Pias2		Wdpcp		Synrg
Prkar2b		Pih1d2		Wdr16		Syt14
Prps2		Pin4		Wdr26		Tbc1d24
Prrc2b		Pitpna		Wdr31		Tbc1d7
Prss23		Plch2		Wnk2		Thoc2
Psap		Pole		Wrb		Thoc7
Psma4		Pot1b		Ybx1		Timm9
Psme1		Pou4f3		Yeats4		Tmc1
Ptma		Ppid		Zfp202		Tmem20
Ptn		Ppil6		Zfp207		Tmem41a
Ptp4a1		Ppm1h		Zfp318		Tmie
Ptp4a2		Ppp1r32		Zfp365		Tmprss3
Ptpn13		Ppp1r7		Zfp667		Tmtc4
Ptprd		Ppp3ca		Zfp710		Tnfaip8l1
Ptprf		Ppp5c		Zfp748		Tomt
Ptprk		Prepl		Zfr		Trim36
Ptrf		Prkaa2		1700003E16Rik		Trim71
Qk		Prpf18		1700094D03Rik		Trip12
Rab11b		Prpf39		2410022L05Rik		Trip4
Rap2b		Psmc5		5730508B09Rik		Tsn
Rbbp8		Ptges3		Abhd14a		Ttc14
Rbm47		Ptpla		Agbl4		Ttc24
Rbms3		Ptplad1		Agfg2		Ttc26
Rbp1		Ptpn3		Ak8		Ttc29
Rbx1		Ptprq		Akap17b		Ttf1
Rcn2		Pum2		Arv1		Ttll3
Rcn3		Rab11a		Atmin		Ttll7
Rhoa		Rab18		Atp8a2		Txndc6
Rhoc		Rab36		Atpaf2		Tyms
Rhou		Rab3a		Cacnb2		Ube2v1
Rlbp1		Rab3b		Ccdc137		Ube2w
Rnf122		Raph1		Ccdc141		Ubxn2b
Rnf181		Rasd2		Ccdc148		Ugcg
Robo1		Rbbp6		Ccdc151		Unc80
Rpl10		Rbm24		Ccdc96		Upf2
Rpl11		Rbm3		Cetn4		Upf3b
Rpl12		Reep3		Cnih2		Usp12
Rpl13		Rint1		Coq4		Usp20
Rpl13a		Riok3		D430042O09Rik		Usp31
Rpl14		Rnasek		D4Bwg0951e		Veph1
Rpl17		Rnf157		D630045J12Rik		Vmn1r65
Rpl19		Rnf32		D8Ertd82e		Vmn2r-ps129
Rpl23a		Rnpc3		Dazap1		Vwa3b
Rpl27a		Rogdi		Dopey1		Wdr47
Rpl29		Rpgr		Dscaml1		Wdr52
Rpl3		Rqcd1		Dydc1		Wdr63
Rpl30		Rsph1		F730043M19Rik		Wdr66
Rpl31		Rsph9		Fam126b		Wdr7
Rpl32		Runx1t1		Fam13c		Wdr85
Rpl34		S100a13		Fgf21		Xirp2
Rpl34-ps1		Samd8		Fhit		Xpa
Rpl35		Scg5		Gdap1		Xpo7
Rpl37		Schip1		Gm10941		Ybey
Rpl37a		Scoc		Gpaa1		Ypel5
Rpl4		Sdcbp		Gpr89		Zbbx
Rpl5		Sec14l1		Hps5		Zbtb38
Rpl6		Sec61a2		Hs3st6		Zdhhc16
Rpl7		Sema3e		Iqcd		Zfp113
Rpl8		Senp1		Kbtbd4		Zfp187
Rpl9		Serbp1		Kcnab2		Zfp277
Rplp0		Serf1		Kcnj2		Zfp474
Rplp1		Serinc1		LOC100502943		Zfp488
Rplp2		Serinc3		LOC100861727		Zfp781
Rps10		Sesn1		Lactb2		Zfp799
Rps11		Sf3b1		Ly6h		Zfyve20
Rps12		Shfm1		Mknk1		Zmym2
Rps13		Sirt2		Mrpl47
Rps14		Six4		Myo1h
Rps16		Slc16a10		Nsg1
Rps17		Slc17a8		Pclo
Rps18		Slc25a46		Pdzrn3
Rps19		Slc39a6		Pkia
Rps20		Slc8a2		Ppp1r16a
Rps21		Smpx		Ptpn22
Rps23		Snhg10		Pus3
Rps27		Snrnp27		Rfx2
Rps27a		Snrpb		Ribc2
Rps28		Snrpn		Rpp38
Rps29		Snurf		Rtel1
Rps3a		Sorbs1		Scyl2
Rps4x		Spag6		Sgpp2
Rps7		Spata7		Slc9a3r2
Rps8		Spcs1		Spata17
Rps9		Spef2		Spef1
Rrbp1		Spock2		Stk36
Rtn4		Srcap		Suv420h2
S100a10		Srek1		Syt4
S100a11		Srpk2		Syt7
S100b		Srrm1		Tm6sf1
Sat1		Srrm2		Tmem17
Scd2		Srrm4		Trappc3
Scp2		Stk30		Trpm2
Scrn1		Stk39		Ttc25
Sdc4		Stmn3		Zfp276
Sdf2l1		Stxbp4		Zfp809
Sec61a1		Sumf2		Znhit3
Sec62		Sumo2
Sep11		Syt13
Sep7		Tacc2
Sep9		Taf1a
Serpine2		Tagap1
Serpinh1		Tanc2
Set		Tardbp
Setbp1		Tceb1
Sfrp1		Tctn3
Sfxn5		Tecr
Sgk1		Tekt1
Sh3bgrl		Tekt2
Sh3rf1		Tex9
Shisa4		Thsd7b
Sipa1l1		Timm13
Slc1a3		Timm17a
Slc22a3		Timm8b
Slc37a3		Tjap1
Slc39a1		Tmcc2
Slc44a3		Tmem107
Slc6a14		Tmem147
Slc6a6		Tmem183a
Slitrk6		Tmem231
Smarca2		Tmem60
Smoc1		Tmem63b
Snx1		Tmem67
Socs2		Tmem70
Sod1		Tmem82
Sorbs2		Tmem87a
Sox10		Tmf1
Sox11		Tnc
Sox13		Tnrc6b
Sox2		Tomm20
Sox6		Tomm34
Sox9		Tomm7
Sparc		Tpm1
Sparcl1		Tpr
Spata13		Tprkb
Spin1		Traf3ip1
Spint1		Trap1
Spock1		Trappc2
Spry2		Triobp
Spry4		Tspyl1
Srebf1		Ttc18
Srpr		Ttc21a
Srsf5		Ttc30a1
Ssbp1		Ttc5
Ssr2		Tulp4
Ssr3		Tusc2
Stmn1		Twf2
Stx3		Txnrd1
Sucla2		Uaca
Syt11		Ubash3b
Tax1bp1		Ube2d2
Tbx3		Ubn2
Tcf4		Ubxn11
Tead1		Ulk2
Tecta		Unc119b
Tectb		Uqcr10
Tgfb2		Uqcrh
Tgif1		Ush2a
Thbs1		Usp19
Thsd4		Usp34
Timp3		Usp37
Tiparp		Usp42
Tjp1		Usp46
Tjp2		Utp14a
Tkt		Vbp1
Tm4sf1		Vps13b
Tmbim1		Vps35
Tmed10		Wbp1
Tmem55a		Wbp2
Tmem59		Wdr13
Tmod1		Wdr19
Tmsb10		Wdr34
Tnfaip2		Wdr35
Tnfrsf12a		Wdr60
Tpi1		Wdr78
Tpm3		Wdr96
Trib1		Ypel3
Tril		Zbtb44
Trim16		Zbtb7a
Trim2		Zc3h14
Trp53bp2		Zdhhc13
Trpm3		Zfand5
Trpm7		Zfp322a
Tsc22d1		Zfp329
Tsga14		Zfp397
Tshz2		Zfp459
Tspan12		Zfp780b
Tspan15		Zfp871
Tspan3		Zmiz2
Ttyh1		Znhit1
Tuba1b		Zranb2
Tuba1c		Zwint
Tubb2a		2610301G19Rik
Twf1		Armc2
Ubc		Ccl27b
Ube2e2		Ccnjl
Ugdh		Chgb
Uqcrb		Erc2
Vamp8		Fam171b
Vdac1		Gdpd5
Vim		Gm13306
Vmp1		Gm19496
Wasf2		Gm20234
Wbp5		Grip1
Wdfy1		Ica1l
Wdr1		Kcns3
Wfdc2		Kif24
Wls		Lrrc46
Wsb1		Madd
Xbp1		Nkap
Yap1		Nup50
Ywhaz		Pdk3
Zbtb20		Snrnp25
Zdhhc2		Spats2
Zfhx3		Taf1b
Zfp260		Tcp11
Zfp36		Tmem126b
Zfp36l1		Ube2u
Zfp36l2		Zfp955b
Zfp605
Znrf3
Lect1
0610007N19Rik
1200009I06Rik
2310022B05Rik
2610020H08Rik
Add3
Akap2
Amd2
Ano6
Anxa7
Arhgef26
Arid5b
Arl4c
Asap3
Atp1b3
Bcl2l11
Car2
Cda
Cdc42se2
Cdh1
Cdh3
Chadl
Cldn4
Clstn1
Cnpy4
Col11a2
Col27a1
Csf2rb2
Ctgf
Cyfip1
Dclk1
Ddah2
Ddr1
Dhrs7
Dnmbp
Dok5
Dse
Dsp
Dusp5
Dzip1
E030010A14Rik
E130203B14Rik
Efemp2
Egfr
Emp1
Epb4.1l3
Errfi1
Etv1
F3
Fam115a
Fam59a
Fam84b
Filip1
Fkbp10
Fosl2
Fras1
Frmd3
Fut9
Fxyd1
Fzd4
Fzd7
Gal3st4
Gata3
Glul
Gm7711
Gng12
Gpc5
Grb10
Grhl2
Grn
Hist1h4d
Hspa13
Ifi27l1
Igf2bp3
Irgm1
Isyna1
Itfg3
Junb
Kcnk1
Klf10
Klf5
Klf9
LOC100861604
LOC100861787											Itga4
LOC100861833											Malt1
LOC100862313											Narg2
Lama5											Ogdhl
Lpcat2											Rnf32
Lpp											Senp1
Lrrc4c											Zfp287
Ltbp3
Maff
Map4k3
Megf10
Mfi2
Mfsd2a
Mgst1
Mme
Mtmr10
Mybpc1
Nacc2
Nalcn
Nedd9
Net1
Notch2
Noxo1
Nrarp
Nrip3
Ntf3
P2rx2
Palld
Pbxip1
Pdgfd
Pgm5
Phxr4
Plcb4
Plekhg1
Plod1
Pmepa1
Pole3
Ppic
Ptms
Ptpre
Ptprj
Pxn
Pygb
Rassf10
Rbms1
Rgmb
Rgs2
Rhov
Rin2
Rnd2
Rnd3
Rps6ka1
S100a16
Sec24d
Sel1l3
Sertad1
Sfrp2
Sidt2
Slc15a2
Smarca1
Sorl1
Sox21
Spats2l
Spsb1
Stat5a
Sulf1
Tagln2
Tbc1d10a
Tcea3
Tcf7l1
Tcf7l2
Tes
Tiam1
Tiam2
Tmcc3
Tmem132c
Tmem168
Tmem229b
Tmprss5
Tnfrsf19
Tpbg
Trip6
Tspan7
Txndc16
Wipf3
Wnt7a
Wwtr1

## Sheet: DE HC.iii-iv Groups Fig. 6
Expressed genes (LOD>1 nTPM):			12359
Significant genes (FDR<0.05):			2721
	pval	qval	Extrastriola_spec	Striola_spec	Extrastriola_num	Striola_num			Putative Utricle Extrastriolr HC-Specific (256)						Putative Utricle Striolar HC-Specific (99)
Ces2b	1.65e-123	1.13e-119	0	1	0	4				qval	Extrastriola_spec	Extrastriola_num				qval	Striola_spec	Striola_num
Kcnj6	1.83e-123	1.13e-119	0	1	0	3			Slc8a1	1.99e-09	1	32			Tmem20	3.9e-06	1	8
0610012H03Rik	3.36e-121	1.39e-117	0	1	0	4			5330437I02Rik	1.27e-35	1	31			Akap6	2.3e-06	1	6
Fkbp11	4.63e-121	1.43e-117	0	1	0	4			Smarcb1	9.29e-09	1	31			Ppp1r16b	0.00161687	1	6
Ifit1	2.68e-120	6.63e-117	0	1	0	4			Serinc2	4.6e-08	1	31			Gm5065	0.000521618	1	5
Ces2g	4.43e-120	9.12e-117	0	1	0	4			Stox1	1.64e-06	1	29			Wnt7a	0.00100938	1	5
Ces2d-ps	9.35e-120	1.65e-116	0	1	0	4			Neurl1b	6e-06	1	28			AU023762	0.00121086	1	5
Pcp2	1.12e-119	1.73e-116	0	1	0	3			Cab39	0.000201485	1	27			Ces2b	1.13e-119	1	4
Gm20282	5.94e-119	8.16e-116	0	1	0	4			Ibtk	1.85e-06	1	26			0610012H03Rik	1.39e-117	1	4
Nell2	9.04e-119	1.12e-115	0	1	0	3			Zfp422	0.0118986	1	26			Fkbp11	1.43e-117	1	4
Atp2a3	1.3e-117	1.46e-114	0	1	0	3			Gm15728	0.00536383	1	24			Ifit1	6.63e-117	1	4
Lrrc8c	2.71e-117	2.79e-114	0	1	0	3			D8Ertd82e	0.0231986	1	24			Ces2g	9.12e-117	1	4
Rep15	3.75e-116	3.57e-113	0	1	0	3			Rwdd1	9.59e-33	1	23			Ces2d-ps	1.65e-116	1	4
Bmp2	5.96e-116	5.26e-113	0	1	0	3			Samd9l	0.000150758	1	23			Gm20282	8.16e-116	1	4
Ces2f	6.95e-116	5.72e-113	0	1	0	4			Phb2	3.46e-33	1	22			Ces2f	5.72e-113	1	4
Ces2e	1.75e-115	1.35e-112	0	1	0	3			Dnmt1	1.01e-32	1	22			Kalrn	2.1e-18	1	4
Cars2	1.21e-114	8.81e-112	0	1	0	3			Ubxn2a	0.0112844	1	22			Myh13	2.26e-15	1	4
5330437I02Rik	1.85e-38	1.27e-35	1	0	31	0			Fhl2	2.11e-33	1	21			Dnm3	0.00531254	1	4
Gal	9.67e-37	6.29e-34	1	0	18	0			Kcna4	4.2e-32	1	21			Iqsec1	0.00816585	1	4
Crlf3	3.58e-36	2.11e-33	1	0	19	0			2810428I15Rik	6.01e-32	1	21			Sobp	0.00874969	1	4
Fhl2	3.46e-36	2.11e-33	1	0	21	0			Lca5	0.000470719	1	21			Inppl1	0.015422	1	4
Aes	6.43e-36	3.46e-33	1	0	20	0			Aes	3.46e-33	1	20			Adck3	3e-08	0.948951	5
Phb2	6.18e-36	3.46e-33	1	0	22	0			Pcna	9.59e-33	1	20			1700021K19Rik	0.000133753	0.943884	4
Tmem219	7.04e-36	3.62e-33	1	0	15	0			Nfatc1	0.000646346	1	20			Adam7	7.39e-08	0.937956	4
Nudt2	7.82e-36	3.86e-33	1	0	19	0			Crlf3	2.11e-33	1	19			Nipal1	3.46e-08	0.901682	4
Lsm10	1.04e-35	4.93e-33	1	0	18	0			Nudt2	3.86e-33	1	19			Zkscan16	1.32e-07	0.893405	4
Cbfa2t3	1.32e-35	6.03e-33	1	0	14	0			Kctd10	1.91e-32	1	19			Cyp4f13	2.52e-07	0.866361	4
Gtf3a	1.9e-35	8.37e-33	1	0	18	0			Ppp1cc	1.91e-32	1	19			St6galnac3	0.000101324	0.860604	6
B3gnt2	2.45e-35	9.59e-33	1	0	15	0			Mgll	2.98e-32	1	19			Trim45	7.57e-07	0.849391	5
Pcna	2.43e-35	9.59e-33	1	0	20	0			Ddc	5.42e-32	1	19			C330005M16Rik	1.43e-08	0.84281	6
Rwdd1	2.28e-35	9.59e-33	1	0	23	0			Bop1	7.34e-31	1	19			Ocm	9.36e-09	0.838349	4
Zbtb24	2.48e-35	9.59e-33	1	0	5	0			Elavl4	0.000918497	1	19			Cacna2d3	4.29e-05	0.837545	4
Dnmt1	2.68e-35	1.01e-32	1	0	22	0			Traf7	0.00201546	1	19			Car7	1.5e-07	0.832634	6
2310035K24Rik	3.32e-35	1.21e-32	1	0	9	0			Aqr	0.0173673	1	19			Gm4980	1.03e-05	0.832246	6
Snapc5	3.67e-35	1.3e-32	1	0	17	0			Gal	6.29e-34	1	18			6430704M03Rik	0.000243801	0.827747	6
Chd5	3.98e-35	1.37e-32	1	0	13	0			Lsm10	4.93e-33	1	18			Crtac1	1.53e-08	0.824832	5
LOC100862164	4.2e-35	1.4e-32	1	0	18	0			Gtf3a	8.37e-33	1	18			AI593442	0.000160373	0.820298	4
Cdk5rap3	4.68e-35	1.52e-32	1	0	16	0			LOC100862164	1.4e-32	1	18			Ptpn9	0.000354744	0.817241	5
Kctd10	6.34e-35	1.91e-32	1	0	19	0			Derl2	0.00100205	1	18			Nacc2	0.0137395	0.809411	6
Ppp1cc	6.07e-35	1.91e-32	1	0	19	0			Snapc5	1.3e-32	1	17			Cast	0.0141378	0.804967	6
Snupn	6.29e-35	1.91e-32	1	0	15	0			Hmg20b	6.97e-32	1	17			Lbx2	8.24e-06	0.802748	5
Spon1	7.65e-35	2.2e-32	1	0	13	0			Gm1943	9.4e-32	1	17			4930528D03Rik	0.00474342	0.795514	4
Zfp259	7.54e-35	2.2e-32	1	0	9	0			Ahcy	1.13e-31	1	17			Sv2b	0.00807633	0.79111	5
Tppp3	7.97e-35	2.24e-32	1	0	12	0			Nanp	1.64e-31	1	17			Synj2	0.00956932	0.783469	6
1190002N15Rik	8.8e-35	2.42e-32	1	0	13	0			Aip	1.65e-31	1	17			Ripk4	0.00871249	0.77435	5
Gm17511	9.02e-35	2.42e-32	1	0	15	0			Rap2b	1.66e-31	1	17			Kcnab1	0.00150887	0.770621	5
Rassf1	1e-34	2.63e-32	1	0	11	0			Lct	3.42e-31	1	17			Kcnj13	0.00125322	0.767672	4
Cbx8	1.06e-34	2.72e-32	1	0	8	0			Gm5633	0.000843097	1	17			Pcx	0.000492712	0.764853	5
Mgll	1.18e-34	2.98e-32	1	0	19	0			Acpp	0.000933219	1	17			Gabrb3	0.00244752	0.764642	6
Nudt1	1.38e-34	3.41e-32	1	0	15	0			Snx14	0.00555839	1	17			Kcnmb2	0.00057399	0.760266	6
Gm15210	1.57e-34	3.79e-32	1	0	8	0			Mios	0.0224103	1	17			Ablim3	0.0139098	0.759506	6
Secisbp2	1.59e-34	3.79e-32	1	0	13	0			Ttyh2	0.0014614	0.923847	20			A830039N20Rik	0.00666258	0.758394	6
Sertad4	1.67e-34	3.91e-32	1	0	3	0			Slc16a5	0.00279077	0.900206	18			Slc24a3	0.00315814	0.756661	4
D930015E06Rik	1.82e-34	4.1e-32	1	0	12	0			Brsk2	0.0354116	0.898854	23			Sip1	0.0234075	0.755195	5
Herc6	1.8e-34	4.1e-32	1	0	10	0			Meis1	0.0281752	0.886411	21			Gm19866	0.00134656	0.748164	4
Apoe	1.96e-34	4.2e-32	1	0	10	0			Lhfpl2	0.0157139	0.881942	25			Lce6a	0.00098942	0.746656	4
Kcna4	1.97e-34	4.2e-32	1	0	21	0			Prps1	0.000315318	0.87695	24			D9Ertd402e	0.0237069	0.745612	4
Surf2	1.9e-34	4.2e-32	1	0	13	0			Pick1	0.0460266	0.876492	21			Tmem141	3.82e-05	0.745242	4
Acad8	2.41e-34	5.06e-32	1	0	11	0			Dym	0.00399143	0.869662	19			2310081J21Rik	0.0060079	0.741673	4
Pycr2	2.58e-34	5.22e-32	1	0	16	0			Bbs7	0.00725777	0.856222	20			Herc3	0.0161169	0.737952	4
Spc25	2.54e-34	5.22e-32	1	0	6	0			Gadd45g	8.19e-07	0.85153	31			Cdh18	0.0309907	0.734864	4
LOC100861883	2.71e-34	5.33e-32	1	0	7	0			Alkbh1	0.0063029	0.846177	19			Fry	0.00945927	0.734064	6
Ndst1	2.72e-34	5.33e-32	1	0	8	0			Gzf1	0.00383735	0.845815	19			Amy1	0.00225703	0.732794	4
Ddc	2.81e-34	5.42e-32	1	0	19	0			U2af1	0.00206716	0.843074	24			Grifin	0.00272411	0.731004	4
Pnpt1	3.08e-34	5.85e-32	1	0	13	0			Ranbp3	0.0164796	0.839639	18			Acp6	0.0287991	0.725483	4
2810428I15Rik	3.21e-34	6.01e-32	1	0	21	0			4933412E12Rik	0.00819533	0.837227	18			Mei1	0.00337285	0.723586	4
Akr1e1	3.53e-34	6.51e-32	1	0	12	0			Tipin	0.0468952	0.835509	19			Calca	0.00127752	0.721473	6
1700102H20Rik	3.71e-34	6.65e-32	1	0	4	0			Fam89b	0.00745908	0.834371	19			Wdr95	0.0486083	0.715758	4
Dusp5	3.68e-34	6.65e-32	1	0	5	0			Gm19767	0.0147293	0.830662	18			Farp2	0.00111352	0.710796	4
Gfra4	3.77e-34	6.66e-32	1	0	7	0			Mapkap1	0.00268549	0.829683	19			3110045C21Rik	0.00707312	0.706949	4
Enho	3.86e-34	6.72e-32	1	0	16	0			Osbpl8	0.0254391	0.824936	28			Accn2	0.00497037	0.706744	7
Agap3	4.1e-34	6.97e-32	1	0	9	0			Nup188	0.00462827	0.822714	20			Gpr152	0.0145765	0.705676	7
Fam19a3	4.15e-34	6.97e-32	1	0	16	0			Hes6	0.000248941	0.821863	27			Clec11a	0.0197261	0.705578	4
Hmg20b	4.18e-34	6.97e-32	1	0	17	0			Rbpj	0.00800659	0.820295	27			Cyp4f39	0.00232284	0.703854	4
1810010H24Rik	4.32e-34	7.12e-32	1	0	13	0			Fbxo8	0.00800806	0.820175	19			AB124611	0.0177978	0.702258	5
Zfp568	4.69e-34	7.62e-32	1	0	8	0			Chchd4	0.0176803	0.817085	17			Elf1	0.00759435	0.697418	6
Rab34	5.02e-34	8.06e-32	1	0	7	0			Kdm4b	0.0147876	0.814291	21			Crip3	0.0165769	0.694173	6
Phgdh	5.38e-34	8.52e-32	1	0	7	0			Naa25	0.00142924	0.81098	25			Clu	0.0219266	0.69064	7
Gm19960	5.7e-34	8.91e-32	1	0	8	0			Ypel2	0.000314851	0.807615	29			Gm1113	0.00172131	0.689969	8
Adcy2	5.89e-34	9.1e-32	1	0	7	0			Gm2163	0.0328105	0.806246	17			Ttc7	0.0228548	0.687421	6
Igsf8	6.04e-34	9.1e-32	1	0	16	0			Uckl1	0.00509802	0.804026	26			Iffo1	0.0159092	0.683639	4
Pcsk7	6.03e-34	9.1e-32	1	0	7	0			Spint1	0.0150932	0.802038	19			Kcnma1	1.34e-06	0.678585	9
Pnck	6.15e-34	9.15e-32	1	0	8	0			Flywch2	0.0182083	0.798414	18			Rtdr1	0.0285506	0.676361	5
Gm1943	6.39e-34	9.4e-32	1	0	17	0			Abcf3	0.018246	0.795583	17			2610034M16Rik	0.0141486	0.676315	8
Phxr1	7.4e-34	1.06e-31	1	0	6	0			Llgl1	0.00303556	0.791551	25			2610027K06Rik	0.0242744	0.667348	4
Slc45a4	7.29e-34	1.06e-31	1	0	9	0			Casp6	0.000523695	0.790681	29			Zc3h8	0.0161482	0.664549	6
Opn1sw	7.8e-34	1.1e-31	1	0	3	0			Uchl3	0.0110182	0.788682	25			Gm20202	0.0412452	0.661671	5
Slc4a1ap	7.72e-34	1.1e-31	1	0	11	0			Setd8	0.000829322	0.787135	24			Ak1	2.59e-07	0.659831	9
Ahcy	8.15e-34	1.13e-31	1	0	17	0			Ctbp1	0.018279	0.783477	18			1110020G09Rik	0.0123059	0.652624	8
Csrp1	8.53e-34	1.17e-31	1	0	11	0			P2rx3	5.62e-05	0.781367	27			E230025N22Rik	0.00947889	0.650932	8
Ppp6r1	8.74e-34	1.17e-31	1	0	15	0			Pex13	0.00463546	0.780141	18			Srcin1	0.00059015	0.646536	7
Tbrg4	8.69e-34	1.17e-31	1	0	11	0			Mest	0.0439523	0.777686	24			Nceh1	0.0324709	0.643737	8
Gm6594	8.92e-34	1.19e-31	1	0	14	0			Psph	2.28e-06	0.775876	31			Naip5	0.0197594	0.63197	8
Mad1l1	9.59e-34	1.26e-31	1	0	12	0			Tubgcp3	0.0208553	0.773846	19			Kcna10	5.9e-07	0.62906	9
9030617O03Rik	9.8e-34	1.27e-31	1	0	6	0			Rfx2	0.0457357	0.771807	23			A630055G03Rik	5e-06	0.616381	9
Nxn	1.08e-33	1.39e-31	1	0	10	0			Gas8	0.0138656	0.771138	19			Abcd4	0.00133521	0.613961	8
AY074887	1.1e-33	1.41e-31	1	0	14	0			Nfs1	0.0383575	0.766136	17			Ccdc107	1.42e-05	0.604152	9
Trim13	1.13e-33	1.42e-31	1	0	6	0			Adrm1	0.0461575	0.76271	23			2300009A05Rik	3.08e-08	0.603787	9
Pmepa1	1.2e-33	1.48e-31	1	0	11	0			Ing4	0.00254736	0.76151	24			Lrrc16a	0.00161483	0.60208	9
Tarsl2	1.2e-33	1.48e-31	1	0	10	0			Lzic	0.0234306	0.759851	18			Rnf150	0.00249576	0.601535	8
Ppp1r14b	1.25e-33	1.53e-31	1	0	16	0			Gna12	0.0241023	0.759311	20
Nanp	1.35e-33	1.64e-31	1	0	17	0			Taf13	0.00242561	0.75819	25
Aip	1.37e-33	1.65e-31	1	0	17	0			Ptcd2	0.0431001	0.755965	17
Sash1	1.39e-33	1.65e-31	1	0	15	0			Psmg4	0.0486083	0.754983	17
2010107H07Rik	1.42e-33	1.66e-31	1	0	13	0			2310044G17Rik	0.0471697	0.747959	21
Ina	1.45e-33	1.66e-31	1	0	10	0			Ece1	0.0280046	0.747181	22
Rap2b	1.43e-33	1.66e-31	1	0	17	0			Nfyc	0.0305238	0.74712	22
Zdhhc1	1.45e-33	1.66e-31	1	0	9	0			Sowaha	0.0446488	0.743719	21
4930523C07Rik	1.51e-33	1.7e-31	1	0	5	0			Ift122	0.0136957	0.743608	28
Acsbg1	1.5e-33	1.7e-31	1	0	3	0			Prkx	0.00120708	0.739743	30
Dck	1.53e-33	1.71e-31	1	0	9	0			2510009E07Rik	0.0409682	0.738416	19
Gm2011	1.58e-33	1.74e-31	1	0	9	0			Cpsf2	0.0128063	0.73794	28
Map3k7	1.59e-33	1.74e-31	1	0	13	0			Gm10941	0.0128717	0.736814	23
Ctu2	1.63e-33	1.75e-31	1	0	3	0			Marcks	3.82e-08	0.736556	34
Itgav	1.64e-33	1.75e-31	1	0	7	0			Plxnb2	0.035147	0.735065	24
Myst1	1.62e-33	1.75e-31	1	0	12	0			Etl4	1.28e-10	0.732591	33
Nkain1	1.67e-33	1.77e-31	1	0	7	0			Cops5	0.00412549	0.730214	26
Pxn	1.72e-33	1.81e-31	1	0	12	0			Coro2a	0.0224581	0.729659	20
Cyp26b1	1.78e-33	1.84e-31	1	0	14	0			5730494M16Rik	0.0322768	0.728082	27
Izumo1	1.79e-33	1.85e-31	1	0	13	0			Tuba4a	0.0306637	0.727999	27
Ptger4	1.86e-33	1.9e-31	1	0	12	0			Kdm5d	0.0292398	0.72778	19
Snx17	1.91e-33	1.93e-31	1	0	13	0			Ncoa5	0.031212	0.726847	19
Csdc2	1.96e-33	1.94e-31	1	0	3	0			Nrip1	1.93e-05	0.722318	30
Garnl3	1.94e-33	1.94e-31	1	0	3	0			LOC100862399	0.00199816	0.721996	27
Gm340	1.96e-33	1.94e-31	1	0	7	0			Cdh4	7.36e-09	0.721498	34
Abcb6	2.22e-33	2.03e-31	1	0	7	0			Trappc5	0.0426518	0.719336	19
Acsf3	2.13e-33	2.03e-31	1	0	11	0			Ireb2	0.0136868	0.719104	26
Afap1l1	2.14e-33	2.03e-31	1	0	3	0			C2cd2l	0.0446961	0.717753	17
Cwf19l1	2.24e-33	2.03e-31	1	0	8	0			Rasgef1b	0.0396103	0.717578	26
Ficd	2.18e-33	2.03e-31	1	0	4	0			Tceal5	0.00252476	0.717334	28
Gm11458	2.24e-33	2.03e-31	1	0	6	0			Ccdc124	0.00546742	0.715753	25
LOC100861877	2.2e-33	2.03e-31	1	0	9	0			Pdcl3	0.00573135	0.713447	26
Mcm7	2.09e-33	2.03e-31	1	0	15	0			Ttll4	0.0200946	0.713309	23
Mri1	2.16e-33	2.03e-31	1	0	6	0			Wwc2	0.0261796	0.711274	20
Nubp1	2.22e-33	2.03e-31	1	0	9	0			Eya2	0.0107289	0.71089	23
Stx3	2.25e-33	2.03e-31	1	0	12	0			Rn4.5s	0.0278986	0.709723	22
Trmt2b	2.13e-33	2.03e-31	1	0	4	0			Pfdn2	0.000623227	0.70927	29
1700001O22Rik	2.38e-33	2.04e-31	1	0	9	0			Col18a1	0.00013651	0.709085	31
Arhgef25	2.33e-33	2.04e-31	1	0	8	0			Aprt	0.0480829	0.708834	20
Mex3b	2.28e-33	2.04e-31	1	0	5	0			Cobra1	0.0234075	0.705605	19
Ntng2	2.32e-33	2.04e-31	1	0	9	0			Nop16	0.0316305	0.705103	22
Syce2	2.37e-33	2.04e-31	1	0	16	0			Gpr56	0.00989629	0.705082	25
Tmem176b	2.38e-33	2.04e-31	1	0	16	0			Myh9	0.0075379	0.704217	29
Zfp7	2.35e-33	2.04e-31	1	0	8	0			Map3k13	0.0138224	0.703923	17
Imp4	2.5e-33	2.13e-31	1	0	8	0			Hmgb3	0.000416119	0.70241	29
Gpr137	2.6e-33	2.19e-31	1	0	9	0			Zbtb20	0.00300127	0.700494	30
Rxrb	2.61e-33	2.19e-31	1	0	7	0			Nnat	0.0354116	0.698666	22
Ints12	2.63e-33	2.2e-31	1	0	13	0			2010003O02Rik	0.0477312	0.695476	21
Penk	2.65e-33	2.2e-31	1	0	6	0			Impdh2	0.0136531	0.6954	22
Supt3h	2.7e-33	2.22e-31	1	0	5	0			Hdhd2	0.000290237	0.695369	31
Surf6	2.72e-33	2.22e-31	1	0	8	0			Mrpl45	0.000646997	0.693897	31
Aqp11	3e-33	2.44e-31	1	0	7	0			Kdm1a	6.06e-07	0.693535	32
Acrbp	3.14e-33	2.5e-31	1	0	7	0			Hn1	1.15e-08	0.693388	34
Cmpk2	3.14e-33	2.5e-31	1	0	4	0			Cadps2	2.59e-09	0.692398	34
Fsd1	3.14e-33	2.5e-31	1	0	5	0			Syt7	0.0263164	0.691563	21
Gm9292	3.19e-33	2.53e-31	1	0	6	0			Mex3a	2.66e-12	0.689246	32
Gm19773	3.29e-33	2.57e-31	1	0	6	0			Ppp6c	0.0431001	0.688716	20
Slc44a5	3.28e-33	2.57e-31	1	0	10	0			Rasl11b	0.0166508	0.687024	27
Ccdc130	3.4e-33	2.65e-31	1	0	5	0			Rdh10	0.0431036	0.686111	21
Pramef8	3.51e-33	2.7e-31	1	0	8	0			Hcfc1	0.00779764	0.685271	27
Ribc1	3.5e-33	2.7e-31	1	0	13	0			1110008P14Rik	0.00119404	0.685267	30
Naaladl2	3.6e-33	2.74e-31	1	0	5	0			Snrpa1	0.0124454	0.684631	28
2610027L16Rik	3.75e-33	2.82e-31	1	0	4	0			Ipo7	0.0444448	0.684338	25
Gm16794	3.73e-33	2.82e-31	1	0	3	0			Tmem200a	0.0118342	0.681262	19
LOC100862101	3.76e-33	2.82e-31	1	0	5	0			Nek1	0.0095405	0.681045	28
Ccdc41	3.8e-33	2.83e-31	1	0	9	0			Enah	0.000524592	0.680017	33
Zfp236	3.82e-33	2.83e-31	1	0	12	0			Grp	0.0313269	0.679553	26
4930486I03Rik	3.9e-33	2.87e-31	1	0	4	0			Eif3g	0.0042336	0.678715	30
Ftsj3	3.95e-33	2.89e-31	1	0	12	0			Rae1	0.0164739	0.677972	23
Gm13392	4.01e-33	2.92e-31	1	0	11	0			Fbxl3	0.0168779	0.674758	25
Bcorl1	4.07e-33	2.93e-31	1	0	6	0			Ctnnd1	0.00788747	0.672772	25
Gadd45b	4.08e-33	2.93e-31	1	0	9	0			Eif2c1	0.0062928	0.671626	22
Itm2a	4.13e-33	2.95e-31	1	0	6	0			Snhg6	0.0037648	0.671501	29
Dtl	4.18e-33	2.97e-31	1	0	3	0			Pld1	1.05e-05	0.66846	32
Gm5218	4.24e-33	2.98e-31	1	0	8	0			Tmem229a	0.00109492	0.668217	31
Rfc4	4.22e-33	2.98e-31	1	0	6	0			D930020B18Rik	0.0211267	0.668019	23
Zfp119b	4.27e-33	2.98e-31	1	0	11	0			Mettl11a	0.0470757	0.66754	22
Prcc	4.37e-33	3.03e-31	1	0	5	0			Rbp1	0.00947889	0.665251	27
Apba2	4.57e-33	3.09e-31	1	0	11	0			Fmn1	0.00120096	0.66458	32
Grk5	4.54e-33	3.09e-31	1	0	8	0			Rbm17	0.00744881	0.664082	29
LOC100861716	4.53e-33	3.09e-31	1	0	11	0			Baz1b	0.00841124	0.66312	26
LOC100862222	4.55e-33	3.09e-31	1	0	8	0			Ctps	0.0477312	0.661531	20
Tstd1	4.51e-33	3.09e-31	1	0	11	0			Snrpa	0.000371885	0.660971	30
Nit1	4.7e-33	3.12e-31	1	0	12	0			Sugp2	0.0328105	0.657825	19
Taf8	4.66e-33	3.12e-31	1	0	9	0			Arpc5l	0.0349654	0.657726	22
Tars2	4.69e-33	3.12e-31	1	0	9	0			Abce1	0.0254573	0.657624	28
Slc31a2	4.75e-33	3.14e-31	1	0	6	0			Kpna2	0.0073323	0.655939	29
Smtn	4.85e-33	3.19e-31	1	0	15	0			Smcr7	0.0361664	0.655305	22
Baiap2l1	4.95e-33	3.23e-31	1	0	8	0			Atoh1	1.37e-07	0.654476	34
Mospd3	4.96e-33	3.23e-31	1	0	6	0			Rps4y2	0.00166983	0.652986	30
Smyd2	5.11e-33	3.31e-31	1	0	11	0			Pfdn4	0.020644	0.652411	29
Nudt18	5.28e-33	3.4e-31	1	0	8	0			Marcksl1	0.0033092	0.649832	29
Tbc1d22b	5.33e-33	3.41e-31	1	0	7	0			Akap13	4.15e-05	0.647763	31
Lct	5.4e-33	3.42e-31	1	0	17	0			Stmn1	0.00236095	0.647756	31
LOC100861837	5.37e-33	3.42e-31	1	0	12	0			Copb2	0.0213736	0.646879	30
Wdr53	5.56e-33	3.51e-31	1	0	5	0			2310030G06Rik	0.0241023	0.644621	29
Hdac10	5.67e-33	3.54e-31	1	0	6	0			LOC100861675	1.82e-05	0.643781	33
Wdr69	5.64e-33	3.54e-31	1	0	12	0			Snhg1	0.0293086	0.643036	27
1700023L04Rik	5.77e-33	3.58e-31	1	0	11	0			Trib2	0.000284245	0.642803	32
Ebf4	5.83e-33	3.59e-31	1	0	15	0			Dlgap4	5.26e-07	0.641043	33
Rps6ka5	5.83e-33	3.59e-31	1	0	7	0			Tom1l2	0.000360976	0.640563	30
Gm2148	5.92e-33	3.62e-31	1	0	3	0			Dixdc1	1.15e-18	0.639414	35
Pcdh11x	5.99e-33	3.64e-31	1	0	4	0			1600012F09Rik	0.0328189	0.639371	30
Zfp286	6.01e-33	3.64e-31	1	0	5	0			Ss18	0.0060171	0.63796	27
C1qbp	6.14e-33	3.68e-31	1	0	16	0			Psmc6	0.00652744	0.637313	30
Tbc1d22a	6.12e-33	3.68e-31	1	0	4	0			Fam164a	0.0105444	0.63599	30
Sart3	6.27e-33	3.74e-31	1	0	13	0			2410015M20Rik	5.89e-09	0.634522	34
Rps6ka3	6.31e-33	3.75e-31	1	0	4	0			Uba3	0.0159554	0.634421	28
Gria3	6.42e-33	3.79e-31	1	0	5	0			Slc52a3	1.92e-13	0.633873	35
A030009H04Rik	6.63e-33	3.83e-31	1	0	14	0			Mrpl40	0.00612482	0.633555	29
Dgkh	6.7e-33	3.83e-31	1	0	10	0			Trit1	3.63e-06	0.632564	33
Gale	6.6e-33	3.83e-31	1	0	6	0			1700088E04Rik	1.82e-09	0.632065	34
Nme4	6.54e-33	3.83e-31	1	0	11	0			AK129341	0.010007	0.630792	28
Sirt7	6.67e-33	3.83e-31	1	0	8	0			Metap1	0.0011542	0.628092	29
Star	6.54e-33	3.83e-31	1	0	6	0			Isca2	0.0235761	0.627826	29
Zfp57	6.68e-33	3.83e-31	1	0	10	0			Dusp6	5.42e-07	0.626987	35
Dnajc4	6.85e-33	3.9e-31	1	0	6	0			Actr3	0.00363178	0.62648	34
Polr3d	7.05e-33	4e-31	1	0	6	0			Rnf8	0.000641325	0.626197	30
LOC100862255	7.14e-33	4.03e-31	1	0	13	0			Dnajc18	0.0039721	0.626048	29
Gm10509	7.21e-33	4.05e-31	1	0	5	0			Hcfc1r1	0.0352619	0.625389	27
Aurka	7.34e-33	4.09e-31	1	0	6	0			Las1l	0.00286325	0.625168	32
Flot1	7.39e-33	4.09e-31	1	0	8	0			Rnh1	0.00818945	0.625092	29
Gm3601	7.42e-33	4.09e-31	1	0	11	0			Ptpn11	0.0207671	0.624717	27
Rab23	7.36e-33	4.09e-31	1	0	10	0			Ints10	0.024958	0.624528	29
Cdkl3	7.6e-33	4.17e-31	1	0	9	0			Id2	0.00169423	0.623831	34
Slc20a1	7.69e-33	4.2e-31	1	0	12	0			2410022L05Rik	0.0450255	0.623093	27
Fkbp5	7.78e-33	4.24e-31	1	0	7	0			Kars	0.00156582	0.622875	34
4930455G09Rik	7.86e-33	4.26e-31	1	0	3	0			Ly6e	2.39e-21	0.622821	35
Ttl	8.22e-33	4.44e-31	1	0	5	0			Cryab	6.87e-26	0.621443	35
Csrnp2	8.29e-33	4.45e-31	1	0	11	0			Bptf	4.9e-11	0.621379	34
Atrnl1	8.42e-33	4.51e-31	1	0	12	0			Rph3a	7.61e-11	0.621224	34
Robo2	8.73e-33	4.65e-31	1	0	5	0			BC005537	0.00287104	0.620606	31
Lgals9	8.9e-33	4.72e-31	1	0	10	0			Eif3d	0.0255882	0.620051	31
Fam53a	9.07e-33	4.79e-31	1	0	8	0			Lamp2	3.46e-11	0.618381	35
Pak4	9.6e-33	5.03e-31	1	0	9	0			Mcm6	0.00186742	0.617366	31
Tmem44	9.59e-33	5.03e-31	1	0	9	0			Magoh	0.00232284	0.615368	31
D330050I16Rik	1.01e-32	5.22e-31	1	0	9	0			Golm1	0.0420295	0.614481	27
Ehd1	1e-32	5.22e-31	1	0	8	0			Chrng	0.000216657	0.612325	33
Pls3	1e-32	5.22e-31	1	0	5	0			Zfp238	0.00257962	0.609871	33
Slc39a11	1.01e-32	5.22e-31	1	0	7	0			Dnajc7	0.0188726	0.609513	28
LOC100862012	1.03e-32	5.27e-31	1	0	11	0			Sec31a	0.000107997	0.608638	30
Basp1	1.06e-32	5.41e-31	1	0	6	0			Tubb5	2.55e-07	0.60799	34
Rtbdn	1.09e-32	5.53e-31	1	0	5	0			Hsd17b10	0.00937699	0.607383	31
Zfp563	1.09e-32	5.54e-31	1	0	4	0			Gm4130	0.000312433	0.607364	33
8430403D17Rik	1.11e-32	5.59e-31	1	0	3	0			Celf1	9.66e-11	0.606613	34
Atf5	1.11e-32	5.59e-31	1	0	7	0			Rnf114	0.0141539	0.60579	31
Hhat	1.12e-32	5.61e-31	1	0	6	0			LOC100861715	0.0129099	0.605039	30
5830444B04Rik	1.13e-32	5.64e-31	1	0	3	0			Cbx5	0.000410085	0.604996	34
Grk6	1.15e-32	5.73e-31	1	0	6	0			Cdkn1c	3.55e-19	0.60473	35
Bmp2k	1.18e-32	5.8e-31	1	0	5	0			Rnmt	0.0132995	0.604201	27
Zfp324	1.18e-32	5.8e-31	1	0	7	0			Hnrnph3	0.0142295	0.604147	29
Tlcd1	1.19e-32	5.82e-31	1	0	10	0			Tmem167	0.000475913	0.602685	32
Smo	1.2e-32	5.87e-31	1	0	6	0			Uggt1	0.0291836	0.60197	25
Manbal	1.21e-32	5.89e-31	1	0	13	0			Rbx1	6.04e-20	0.601238	35
Plk2	1.21e-32	5.89e-31	1	0	11	0			Fabp5	5.62e-05	0.601116	33
Blvra	1.24e-32	5.96e-31	1	0	7	0			Psmd14	0.010246	0.600637	31
Lsm2	1.24e-32	5.96e-31	1	0	9	0			Parp1	1.67e-05	0.600239	33
Dem1	1.25e-32	5.97e-31	1	0	9	0
Gm20026	1.25e-32	5.97e-31	1	0	3	0
Gm13305	1.29e-32	6.15e-31	1	0	12	0
Pomgnt1	1.32e-32	6.27e-31	1	0	14	0
E130309D02Rik	1.35e-32	6.36e-31	1	0	10	0
Tbc1d2	1.35e-32	6.36e-31	1	0	7	0
Zfp946	1.37e-32	6.43e-31	1	0	5	0
Gm10846	1.4e-32	6.53e-31	1	0	6	0
Tpbg	1.43e-32	6.64e-31	1	0	3	0
Mxd4	1.44e-32	6.65e-31	1	0	7	0
4931414P19Rik	1.47e-32	6.74e-31	1	0	5	0
Zfp458	1.47e-32	6.74e-31	1	0	6	0
1700020O03Rik	1.5e-32	6.84e-31	1	0	8	0
Erbb4	1.5e-32	6.84e-31	1	0	7	0
Zbtb1	1.5e-32	6.84e-31	1	0	9	0
2410018M08Rik	1.53e-32	6.91e-31	1	0	9	0
Lrrc16b	1.55e-32	6.98e-31	1	0	7	0
Ccdc86	1.56e-32	6.99e-31	1	0	10	0
Epha2	1.59e-32	7.08e-31	1	0	5	0
Gm20131	1.58e-32	7.08e-31	1	0	3	0
Gm9703	1.6e-32	7.13e-31	1	0	3	0
Fam83h	1.65e-32	7.27e-31	1	0	5	0
LOC100861721	1.65e-32	7.27e-31	1	0	6	0
Asl	1.67e-32	7.33e-31	1	0	7	0
Bop1	1.68e-32	7.34e-31	1	0	19	0
LOC100861920	1.7e-32	7.42e-31	1	0	8	0
D10Wsu102e	1.8e-32	7.82e-31	1	0	5	0
Mvd	1.8e-32	7.82e-31	1	0	9	0
Atg13	1.83e-32	7.84e-31	1	0	12	0
Map3k10	1.82e-32	7.84e-31	1	0	3	0
Ppt2	1.82e-32	7.84e-31	1	0	7	0
Fer1l6	1.84e-32	7.87e-31	1	0	10	0
Ahcyl2	1.86e-32	7.92e-31	1	0	11	0
Nudt9	1.88e-32	8e-31	1	0	16	0
Pabpc1l	1.9e-32	8.03e-31	1	0	6	0
Stx19	1.9e-32	8.03e-31	1	0	9	0
2900092E17Rik	1.96e-32	8.22e-31	1	0	8	0
Dock6	2e-32	8.39e-31	1	0	6	0
1700013G23Rik	2.03e-32	8.49e-31	1	0	6	0
Itga8	2.06e-32	8.55e-31	1	0	13	0
Zbtb37	2.06e-32	8.55e-31	1	0	4	0
Rbm19	2.07e-32	8.57e-31	1	0	6	0
Glul	2.09e-32	8.6e-31	1	0	9	0
E130102H24Rik	2.18e-32	8.96e-31	1	0	6	0
Degs2	2.2e-32	8.99e-31	1	0	12	0
Actr8	2.28e-32	9.29e-31	1	0	9	0
Dbp	2.32e-32	9.39e-31	1	0	4	0
Fut1	2.32e-32	9.39e-31	1	0	10	0
Rbfox1	2.32e-32	9.39e-31	1	0	5	0
Mcm2	2.35e-32	9.47e-31	1	0	7	0
Pde8b	2.37e-32	9.5e-31	1	0	10	0
Gm3940	2.38e-32	9.51e-31	1	0	7	0
Mfn2	2.38e-32	9.51e-31	1	0	8	0
Zbtb25	2.43e-32	9.64e-31	1	0	8	0
LOC100862158	2.44e-32	9.66e-31	1	0	12	0
Phlda1	2.45e-32	9.66e-31	1	0	12	0
Fam110a	2.48e-32	9.72e-31	1	0	11	0
Plp2	2.47e-32	9.72e-31	1	0	5	0
Ptrh1	2.49e-32	9.76e-31	1	0	4	0
Cenpj	2.55e-32	9.94e-31	1	0	15	0
Bdh2	2.57e-32	9.97e-31	1	0	11	0
9530027J09Rik	2.64e-32	1.02e-30	1	0	6	0
3110007F17Rik	2.73e-32	1.05e-30	1	0	5	0
Gm5526	2.72e-32	1.05e-30	1	0	5	0
Inpp5a	2.73e-32	1.05e-30	1	0	9	0
Itpk1	2.76e-32	1.05e-30	1	0	5	0
Slc6a11	2.75e-32	1.05e-30	1	0	8	0
1700021C14Rik	2.78e-32	1.06e-30	1	0	7	0
LOC100862080	2.79e-32	1.06e-30	1	0	5	0
Dclk3	2.84e-32	1.07e-30	1	0	9	0
Snf8	2.82e-32	1.07e-30	1	0	7	0
LOC100861980	2.88e-32	1.08e-30	1	0	4	0
4833428L15Rik	2.94e-32	1.09e-30	1	0	4	0
BC024659	2.9e-32	1.09e-30	1	0	5	0
Fdxr	2.92e-32	1.09e-30	1	0	7	0
1700013F07Rik	3.01e-32	1.1e-30	1	0	10	0
1810011O10Rik	3e-32	1.1e-30	1	0	5	0
Gm129	2.98e-32	1.1e-30	1	0	8	0
LOC100862358	2.96e-32	1.1e-30	1	0	5	0
Mob1a	3.04e-32	1.1e-30	1	0	8	0
Ninl	2.96e-32	1.1e-30	1	0	6	0
Ppp2r5d	3.03e-32	1.1e-30	1	0	9	0
Ropn1l	3e-32	1.1e-30	1	0	6	0
Slc9a1	3.03e-32	1.1e-30	1	0	7	0
1110065P20Rik	3.09e-32	1.11e-30	1	0	5	0
Gcc1	3.1e-32	1.11e-30	1	0	6	0
Pcca	3.08e-32	1.11e-30	1	0	8	0
Sct	3.15e-32	1.13e-30	1	0	6	0
Setd6	3.2e-32	1.14e-30	1	0	4	0
Ctsh	3.31e-32	1.18e-30	1	0	5	0
Ccnd3	3.38e-32	1.2e-30	1	0	3	0
Dcun1d2	3.4e-32	1.2e-30	1	0	11	0
Jakmip3	3.37e-32	1.2e-30	1	0	5	0
Tmem38a	3.44e-32	1.21e-30	1	0	13	0
9030418K01Rik	3.49e-32	1.22e-30	1	0	12	0
Glb1l2	3.49e-32	1.22e-30	1	0	4	0
Gm1661	3.48e-32	1.22e-30	1	0	8	0
Lmo3	3.49e-32	1.22e-30	1	0	4	0
Pold4	3.56e-32	1.24e-30	1	0	5	0
Chst10	3.64e-32	1.25e-30	1	0	3	0
Med29	3.61e-32	1.25e-30	1	0	8	0
Rhob	3.6e-32	1.25e-30	1	0	7	0
Mcat	3.73e-32	1.26e-30	1	0	4	0
Pard6b	3.72e-32	1.26e-30	1	0	8	0
Phf2	3.71e-32	1.26e-30	1	0	8	0
Qsox2	3.71e-32	1.26e-30	1	0	11	0
Rrs1	3.67e-32	1.26e-30	1	0	9	0
2410018L13Rik	3.82e-32	1.29e-30	1	0	7	0
Mt3	3.83e-32	1.29e-30	1	0	4	0
Arhgef4	3.87e-32	1.3e-30	1	0	3	0
Alas2	3.93e-32	1.32e-30	1	0	5	0
4930500J02Rik	4.02e-32	1.33e-30	1	0	8	0
Fzd7	4.02e-32	1.33e-30	1	0	10	0
Lig4	4.01e-32	1.33e-30	1	0	8	0
Wbscr25	3.97e-32	1.33e-30	1	0	6	0
Zfp759	4e-32	1.33e-30	1	0	3	0
AI846148	4.06e-32	1.34e-30	1	0	7	0
Gm4532	4.07e-32	1.34e-30	1	0	6	0
LOC100861692	4.1e-32	1.34e-30	1	0	8	0
Ly96	4.07e-32	1.34e-30	1	0	5	0
Rnf217	4.08e-32	1.34e-30	1	0	6	0
Kifc2	4.17e-32	1.36e-30	1	0	4	0
Racgap1	4.17e-32	1.36e-30	1	0	8	0
Uxs1	4.2e-32	1.36e-30	1	0	3	0
Zfp958	4.25e-32	1.37e-30	1	0	8	0
Zfp64	4.27e-32	1.38e-30	1	0	7	0
LOC100861904	4.31e-32	1.39e-30	1	0	4	0
Rasip1	4.36e-32	1.4e-30	1	0	8	0
Asxl3	4.4e-32	1.41e-30	NA	NA	4	0
Snx19	4.41e-32	1.41e-30	1	0	12	0
Vwc2	4.41e-32	1.41e-30	1	0	4	0
C230052I12Rik	4.55e-32	1.43e-30	1	0	5	0
Cbs	4.54e-32	1.43e-30	1	0	3	0
Fam55c	4.53e-32	1.43e-30	1	0	5	0
Stradb	4.5e-32	1.43e-30	1	0	6	0
Gm20265	4.64e-32	1.46e-30	1	0	4	0
Kat2a	4.68e-32	1.46e-30	1	0	8	0
Tfpt	4.67e-32	1.46e-30	1	0	10	0
Chrna4	4.78e-32	1.48e-30	1	0	3	0
Erlin1	4.78e-32	1.48e-30	1	0	11	0
Recql	4.75e-32	1.48e-30	1	0	8	0
Gm6525	4.82e-32	1.49e-30	1	0	5	0
Sncaip	4.94e-32	1.52e-30	1	0	4	0
Tspyl3	4.95e-32	1.52e-30	1	0	3	0
Nenf	4.98e-32	1.53e-30	1	0	10	0
Gm12739	5.02e-32	1.54e-30	1	0	5	0
Cpa2	5.06e-32	1.55e-30	1	0	8	0
Ddx25	5.11e-32	1.55e-30	1	0	13	0
Gm10560	5.09e-32	1.55e-30	1	0	5	0
Pttg1	5.08e-32	1.55e-30	1	0	6	0
LOC100862313	5.15e-32	1.56e-30	1	0	5	0
Nudt8	5.24e-32	1.58e-30	1	0	7	0
Hrh3	5.48e-32	1.65e-30	1	0	3	0
Cep72	5.54e-32	1.67e-30	1	0	4	0
Igf1	5.6e-32	1.68e-30	1	0	7	0
Mpp4	5.62e-32	1.68e-30	1	0	6	0
Baiap2	5.69e-32	1.7e-30	1	0	3	0
Nt5dc2	5.73e-32	1.7e-30	1	0	10	0
Ppp1r13b	5.69e-32	1.7e-30	1	0	7	0
Muc1	5.8e-32	1.72e-30	1	0	3	0
Ttll13	5.85e-32	1.73e-30	1	0	4	0
Grid2	5.89e-32	1.74e-30	1	0	3	0
Shisa9	5.98e-32	1.76e-30	1	0	6	0
Znrf2	6.01e-32	1.76e-30	1	0	6	0
Pnkp	6.06e-32	1.77e-30	1	0	7	0
E230016M11Rik	6.11e-32	1.78e-30	1	0	5	0
Maml1	6.13e-32	1.79e-30	1	0	4	0
Sep5	6.23e-32	1.81e-30	1	0	5	0
Acaa2	6.26e-32	1.81e-30	1	0	6	0
Vti1a	6.27e-32	1.81e-30	1	0	10	0
Gm7265	6.41e-32	1.84e-30	1	0	7	0
Nbeal2	6.35e-32	1.84e-30	NA	NA	3	0
ORF61	6.38e-32	1.84e-30	1	0	4	0
LOC100862140	6.49e-32	1.86e-30	1	0	3	0
Adhfe1	6.58e-32	1.87e-30	1	0	6	0
Gm19420	6.54e-32	1.87e-30	1	0	9	0
Tmem120a	6.54e-32	1.87e-30	1	0	9	0
Cenpo	6.65e-32	1.88e-30	1	0	4	0
Tecpr1	6.62e-32	1.88e-30	1	0	4	0
Acvr2b	6.72e-32	1.89e-30	1	0	7	0
Arl5b	6.71e-32	1.89e-30	1	0	11	0
Gm13705	6.69e-32	1.89e-30	1	0	6	0
Gm19973	6.67e-32	1.89e-30	1	0	3	0
Cdk2	6.79e-32	1.9e-30	1	0	5	0
LOC100862199	6.81e-32	1.9e-30	1	0	3	0
Gm19918	6.86e-32	1.91e-30	1	0	10	0
Hdc	6.83e-32	1.91e-30	1	0	7	0
Rab43	6.89e-32	1.91e-30	1	0	4	0
Snx22	6.98e-32	1.93e-30	1	0	7	0
Ppp1r12c	7.08e-32	1.96e-30	1	0	9	0
Bmper	7.38e-32	2.03e-30	1	0	7	0
LOC100861926	7.36e-32	2.03e-30	1	0	6	0
Med9	7.42e-32	2.04e-30	1	0	12	0
Cux2	7.53e-32	2.05e-30	1	0	5	0
Il33	7.53e-32	2.05e-30	1	0	8	0
Lpcat1	7.48e-32	2.05e-30	1	0	5	0
Rab11fip4	7.6e-32	2.07e-30	1	0	4	0
1810062G17Rik	7.68e-32	2.08e-30	1	0	5	0
D16H22S680E	7.7e-32	2.09e-30	1	0	6	0
Exosc6	7.71e-32	2.09e-30	1	0	3	0
Gm14277	7.74e-32	2.09e-30	1	0	8	0
Crabp2	7.81e-32	2.1e-30	1	0	3	0
Aldh5a1	7.84e-32	2.11e-30	1	0	7	0
Hras1	7.95e-32	2.13e-30	1	0	4	0
LOC100861863	8e-32	2.14e-30	1	0	7	0
4930470P17Rik	8.19e-32	2.17e-30	1	0	10	0
Apex2	8.22e-32	2.17e-30	1	0	9	0
Gas2l2	8.2e-32	2.17e-30	1	0	5	0
Rpia	8.13e-32	2.17e-30	1	0	6	0
Rrp36	8.2e-32	2.17e-30	1	0	9	0
Slc25a35	8.35e-32	2.2e-30	1	0	4	0
Myt1l	8.41e-32	2.21e-30	1	0	4	0
Il28ra	8.44e-32	2.22e-30	1	0	5	0
Slc25a26	8.43e-32	2.22e-30	1	0	5	0
Ano6	8.51e-32	2.23e-30	1	0	8	0
H2-T22	8.57e-32	2.24e-30	1	0	3	0
Slc43a3	8.61e-32	2.24e-30	1	0	4	0
Cdca7	8.72e-32	2.26e-30	1	0	5	0
Xk	8.67e-32	2.26e-30	1	0	4	0
AI317395	8.84e-32	2.29e-30	1	0	3	0
Gfpt2	8.86e-32	2.29e-30	1	0	3	0
Pkn3	8.84e-32	2.29e-30	1	0	5	0
Ankdd1b	8.94e-32	2.3e-30	1	0	3	0
Pcdhgb6	8.98e-32	2.31e-30	1	0	6	0
Adck1	9.24e-32	2.36e-30	1	0	9	0
Tab1	9.2e-32	2.36e-30	1	0	8	0
Crebl2	9.46e-32	2.42e-30	1	0	9	0
Tagln	9.53e-32	2.43e-30	1	0	5	0
Bahd1	9.6e-32	2.44e-30	1	0	4	0
Elovl1	9.79e-32	2.48e-30	1	0	6	0
Rassf7	9.82e-32	2.49e-30	1	0	3	0
Exog	9.96e-32	2.51e-30	1	0	11	0
Gm19451	9.93e-32	2.51e-30	1	0	4	0
Gm15567	1.01e-31	2.55e-30	1	0	4	0
Angptl2	1.02e-31	2.56e-30	1	0	5	0
BC017643	1.02e-31	2.57e-30	1	0	4	0
Zfp53	1.03e-31	2.57e-30	1	0	3	0
Chd3	1.04e-31	2.59e-30	NA	NA	3	0
E130006D01Rik	1.06e-31	2.63e-30	1	0	6	0
Ggct	1.06e-31	2.63e-30	1	0	4	0
LOC100861983	1.07e-31	2.65e-30	1	0	4	0
C2cd2	1.08e-31	2.67e-30	1	0	5	0
Gm5665	1.08e-31	2.67e-30	1	0	3	0
LOC622552	1.09e-31	2.68e-30	1	0	5	0
Tubb4a	1.09e-31	2.69e-30	1	0	9	0
Acy1	1.11e-31	2.72e-30	1	0	4	0
Crlf1	1.13e-31	2.75e-30	1	0	4	0
Gm6682	1.13e-31	2.75e-30	1	0	7	0
Tcea3	1.13e-31	2.75e-30	1	0	5	0
Umps	1.14e-31	2.78e-30	1	0	6	0
BC021785	1.15e-31	2.79e-30	1	0	3	0
Sel1l3	1.15e-31	2.79e-30	1	0	3	0
Ogn	1.16e-31	2.8e-30	1	0	3	0
Plekhn1	1.16e-31	2.8e-30	1	0	4	0
Zfp811	1.15e-31	2.8e-30	1	0	3	0
Gm3362	1.18e-31	2.83e-30	1	0	6	0
Gucy2d	1.18e-31	2.84e-30	1	0	5	0
LOC100862241	1.19e-31	2.85e-30	1	0	5	0
Adprhl2	1.2e-31	2.86e-30	1	0	4	0
Gm19656	1.21e-31	2.9e-30	1	0	5	0
Ttc32	1.21e-31	2.9e-30	1	0	8	0
Fbf1	1.22e-31	2.91e-30	1	0	5	0
Itpr3	1.23e-31	2.91e-30	1	0	6	0
Gm12942	1.25e-31	2.97e-30	1	0	4	0
Telo2	1.25e-31	2.97e-30	1	0	5	0
Tom1l1	1.27e-31	3e-30	1	0	9	0
F2rl2	1.28e-31	3.02e-30	1	0	3	0
Dbr1	1.29e-31	3.03e-30	1	0	6	0
Ptgds	1.29e-31	3.03e-30	1	0	4	0
Samd10	1.3e-31	3.04e-30	1	0	6	0
Mcart6	1.31e-31	3.05e-30	1	0	3	0
P2rx2	1.3e-31	3.05e-30	1	0	3	0
LOC100861703	1.32e-31	3.06e-30	1	0	9	0
Mllt1	1.32e-31	3.06e-30	1	0	5	0
Fastkd3	1.32e-31	3.07e-30	1	0	7	0
Gm9883	1.33e-31	3.09e-30	1	0	3	0
0610009L18Rik	1.34e-31	3.1e-30	1	0	6	0
Anxa7	1.35e-31	3.11e-30	1	0	5	0
Parp4	1.36e-31	3.13e-30	1	0	4	0
Tyw3	1.36e-31	3.13e-30	1	0	7	0
Parm1	1.38e-31	3.16e-30	1	0	9	0
Pcdhgb4	1.39e-31	3.19e-30	1	0	7	0
Armcx6	1.4e-31	3.2e-30	1	0	8	0
Gm19687	1.4e-31	3.2e-30	1	0	5	0
Prkar2b	1.4e-31	3.2e-30	1	0	7	0
6330403K07Rik	1.42e-31	3.22e-30	1	0	8	0
Sntb1	1.42e-31	3.22e-30	1	0	3	0
Ets2	1.43e-31	3.23e-30	1	0	6	0
Gpx7	1.42e-31	3.23e-30	1	0	6	0
Gpc2	1.43e-31	3.24e-30	1	0	5	0
Tmem63c	1.44e-31	3.24e-30	1	0	6	0
Diexf	1.45e-31	3.26e-30	1	0	4	0
Moap1	1.45e-31	3.26e-30	1	0	8	0
6430573F11Rik	1.46e-31	3.27e-30	1	0	3	0
Insl6	1.46e-31	3.27e-30	1	0	3	0
Pcgf5	1.46e-31	3.27e-30	1	0	5	0
Cutc	1.47e-31	3.28e-30	1	0	7	0
Gm19871	1.48e-31	3.29e-30	1	0	6	0
Il11	1.48e-31	3.29e-30	1	0	5	0
Fbxw4	1.5e-31	3.32e-30	1	0	9	0
Pstpip2	1.5e-31	3.32e-30	1	0	6	0
0610009E02Rik	1.51e-31	3.33e-30	1	0	7	0
Olfr1512	1.51e-31	3.33e-30	1	0	5	0
Pde2a	1.51e-31	3.33e-30	1	0	9	0
Thbs3	1.52e-31	3.35e-30	1	0	5	0
LOC100861918	1.53e-31	3.36e-30	1	0	3	0
Zfp41	1.54e-31	3.38e-30	1	0	4	0
Lysmd1	1.55e-31	3.4e-30	1	0	7	0
Zkscan17	1.56e-31	3.42e-30	1	0	4	0
2810403D21Rik	1.58e-31	3.43e-30	1	0	12	0
2900002K06Rik	1.59e-31	3.43e-30	1	0	3	0
Arnt2	1.58e-31	3.43e-30	1	0	4	0
C630043F03Rik	1.57e-31	3.43e-30	1	0	10	0
Gm9234	1.59e-31	3.43e-30	1	0	4	0
LOC100861604	1.58e-31	3.43e-30	1	0	5	0
Setd4	1.59e-31	3.43e-30	1	0	7	0
Stoml1	1.6e-31	3.44e-30	1	0	5	0
Gm4631	1.61e-31	3.46e-30	1	0	8	0
LOC100861765	1.62e-31	3.47e-30	1	0	9	0
Rgs22	1.62e-31	3.47e-30	1	0	10	0
1500001M20Rik	1.64e-31	3.51e-30	1	0	11	0
Cdh1	1.65e-31	3.52e-30	1	0	6	0
Gm19497	1.67e-31	3.56e-30	1	0	5	0
Ptx3	1.71e-31	3.63e-30	1	0	5	0
Sox1	1.71e-31	3.64e-30	1	0	10	0
Gm3373	1.72e-31	3.65e-30	1	0	4	0
Sh2d5	1.73e-31	3.66e-30	1	0	4	0
A730011C13Rik	1.74e-31	3.68e-30	1	0	6	0
Gm12279	1.75e-31	3.69e-30	1	0	5	0
LOC100861633	1.75e-31	3.69e-30	1	0	4	0
Itga5	1.78e-31	3.74e-30	1	0	3	0
Slc22a5	1.78e-31	3.74e-30	1	0	4	0
Gm15401	1.83e-31	3.83e-30	1	0	5	0
Rgs19	1.83e-31	3.84e-30	1	0	3	0
Lck	1.85e-31	3.85e-30	1	0	3	0
Mro	1.85e-31	3.85e-30	1	0	4	0
Pycr1	1.85e-31	3.85e-30	1	0	4	0
Harbi1	1.86e-31	3.87e-30	1	0	6	0
Atp6v1g2	1.87e-31	3.89e-30	1	0	3	0
Lrsam1	1.91e-31	3.95e-30	1	0	4	0
Cry2	1.93e-31	3.99e-30	1	0	11	0
Chtf18	1.98e-31	4.07e-30	1	0	3	0
Pim3	1.97e-31	4.07e-30	1	0	12	0
Vars2	2e-31	4.12e-30	1	0	4	0
1200011M11Rik	2.01e-31	4.13e-30	1	0	6	0
Gm16701	2.05e-31	4.19e-30	1	0	8	0
Slc25a20	2.1e-31	4.3e-30	1	0	6	0
5730507C01Rik	2.12e-31	4.34e-30	1	0	7	0
Bcdin3d	2.13e-31	4.35e-30	1	0	4	0
Ccdc71	2.14e-31	4.36e-30	1	0	9	0
Slc35c1	2.15e-31	4.38e-30	1	0	4	0
Inpp5b	2.18e-31	4.42e-30	1	0	5	0
Lmf1	2.2e-31	4.44e-30	1	0	9	0
Zik1	2.19e-31	4.44e-30	1	0	3	0
Rbm20	2.22e-31	4.47e-30	1	0	5	0
Apobec3	2.22e-31	4.48e-30	1	0	8	0
Gmppb	2.22e-31	4.48e-30	1	0	7	0
Ptger1	2.23e-31	4.48e-30	1	0	5	0
5830415F09Rik	2.25e-31	4.52e-30	1	0	6	0
Gdf1	2.26e-31	4.54e-30	1	0	3	0
Hs1bp3	2.29e-31	4.57e-30	1	0	5	0
H2afy2	2.3e-31	4.58e-30	1	0	5	0
LOC100862386	2.3e-31	4.58e-30	1	0	7	0
Sumf1	2.3e-31	4.58e-30	1	0	3	0
2700046G09Rik	2.34e-31	4.62e-30	1	0	5	0
Ctsz	2.33e-31	4.62e-30	1	0	7	0
Fam105b	2.33e-31	4.62e-30	1	0	6	0
Gm19765	2.33e-31	4.62e-30	1	0	3	0
Art5	2.39e-31	4.7e-30	1	0	8	0
Foxp2	2.4e-31	4.7e-30	1	0	9	0
LOC100505224	2.39e-31	4.7e-30	1	0	5	0
LOC100861681	2.4e-31	4.7e-30	1	0	5	0
Pcgf2	2.39e-31	4.7e-30	1	0	13	0
Pecr	2.4e-31	4.7e-30	1	0	7	0
Tmem143	2.4e-31	4.7e-30	1	0	4	0
Acy3	2.44e-31	4.73e-30	1	0	4	0
Gm20191	2.44e-31	4.73e-30	1	0	4	0
Kcnk1	2.43e-31	4.73e-30	1	0	12	0
LOC100861840	2.43e-31	4.73e-30	1	0	5	0
LOC100862194	2.42e-31	4.73e-30	1	0	6	0
Mib2	2.43e-31	4.73e-30	1	0	3	0
Ppp1r35	2.45e-31	4.73e-30	1	0	5	0
4932413F04Rik	2.49e-31	4.79e-30	1	0	3	0
Gm6994	2.48e-31	4.79e-30	1	0	4	0
LOC100861786	2.48e-31	4.79e-30	1	0	5	0
Gm19691	2.5e-31	4.8e-30	1	0	3	0
Gpr97	2.5e-31	4.8e-30	1	0	7	0
Azi1	2.51e-31	4.81e-30	1	0	8	0
Mpi	2.52e-31	4.82e-30	1	0	8	0
Fbxl22	2.55e-31	4.86e-30	1	0	5	0
Muc2	2.55e-31	4.86e-30	1	0	4	0
2310015B20Rik	2.58e-31	4.92e-30	1	0	7	0
BC027231	2.59e-31	4.93e-30	1	0	4	0
BC052688	2.63e-31	4.98e-30	1	0	5	0
Sgsm3	2.63e-31	4.98e-30	1	0	10	0
Gltscr1	2.64e-31	4.99e-30	1	0	4	0
Map2k3	2.64e-31	4.99e-30	1	0	5	0
Dnajc28	2.65e-31	5e-30	1	0	6	0
6430706D22Rik	2.66e-31	5.01e-30	1	0	3	0
D830044I16Rik	2.67e-31	5.02e-30	1	0	4	0
Tmem160	2.67e-31	5.02e-30	1	0	4	0
2410066E13Rik	2.73e-31	5.1e-30	1	0	4	0
Hist1h2ao	2.73e-31	5.1e-30	1	0	4	0
Ncrna00086	2.72e-31	5.1e-30	1	0	10	0
Heca	2.75e-31	5.14e-30	1	0	5	0
Cdc6	2.77e-31	5.17e-30	1	0	5	0
Nup43	2.8e-31	5.22e-30	1	0	5	0
2610318N02Rik	2.84e-31	5.28e-30	1	0	3	0
Cd276	2.92e-31	5.42e-30	1	0	10	0
1600027N09Rik	2.95e-31	5.45e-30	1	0	9	0
Gpr64	2.95e-31	5.45e-30	1	0	3	0
LOC100503496	2.95e-31	5.45e-30	1	0	3	0
N4bp2l1	3.03e-31	5.58e-30	1	0	8	0
Serhl	3.03e-31	5.58e-30	1	0	3	0
Slc52a2	3.02e-31	5.58e-30	1	0	3	0
Dpy19l2	3.05e-31	5.61e-30	1	0	4	0
Gm17227	3.07e-31	5.62e-30	1	0	3	0
Sgtb	3.06e-31	5.62e-30	1	0	3	0
Gm15706	3.09e-31	5.65e-30	1	0	4	0
4930469G21Rik	3.13e-31	5.7e-30	1	0	8	0
Arhgef18	3.13e-31	5.7e-30	1	0	4	0
Galnt4	3.13e-31	5.7e-30	1	0	4	0
Mir181b-2	3.16e-31	5.75e-30	1	0	3	0
1500002O20Rik	3.18e-31	5.76e-30	1	0	5	0
Dhx35	3.18e-31	5.76e-30	1	0	5	0
Fgfr3	3.2e-31	5.8e-30	1	0	10	0
1700040D17Rik	3.22e-31	5.81e-30	1	0	4	0
Mtrf1l	3.21e-31	5.81e-30	1	0	8	0
Gm14439	3.24e-31	5.83e-30	1	0	3	0
Zfp579	3.29e-31	5.92e-30	1	0	3	0
Mylpf	3.34e-31	5.99e-30	1	0	6	0
Gm6978	3.36e-31	6.02e-30	1	0	4	0
Mybl1	3.42e-31	6.12e-30	1	0	3	0
Gm10933	3.45e-31	6.16e-30	1	0	6	0
Hsf5	3.45e-31	6.16e-30	1	0	3	0
B930041F14Rik	3.57e-31	6.37e-30	1	0	5	0
Ddx58	3.6e-31	6.41e-30	1	0	4	0
Pwwp2b	3.63e-31	6.46e-30	1	0	6	0
LOC100861974	3.65e-31	6.47e-30	1	0	3	0
Ak4	3.65e-31	6.48e-30	1	0	3	0
Pigb	3.72e-31	6.58e-30	1	0	8	0
Gm17484	3.73e-31	6.59e-30	1	0	6	0
Zfp771	3.8e-31	6.71e-30	1	0	4	0
Asap2	3.82e-31	6.74e-30	1	0	3	0
Nespas	3.85e-31	6.78e-30	1	0	7	0
Slc30a1	3.9e-31	6.85e-30	1	0	6	0
Gm13315	3.94e-31	6.88e-30	1	0	4	0
Kctd2	3.93e-31	6.88e-30	1	0	3	0
Pcdhga9	3.93e-31	6.88e-30	1	0	4	0
Pcdhgb2	3.94e-31	6.88e-30	1	0	3	0
Ddx28	3.96e-31	6.92e-30	1	0	7	0
Ttc23	4.08e-31	7.11e-30	1	0	6	0
Samd14	4.1e-31	7.14e-30	1	0	5	0
Gm19722	4.13e-31	7.17e-30	1	0	3	0
Pdzk1	4.14e-31	7.18e-30	1	0	4	0
Arhgef11	4.16e-31	7.21e-30	1	0	7	0
Unc5a	4.2e-31	7.26e-30	1	0	3	0
9130404H23Rik	4.22e-31	7.29e-30	1	0	7	0
1700102P08Rik	4.24e-31	7.32e-30	1	0	3	0
LOC100862096	4.29e-31	7.39e-30	1	0	6	0
Gm16023	4.3e-31	7.4e-30	1	0	4	0
Pygo1	4.33e-31	7.45e-30	1	0	5	0
Ip6k3	4.38e-31	7.5e-30	1	0	11	0
Nckap1l	4.37e-31	7.5e-30	1	0	6	0
LOC100503176	4.39e-31	7.51e-30	1	0	4	0
Slc25a24	4.4e-31	7.52e-30	1	0	4	0
Gm19524	4.43e-31	7.57e-30	1	0	5	0
1110019D14Rik	4.52e-31	7.71e-30	1	0	3	0
Tmem52	4.55e-31	7.74e-30	1	0	5	0
5330416C01Rik	4.57e-31	7.77e-30	1	0	5	0
Rnf121	4.59e-31	7.79e-30	1	0	8	0
Prtn3	4.61e-31	7.81e-30	1	0	5	0
LOC100861754	4.68e-31	7.92e-30	1	0	5	0
4930539J05Rik	4.72e-31	7.96e-30	1	0	4	0
Gtpbp5	4.71e-31	7.96e-30	1	0	7	0
Samd1	4.76e-31	8.02e-30	1	0	4	0
Dgkz	4.78e-31	8.05e-30	1	0	7	0
C030034L19Rik	4.8e-31	8.06e-30	NA	NA	3	0
Snx9	4.79e-31	8.06e-30	1	0	4	0
Crip1	4.86e-31	8.13e-30	1	0	5	0
Orai3	4.85e-31	8.13e-30	1	0	4	0
BC048679	4.88e-31	8.16e-30	1	0	4	0
Zfp653	4.92e-31	8.22e-30	1	0	8	0
Rad51l1	5.03e-31	8.39e-30	1	0	3	0
Wdr76	5.05e-31	8.42e-30	1	0	5	0
D10Jhu81e	5.11e-31	8.48e-30	1	0	9	0
Spata1	5.1e-31	8.48e-30	1	0	5	0
Acad10	5.12e-31	8.49e-30	1	0	3	0
2610020C07Rik	5.14e-31	8.51e-30	1	0	4	0
Angptl1	5.14e-31	8.51e-30	1	0	3	0
LOC100862084	5.16e-31	8.52e-30	1	0	4	0
Bc1	5.17e-31	8.53e-30	1	0	3	0
Gramd3	5.21e-31	8.57e-30	1	0	5	0
Rrp9	5.2e-31	8.57e-30	1	0	4	0
St6galnac4	5.22e-31	8.58e-30	1	0	3	0
Sepn1	5.28e-31	8.67e-30	1	0	5	0
Crygd	5.3e-31	8.69e-30	1	0	3	0
Echdc2	5.35e-31	8.74e-30	1	0	4	0
Xylb	5.35e-31	8.74e-30	1	0	3	0
4930550C14Rik	5.39e-31	8.75e-30	1	0	3	0
Actr5	5.4e-31	8.75e-30	1	0	5	0
Gpc4	5.39e-31	8.75e-30	1	0	6	0
Pctp	5.37e-31	8.75e-30	1	0	4	0
Thap4	5.38e-31	8.75e-30	1	0	10	0
Tmem110	5.38e-31	8.75e-30	1	0	4	0
Rmst	5.43e-31	8.79e-30	1	0	6	0
Eri2	5.45e-31	8.81e-30	1	0	4	0
Tprgl	5.48e-31	8.85e-30	1	0	9	0
Ccl21b	5.55e-31	8.95e-30	1	0	4	0
Spats2l	5.55e-31	8.95e-30	1	0	3	0
Nfkb2	5.6e-31	9.02e-30	1	0	4	0
Nuak2	5.64e-31	9.06e-30	1	0	4	0
Cdk15	5.73e-31	9.19e-30	1	0	11	0
Gm4604	5.76e-31	9.24e-30	1	0	3	0
Gm4673	5.77e-31	9.24e-30	1	0	3	0
Cntn4	5.88e-31	9.39e-30	1	0	4	0
Tinf2	5.88e-31	9.39e-30	1	0	3	0
Kctd18	5.9e-31	9.41e-30	1	0	5	0
Efemp2	5.93e-31	9.43e-30	1	0	4	0
Neto2	5.93e-31	9.43e-30	1	0	3	0
Ror1	5.94e-31	9.44e-30	1	0	3	0
Irf1	6.04e-31	9.57e-30	1	0	4	0
Jrkl	6.05e-31	9.57e-30	1	0	3	0
Tatdn3	6.05e-31	9.57e-30	1	0	8	0
Zfp747	6.05e-31	9.57e-30	1	0	3	0
Pcsk1	6.08e-31	9.59e-30	1	0	5	0
Rhov	6.09e-31	9.59e-30	1	0	3	0
Gm5095	6.16e-31	9.69e-30	1	0	7	0
Cndp2	6.29e-31	9.88e-30	1	0	5	0
Rptor	6.28e-31	9.88e-30	1	0	5	0
Zfp428	6.34e-31	9.94e-30	1	0	8	0
Fam92b	6.43e-31	1.01e-29	1	0	7	0
Gipc3	6.62e-31	1.03e-29	1	0	5	0
Hspbap1	6.59e-31	1.03e-29	1	0	6	0
Bik	6.64e-31	1.04e-29	1	0	9	0
C530028O21Rik	6.71e-31	1.05e-29	1	0	6	0
Gm8482	6.76e-31	1.05e-29	1	0	4	0
Tkt	6.83e-31	1.06e-29	1	0	7	0
A930015D03Rik	6.93e-31	1.07e-29	1	0	9	0
LOC100862331	6.88e-31	1.07e-29	1	0	3	0
Mkl1	6.87e-31	1.07e-29	1	0	9	0
Eif4ebp1	7.04e-31	1.09e-29	1	0	3	0
Cdhr1	7.19e-31	1.11e-29	1	0	5	0
Gsg1l	7.2e-31	1.11e-29	1	0	4	0
Sult2b1	7.29e-31	1.12e-29	1	0	5	0
Mir17hg	7.33e-31	1.13e-29	1	0	5	0
Rcor2	7.37e-31	1.13e-29	1	0	7	0
Car3	7.44e-31	1.14e-29	1	0	6	0
Gm19557	7.48e-31	1.14e-29	1	0	3	0
Gm19710	7.45e-31	1.14e-29	1	0	5	0
Pltp	7.45e-31	1.14e-29	1	0	3	0
Saal1	7.41e-31	1.14e-29	1	0	8	0
Apc2	7.51e-31	1.15e-29	1	0	3	0
Lama5	7.57e-31	1.15e-29	NA	NA	5	0
Samd12	7.52e-31	1.15e-29	1	0	4	0
Grm2	7.72e-31	1.17e-29	1	0	6	0
LOC100861979	7.76e-31	1.18e-29	1	0	4	0
4933405D12Rik	7.88e-31	1.19e-29	1	0	6	0
Pou2af1	7.84e-31	1.19e-29	1	0	7	0
Tbx3	7.87e-31	1.19e-29	1	0	9	0
Gm16141	8.05e-31	1.22e-29	1	0	5	0
Ddb2	8.13e-31	1.23e-29	1	0	4	0
Igfbp2	8.15e-31	1.23e-29	1	0	8	0
Samd15	8.12e-31	1.23e-29	1	0	7	0
3110062M04Rik	8.46e-31	1.26e-29	1	0	6	0
Chaf1a	8.41e-31	1.26e-29	1	0	4	0
Dcaf12l1	8.39e-31	1.26e-29	1	0	7	0
Ints5	8.43e-31	1.26e-29	1	0	5	0
Pla2g3	8.38e-31	1.26e-29	1	0	4	0
Sema5b	8.46e-31	1.26e-29	1	0	7	0
Siah1b	8.36e-31	1.26e-29	1	0	4	0
Gm10847	8.56e-31	1.28e-29	1	0	5	0
Smok4a	8.67e-31	1.29e-29	1	0	3	0
Pkdcc	8.72e-31	1.3e-29	1	0	4	0
Rsl1	8.72e-31	1.3e-29	1	0	3	0
9030407P20Rik	8.82e-31	1.31e-29	1	0	3	0
Rnf126	8.85e-31	1.31e-29	1	0	8	0
2810468N07Rik	8.9e-31	1.32e-29	1	0	5	0
Mars2	8.91e-31	1.32e-29	1	0	4	0
Rpusd4	8.92e-31	1.32e-29	1	0	3	0
Ufsp1	8.95e-31	1.32e-29	1	0	4	0
LOC100862031	9.01e-31	1.33e-29	1	0	7	0
Prrg1	9.01e-31	1.33e-29	1	0	3	0
Gm20571	9.1e-31	1.34e-29	1	0	3	0
Tubd1	9.15e-31	1.34e-29	1	0	4	0
Alpk1	9.23e-31	1.35e-29	1	0	5	0
Kctd13	9.19e-31	1.35e-29	1	0	4	0
Oaz3	9.47e-31	1.38e-29	1	0	5	0
1810008B01Rik	9.5e-31	1.39e-29	1	0	3	0
Tagln2	9.75e-31	1.42e-29	1	0	4	0
2700012I20Rik	9.83e-31	1.43e-29	1	0	4	0
Disc1	9.84e-31	1.43e-29	1	0	5	0
Ksr1	9.95e-31	1.44e-29	1	0	5	0
Mir3470b	9.91e-31	1.44e-29	1	0	4	0
Col9a3	1e-30	1.45e-29	1	0	8	0
Frmd5	1e-30	1.45e-29	1	0	4	0
LOC100861931	1e-30	1.45e-29	1	0	5	0
Pabpc4l	1e-30	1.45e-29	1	0	4	0
Macrod1	1.01e-30	1.46e-29	1	0	8	0
Ndnl2	1.01e-30	1.46e-29	1	0	4	0
Vps37c	1.01e-30	1.46e-29	1	0	8	0
Wee1	1.02e-30	1.46e-29	1	0	4	0
4930578M01Rik	1.02e-30	1.47e-29	1	0	6	0
Cenpk	1.03e-30	1.47e-29	1	0	6	0
LOC100862128	1.02e-30	1.47e-29	1	0	5	0
Psat1	1.03e-30	1.47e-29	0.589174	0.297069	35	8
Fen1	1.04e-30	1.48e-29	1	0	4	0
Trim26	1.03e-30	1.48e-29	1	0	4	0
2310047M10Rik	1.04e-30	1.49e-29	1	0	4	0
Plagl1	1.04e-30	1.49e-29	1	0	3	0
Clic1	1.05e-30	1.5e-29	1	0	6	0
Zfp626	1.06e-30	1.5e-29	1	0	6	0
2610203C22Rik	1.07e-30	1.51e-29	1	0	4	0
Adc	1.06e-30	1.51e-29	1	0	4	0
Gm10132	1.06e-30	1.51e-29	1	0	6	0
Aen	1.09e-30	1.54e-29	1	0	4	0
Dennd4b	1.08e-30	1.54e-29	1	0	4	0
Dus3l	1.13e-30	1.59e-29	1	0	7	0
Atg16l2	1.14e-30	1.6e-29	1	0	5	0
Pcdhb7	1.13e-30	1.6e-29	1	0	5	0
Tusc1	1.13e-30	1.6e-29	1	0	3	0
Stim1	1.14e-30	1.61e-29	1	0	7	0
Ccnb1	1.16e-30	1.63e-29	1	0	5	0
Pag1	1.16e-30	1.63e-29	1	0	4	0
Hrk	1.17e-30	1.64e-29	1	0	7	0
Kcnh3	1.19e-30	1.66e-29	1	0	5	0
Vegfb	1.2e-30	1.68e-29	1	0	5	0
4930544O15Rik	1.21e-30	1.69e-29	1	0	3	0
Gins1	1.22e-30	1.7e-29	1	0	3	0
Cdh8	1.23e-30	1.71e-29	1	0	3	0
Phf7	1.25e-30	1.74e-29	1	0	3	0
Kcnh2	1.27e-30	1.76e-29	1	0	4	0
Bspry	1.27e-30	1.77e-29	1	0	4	0
Sft2d3	1.29e-30	1.79e-29	1	0	4	0
Cntfr	1.3e-30	1.8e-29	1	0	3	0
LOC673151	1.31e-30	1.8e-29	1	0	4	0
Mapt	1.3e-30	1.8e-29	1	0	3	0
Olig3	1.3e-30	1.8e-29	1	0	3	0
4930422G04Rik	1.33e-30	1.83e-29	1	0	5	0
4933440M02Rik	1.33e-30	1.84e-29	1	0	5	0
Fmnl2	1.35e-30	1.86e-29	1	0	5	0
LOC100862264	1.35e-30	1.86e-29	1	0	5	0
Rcc1	1.35e-30	1.86e-29	1	0	6	0
Mettl8	1.43e-30	1.95e-29	1	0	7	0
Rps15a-ps8	1.42e-30	1.95e-29	1	0	3	0
Angptl3	1.43e-30	1.96e-29	1	0	3	0
2810408M09Rik	1.44e-30	1.97e-29	1	0	6	0
Aatf	1.44e-30	1.97e-29	1	0	5	0
Fgd6	1.45e-30	1.97e-29	1	0	5	0
Bcl7c	1.48e-30	2.02e-29	1	0	3	0
Wnt2b	1.5e-30	2.04e-29	1	0	4	0
Masp2	1.51e-30	2.06e-29	1	0	3	0
1190005I06Rik	1.55e-30	2.11e-29	1	0	8	0
Zbtb12	1.55e-30	2.11e-29	1	0	4	0
D630003M21Rik	1.57e-30	2.13e-29	1	0	3	0
Fpgs	1.57e-30	2.13e-29	1	0	7	0
Gm19924	1.58e-30	2.13e-29	1	0	4	0
S100a16	1.58e-30	2.13e-29	1	0	5	0
Cdca3	1.58e-30	2.14e-29	1	0	4	0
Gm1043	1.58e-30	2.14e-29	1	0	5	0
Mfsd3	1.6e-30	2.15e-29	1	0	5	0
Gm13215	1.63e-30	2.19e-29	1	0	6	0
Zfp52	1.63e-30	2.19e-29	1	0	5	0
1700022P22Rik	1.64e-30	2.2e-29	1	0	3	0
5430440P10Rik	1.64e-30	2.2e-29	1	0	3	0
4930562F07Rik	1.65e-30	2.21e-29	1	0	3	0
Klhdc8b	1.65e-30	2.21e-29	1	0	3	0
Wtip	1.66e-30	2.21e-29	1	0	3	0
Zfp418	1.66e-30	2.21e-29	1	0	6	0
Endog	1.67e-30	2.22e-29	1	0	3	0
Map3k4	1.67e-30	2.23e-29	1	0	5	0
Cecr5	1.69e-30	2.25e-29	1	0	3	0
Ino80b	1.7e-30	2.26e-29	1	0	5	0
Pgbd5	1.7e-30	2.26e-29	1	0	4	0
AI661453	1.73e-30	2.3e-29	1	0	4	0
Crocc	1.75e-30	2.32e-29	1	0	3	0
2510012J08Rik	1.76e-30	2.33e-29	1	0	3	0
BB319198	1.77e-30	2.34e-29	1	0	3	0
Bdh1	1.77e-30	2.34e-29	1	0	6	0
Olfml2b	1.77e-30	2.34e-29	1	0	6	0
Slc36a4	1.78e-30	2.34e-29	1	0	4	0
Clec2l	1.79e-30	2.35e-29	1	0	4	0
4932443I19Rik	1.81e-30	2.37e-29	1	0	4	0
Asap3	1.8e-30	2.37e-29	1	0	4	0
4921507P07Rik	1.82e-30	2.39e-29	1	0	3	0
4930412C18Rik	1.83e-30	2.4e-29	1	0	4	0
Trim65	1.83e-30	2.4e-29	1	0	3	0
Zfp783	1.84e-30	2.41e-29	1	0	7	0
Gm5428	1.87e-30	2.45e-29	1	0	6	0
Ephx4	1.89e-30	2.47e-29	1	0	4	0
LOC100862010	1.89e-30	2.47e-29	1	0	4	0
Cog8	1.9e-30	2.48e-29	1	0	3	0
4930500L23Rik	1.92e-30	2.49e-29	1	0	3	0
Srl	1.92e-30	2.5e-29	1	0	5	0
Vps18	1.96e-30	2.55e-29	1	0	4	0
Hdac8	2.01e-30	2.6e-29	1	0	3	0
Slc22a22	2.01e-30	2.6e-29	1	0	4	0
Irx5	2.06e-30	2.67e-29	1	0	6	0
Ring1	2.07e-30	2.67e-29	1	0	4	0
Zfp619	2.06e-30	2.67e-29	1	0	5	0
Cyp11a1	2.08e-30	2.68e-29	1	0	3	0
Ncapd2	2.08e-30	2.68e-29	1	0	3	0
Figf	2.1e-30	2.69e-29	1	0	3	0
Lrrn2	2.09e-30	2.69e-29	1	0	4	0
Uchl4	2.09e-30	2.69e-29	1	0	4	0
Nhej1	2.1e-30	2.7e-29	1	0	5	0
Gm8702	2.12e-30	2.72e-29	1	0	5	0
Zc3h10	2.13e-30	2.73e-29	1	0	5	0
Mybl2	2.15e-30	2.75e-29	1	0	5	0
Cybasc3	2.16e-30	2.76e-29	1	0	10	0
Rps15a-ps5	2.16e-30	2.76e-29	1	0	4	0
4930471M23Rik	2.18e-30	2.78e-29	1	0	5	0
Gm12696	2.19e-30	2.79e-29	1	0	3	0
Gm13889	2.19e-30	2.79e-29	1	0	4	0
Pgap1	2.23e-30	2.84e-29	NA	NA	4	0
4930420K17Rik	2.26e-30	2.86e-29	1	0	3	0
Akap5	2.26e-30	2.86e-29	1	0	6	0
Glyctk	2.25e-30	2.86e-29	1	0	4	0
Lemd3	2.26e-30	2.86e-29	1	0	6	0
Dpf1	2.29e-30	2.89e-29	1	0	3	0
Foxo1	2.28e-30	2.89e-29	1	0	3	0
Nmral1	2.29e-30	2.89e-29	1	0	7	0
Zfp111	2.29e-30	2.89e-29	NA	NA	3	0
Mbnl3	2.3e-30	2.9e-29	1	0	6	0
1700113I22Rik	2.31e-30	2.91e-29	1	0	4	0
Gm12900	2.33e-30	2.93e-29	1	0	4	0
Hcn3	2.34e-30	2.94e-29	1	0	3	0
Cbln4	2.36e-30	2.95e-29	1	0	4	0
Prim2	2.35e-30	2.95e-29	1	0	4	0
Trim3	2.38e-30	2.98e-29	1	0	4	0
Pet112l	2.39e-30	2.99e-29	1	0	3	0
Gm13553	2.46e-30	3.07e-29	1	0	4	0
Tmem132c	2.47e-30	3.08e-29	1	0	5	0
Gm9405	2.49e-30	3.1e-29	1	0	4	0
Zfp94	2.48e-30	3.1e-29	1	0	3	0
B230217O12Rik	2.55e-30	3.18e-29	1	0	3	0
Gm19793	2.56e-30	3.18e-29	1	0	4	0
LOC100862191	2.55e-30	3.18e-29	1	0	4	0
Svop	2.6e-30	3.22e-29	1	0	3	0
1110006O24Rik	2.6e-30	3.23e-29	1	0	3	0
Tyk2	2.66e-30	3.29e-29	1	0	4	0
5730408K05Rik	2.73e-30	3.38e-29	1	0	5	0
Tnk1	2.73e-30	3.38e-29	1	0	3	0
Itprip	2.78e-30	3.44e-29	1	0	3	0
Gm14719	2.84e-30	3.5e-29	1	0	9	0
Sdsl	2.88e-30	3.55e-29	1	0	3	0
Fscn1	2.94e-30	3.61e-29	1	0	4	0
B130055M24Rik	2.95e-30	3.62e-29	1	0	3	0
LOC100505179	2.94e-30	3.62e-29	1	0	4	0
Armc6	2.98e-30	3.65e-29	1	0	4	0
Gm19749	2.99e-30	3.65e-29	1	0	4	0
Gm4925	2.98e-30	3.65e-29	1	0	4	0
Sh3bp5	2.98e-30	3.65e-29	1	0	5	0
9430038I01Rik	3.02e-30	3.69e-29	1	0	7	0
Stx1a	3.02e-30	3.69e-29	1	0	4	0
Tymp	3.02e-30	3.69e-29	1	0	4	0
Crybb1	3.04e-30	3.7e-29	1	0	3	0
Kbtbd7	3.03e-30	3.7e-29	1	0	3	0
Zbtb7b	3.04e-30	3.7e-29	1	0	4	0
Eid3	3.06e-30	3.72e-29	1	0	3	0
A230057D06Rik	3.08e-30	3.74e-29	1	0	5	0
Slc22a4	3.09e-30	3.74e-29	1	0	3	0
Gm17638	3.13e-30	3.79e-29	1	0	3	0
Gadd45a	3.14e-30	3.8e-29	1	0	6	0
Tmem40	3.15e-30	3.81e-29	1	0	4	0
Zfp112	3.16e-30	3.82e-29	1	0	3	0
Blvrb	3.2e-30	3.86e-29	1	0	5	0
Ank2	3.26e-30	3.93e-29	1	0	3	0
Gpha2	3.29e-30	3.96e-29	1	0	3	0
Gm10681	3.46e-30	4.16e-29	1	0	3	0
Micall2	3.45e-30	4.16e-29	1	0	5	0
Nanos3	3.53e-30	4.24e-29	1	0	3	0
Tgm4	3.57e-30	4.28e-29	1	0	6	0
Rnmtl1	3.77e-30	4.51e-29	1	0	3	0
Plcd1	3.77e-30	4.52e-29	1	0	3	0
Creb3l1	3.78e-30	4.53e-29	1	0	3	0
Tmc6	3.79e-30	4.53e-29	1	0	3	0
Tmem189	3.84e-30	4.59e-29	1	0	4	0
BC020402	3.87e-30	4.61e-29	1	0	5	0
C85492	3.9e-30	4.64e-29	1	0	6	0
Nedd9	3.91e-30	4.64e-29	NA	NA	6	0
Pex16	3.9e-30	4.64e-29	1	0	5	0
Tnfrsf23	3.91e-30	4.64e-29	1	0	3	0
Dnmbp	3.94e-30	4.68e-29	1	0	3	0
Tnni3k	3.95e-30	4.68e-29	1	0	4	0
Gfra1	3.99e-30	4.73e-29	1	0	4	0
B3gnt8	4.01e-30	4.74e-29	1	0	3	0
Gm14407	4.01e-30	4.74e-29	1	0	3	0
Spink8	4.02e-30	4.75e-29	1	0	4	0
1600010M07Rik	4.06e-30	4.79e-29	1	0	4	0
LOC100862061	4.11e-30	4.84e-29	1	0	4	0
Nkrf	4.1e-30	4.84e-29	1	0	3	0
Padi6	4.12e-30	4.84e-29	1	0	4	0
Gm15903	4.13e-30	4.85e-29	1	0	3	0
Pqlc2	4.15e-30	4.87e-29	1	0	3	0
4930579K19Rik	4.2e-30	4.93e-29	1	0	8	0
Gm19899	4.24e-30	4.97e-29	1	0	3	0
Ccdc36	4.25e-30	4.98e-29	1	0	3	0
Rora	4.26e-30	4.99e-29	1	0	4	0
9430021M05Rik	4.4e-30	5.14e-29	1	0	3	0
Pcdhga7	4.43e-30	5.17e-29	1	0	3	0
1810008A18Rik	4.44e-30	5.18e-29	1	0	8	0
Hist1h2bl	4.45e-30	5.18e-29	1	0	3	0
Xkr7	4.45e-30	5.18e-29	1	0	3	0
4921504A21Rik	4.46e-30	5.19e-29	1	0	3	0
Fam82a1	4.5e-30	5.24e-29	1	0	3	0
Sord	4.51e-30	5.24e-29	1	0	3	0
Chrnb1	4.6e-30	5.34e-29	1	0	6	0
Adck5	4.68e-30	5.43e-29	1	0	4	0
E030013I19Rik	4.7e-30	5.44e-29	1	0	3	0
Gm20289	4.76e-30	5.51e-29	1	0	3	0
Tha1	4.78e-30	5.53e-29	1	0	5	0
1700001G17Rik	4.81e-30	5.56e-29	1	0	3	0
B230369F24Rik	4.84e-30	5.59e-29	1	0	3	0
Filip1l	4.85e-30	5.59e-29	1	0	4	0
1700007E05Rik	4.93e-30	5.68e-29	1	0	3	0
Kndc1	5.02e-30	5.78e-29	1	0	4	0
Fzd8	5.04e-30	5.79e-29	1	0	5	0
Kifc3	5.04e-30	5.79e-29	1	0	7	0
Megf9	5.08e-30	5.83e-29	1	0	5	0
Cadps	5.22e-30	5.98e-29	1	0	3	0
Zfat	5.35e-30	6.13e-29	1	0	3	0
Htra3	5.39e-30	6.17e-29	1	0	3	0
Gm9229	5.42e-30	6.2e-29	1	0	3	0
Parp12	5.43e-30	6.2e-29	1	0	4	0
Gm13498	5.49e-30	6.27e-29	1	0	3	0
Gm8623	5.53e-30	6.3e-29	1	0	3	0
Ovol2	5.53e-30	6.3e-29	1	0	3	0
Zscan30	5.55e-30	6.32e-29	1	0	4	0
Epn1	5.58e-30	6.35e-29	NA	NA	7	0
Crxos1	5.61e-30	6.37e-29	1	0	3	0
Col16a1	5.68e-30	6.44e-29	1	0	4	0
Pacsin3	5.74e-30	6.5e-29	1	0	3	0
LOC100862051	5.85e-30	6.62e-29	1	0	3	0
LOC100862136	5.85e-30	6.62e-29	1	0	3	0
Prss53	5.91e-30	6.69e-29	1	0	3	0
Rrm2	6.09e-30	6.88e-29	1	0	3	0
Tsen54	6.13e-30	6.92e-29	1	0	3	0
1700093J21Rik	6.15e-30	6.93e-29	1	0	3	0
Bbs10	6.16e-30	6.95e-29	1	0	4	0
4932411N23Rik	6.28e-30	7.06e-29	1	0	3	0
Fancg	6.32e-30	7.11e-29	1	0	3	0
Zfp566	6.33e-30	7.11e-29	1	0	5	0
Abcb10	6.36e-30	7.13e-29	1	0	3	0
Krt80	6.45e-30	7.23e-29	1	0	3	0
Prox1	6.47e-30	7.25e-29	1	0	4	0
Tfap4	6.49e-30	7.27e-29	1	0	3	0
LOC100861986	6.67e-30	7.46e-29	1	0	4	0
Nrarp	6.7e-30	7.49e-29	1	0	5	0
St7	6.81e-30	7.6e-29	1	0	3	0
LOC100861960	6.82e-30	7.61e-29	1	0	3	0
LOC100861945	7.04e-30	7.84e-29	1	0	3	0
Gm16386	7.15e-30	7.96e-29	1	0	5	0
Dlx1	7.21e-30	8.02e-29	1	0	3	0
AI480653	7.33e-30	8.15e-29	1	0	3	0
Btbd6	7.37e-30	8.18e-29	1	0	3	0
Ccdc94	7.42e-30	8.23e-29	1	0	6	0
E130218I03Rik	7.5e-30	8.31e-29	1	0	3	0
Gm9783	7.64e-30	8.46e-29	1	0	3	0
LOC100861958	7.77e-30	8.59e-29	1	0	4	0
1700039E22Rik	7.84e-30	8.67e-29	1	0	3	0
Poc1b	7.86e-30	8.68e-29	1	0	6	0
Gm7367	7.96e-30	8.78e-29	1	0	5	0
Eid2b	8.13e-30	8.95e-29	1	0	7	0
Gm19325	8.13e-30	8.95e-29	1	0	3	0
Dcaf4	8.17e-30	8.99e-29	1	0	4	0
C130023O10Rik	8.23e-30	9.05e-29	1	0	3	0
Caskin2	8.46e-30	9.28e-29	1	0	3	0
Flrt1	8.45e-30	9.28e-29	1	0	5	0
Zfp948	8.45e-30	9.28e-29	1	0	4	0
Ier5l	8.58e-30	9.4e-29	1	0	3	0
Pcdhgb1	8.59e-30	9.4e-29	1	0	4	0
Rab37	8.87e-30	9.7e-29	1	0	3	0
Gm19299	8.95e-30	9.78e-29	1	0	5	0
Lrrc29	9.01e-30	9.83e-29	1	0	3	0
Odz2	9.03e-30	9.85e-29	1	0	4	0
Gm14405	9.05e-30	9.87e-29	1	0	5	0
LOC100862238	9.13e-30	9.94e-29	1	0	3	0
Gm16515	9.2e-30	1e-28	1	0	5	0
Pard6g	9.32e-30	1.01e-28	1	0	3	0
Rpph1	9.29e-30	1.01e-28	1	0	5	0
Gm12508	9.54e-30	1.03e-28	1	0	4	0
Vrk2	9.54e-30	1.03e-28	1	0	4	0
Nol3	9.6e-30	1.04e-28	1	0	4	0
Lepre1	9.69e-30	1.05e-28	1	0	3	0
Rras2	9.68e-30	1.05e-28	1	0	3	0
6030426L16Rik	1.01e-29	1.09e-28	1	0	4	0
Dus2l	1.02e-29	1.09e-28	1	0	3	0
Stat6	1.02e-29	1.09e-28	1	0	3	0
Ifi35	1.02e-29	1.1e-28	1	0	3	0
Alpl	1.05e-29	1.13e-28	1	0	3	0
3222401L13Rik	1.06e-29	1.14e-28	1	0	4	0
Dmpk	1.06e-29	1.14e-28	1	0	3	0
Stap2	1.06e-29	1.14e-28	1	0	4	0
Nudt17	1.08e-29	1.16e-28	1	0	3	0
Pdia5	1.09e-29	1.17e-28	1	0	3	0
Gm10536	1.11e-29	1.19e-28	1	0	3	0
Mrc2	1.13e-29	1.2e-28	1	0	3	0
Ptplad2	1.12e-29	1.2e-28	1	0	3	0
Grasp	1.15e-29	1.23e-28	1	0	3	0
BC068281	1.23e-29	1.31e-28	1	0	5	0
Inhba	1.23e-29	1.31e-28	1	0	3	0
A030001D20Rik	1.24e-29	1.32e-28	1	0	3	0
Kcnmb4	1.24e-29	1.32e-28	1	0	4	0
Wdr5b	1.24e-29	1.32e-28	1	0	3	0
Zbtb8b	1.27e-29	1.35e-28	1	0	4	0
3110070M22Rik	1.3e-29	1.38e-28	1	0	3	0
Frmd8	1.3e-29	1.38e-28	1	0	3	0
Ube2s	1.3e-29	1.38e-28	1	0	5	0
Slc27a3	1.33e-29	1.41e-28	1	0	4	0
4930455C13Rik	1.34e-29	1.42e-28	1	0	3	0
Ctxn3	1.35e-29	1.43e-28	1	0	3	0
Zfp72	1.36e-29	1.43e-28	1	0	5	0
Snx20	1.36e-29	1.44e-28	1	0	6	0
C86187	1.37e-29	1.45e-28	1	0	3	0
Gm9376	1.37e-29	1.45e-28	1	0	3	0
Anks6	1.39e-29	1.46e-28	1	0	3	0
0610007N19Rik	1.4e-29	1.47e-28	1	0	3	0
Aldh1l2	1.42e-29	1.49e-28	1	0	3	0
2410141K09Rik	1.44e-29	1.51e-28	1	0	4	0
Tcf21	1.45e-29	1.52e-28	1	0	4	0
Nfatc2ip	1.5e-29	1.57e-28	1	0	6	0
Dhrs13	1.52e-29	1.59e-28	1	0	3	0
Zfp768	1.54e-29	1.61e-28	1	0	4	0
LOC100041579	1.58e-29	1.65e-28	1	0	3	0
LOC100861838	1.64e-29	1.71e-28	1	0	5	0
Hist2h2aa2	1.65e-29	1.73e-28	1	0	3	0
Tmem81	1.66e-29	1.73e-28	1	0	3	0
Steap2	1.68e-29	1.75e-28	NA	NA	3	0
Gria2	1.71e-29	1.78e-28	1	0	4	0
Gm19911	1.72e-29	1.79e-28	1	0	3	0
Phf16	1.72e-29	1.79e-28	1	0	5	0
Gm10278	1.75e-29	1.82e-28	1	0	4	0
Prom1	1.75e-29	1.82e-28	1	0	4	0
Pnmal1	1.78e-29	1.84e-28	1	0	3	0
4930426L09Rik	1.88e-29	1.95e-28	1	0	4	0
6330549D23Rik	1.9e-29	1.96e-28	1	0	3	0
Msra	1.9e-29	1.97e-28	1	0	3	0
Rab35	1.9e-29	1.97e-28	1	0	4	0
0610043K17Rik	1.93e-29	1.99e-28	1	0	3	0
4930555I21Rik	1.99e-29	2.05e-28	1	0	5	0
Gm20227	2.04e-29	2.1e-28	1	0	3	0
LOC100861930	2.11e-29	2.18e-28	1	0	5	0
LOC100862247	2.21e-29	2.27e-28	1	0	3	0
Zfyve28	2.2e-29	2.27e-28	1	0	4	0
Gm5453	2.22e-29	2.28e-28	1	0	5	0
H2-DMb1	2.24e-29	2.3e-28	1	0	3	0
Rgs2	2.32e-29	2.38e-28	1	0	4	0
Rfxap	2.36e-29	2.42e-28	1	0	3	0
Tmem132a	2.36e-29	2.42e-28	1	0	4	0
Dusp4	2.38e-29	2.43e-28	1	0	3	0
Morn3	2.43e-29	2.48e-28	1	0	3	0
4933417O13Rik	2.47e-29	2.52e-28	1	0	3	0
Vps37d	2.51e-29	2.57e-28	1	0	3	0
Hist1h2bk	2.55e-29	2.6e-28	1	0	3	0
Wdr55	2.55e-29	2.6e-28	1	0	4	0
Gm16488	2.59e-29	2.64e-28	NA	NA	3	0
Gm3173	2.66e-29	2.71e-28	1	0	3	0
Snora43	2.69e-29	2.73e-28	1	0	3	0
Skap1	2.7e-29	2.74e-28	1	0	3	0
Fbxo10	2.73e-29	2.76e-28	1	0	5	0
Pex10	2.72e-29	2.76e-28	1	0	4	0
Mboat1	2.73e-29	2.77e-28	1	0	3	0
Apitd1	2.75e-29	2.78e-28	1	0	4	0
Ethe1	2.8e-29	2.83e-28	1	0	4	0
Btbd17	2.83e-29	2.86e-28	1	0	5	0
Pola1	2.85e-29	2.88e-28	1	0	3	0
Lass1	2.97e-29	3e-28	1	0	3	0
Sulf1	3.02e-29	3.05e-28	NA	NA	3	0
Gm9840	3.09e-29	3.11e-28	1	0	4	0
Pydc3	3.1e-29	3.12e-28	1	0	4	0
Myl9	3.13e-29	3.15e-28	1	0	3	0
Dact1	3.26e-29	3.28e-28	1	0	4	0
Cbx7	3.31e-29	3.32e-28	1	0	4	0
Gm6225	3.3e-29	3.32e-28	1	0	3	0
Isoc2b	3.34e-29	3.34e-28	1	0	3	0
Gm595	3.36e-29	3.36e-28	1	0	4	0
Gm20385	3.51e-29	3.51e-28	1	0	4	0
LOC100862183	3.52e-29	3.52e-28	1	0	4	0
1700008J07Rik	3.6e-29	3.6e-28	1	0	3	0
Zfp764	3.61e-29	3.61e-28	1	0	3	0
Gm15676	3.78e-29	3.77e-28	1	0	4	0
Fbxo4	3.92e-29	3.9e-28	1	0	3	0
Gm7664	3.95e-29	3.94e-28	1	0	4	0
Etaa1	4e-29	3.98e-28	1	0	3	0
B3gnt9-ps	4.01e-29	3.99e-28	1	0	3	0
Rpl23a	4.21e-29	4.18e-28	0.51773	0.36692	35	7
Barhl2	4.22e-29	4.19e-28	1	0	5	0
Hvcn1	4.22e-29	4.19e-28	1	0	7	0
C2cd4c	4.25e-29	4.21e-28	1	0	3	0
Pwp2	4.33e-29	4.29e-28	1	0	5	0
Gm15577	4.4e-29	4.36e-28	1	0	3	0
Nuak1	4.43e-29	4.38e-28	1	0	3	0
Strn	4.46e-29	4.41e-28	1	0	3	0
Ppp1r14a	4.73e-29	4.67e-28	1	0	3	0
Slc26a6	4.98e-29	4.91e-28	1	0	3	0
LOC100036572	5.07e-29	5e-28	1	0	3	0
2610039C10Rik	5.12e-29	5.04e-28	1	0	3	0
Fbxo31	5.31e-29	5.22e-28	1	0	3	0
Hmx2	5.49e-29	5.4e-28	1	0	3	0
Asb2	5.63e-29	5.53e-28	1	0	3	0
Caskin1	5.64e-29	5.54e-28	1	0	4	0
Cryba2	5.65e-29	5.54e-28	1	0	3	0
H3f3c	5.67e-29	5.55e-28	1	0	3	0
Gm19554	5.68e-29	5.56e-28	1	0	3	0
Dennd3	5.89e-29	5.76e-28	1	0	3	0
Uck2	5.89e-29	5.76e-28	1	0	3	0
Layn	6.02e-29	5.89e-28	1	0	3	0
Amt	6.08e-29	5.93e-28	1	0	4	0
Insl5	6.13e-29	5.98e-28	1	0	3	0
LOC671650	6.86e-29	6.68e-28	1	0	3	0
Gemin6	7.15e-29	6.97e-28	1	0	3	0
Zfp524	7.47e-29	7.27e-28	1	0	4	0
Phldb1	7.75e-29	7.54e-28	1	0	3	0
Dll3	7.97e-29	7.74e-28	1	0	3	0
Taf1c	8.19e-29	7.95e-28	1	0	4	0
Top3a	8.26e-29	8.02e-28	1	0	4	0
1700011A15Rik	8.29e-29	8.03e-28	1	0	3	0
Radil	8.39e-29	8.13e-28	1	0	4	0
9530026F06Rik	8.44e-29	8.16e-28	1	0	3	0
Tnfrsf22	8.54e-29	8.26e-28	1	0	3	0
Gmip	8.82e-29	8.52e-28	1	0	3	0
Trpc2	8.9e-29	8.59e-28	1	0	3	0
Dlgap3	9.08e-29	8.76e-28	1	0	3	0
E030047D23Rik	9.57e-29	9.22e-28	1	0	3	0
Gm19974	9.62e-29	9.26e-28	1	0	3	0
Gm15545	1.02e-28	9.84e-28	1	0	4	0
Gm20099	1.04e-28	1e-27	1	0	3	0
LOC100861897	1.04e-28	1e-27	1	0	3	0
Gm12669	1.05e-28	1.01e-27	1	0	3	0
5730420D15Rik	1.16e-28	1.11e-27	1	0	3	0
Gm13056	1.15e-28	1.11e-27	1	0	3	0
Chpf2	1.25e-28	1.2e-27	1	0	6	0
4930567H12Rik	1.37e-28	1.31e-27	1	0	3	0
Pfn4	1.52e-28	1.45e-27	1	0	3	0
Hgfac	1.64e-28	1.57e-27	1	0	3	0
Gm12174	1.75e-28	1.67e-27	1	0	4	0
Gm4349	1.76e-28	1.68e-27	1	0	3	0
3300002I08Rik	1.77e-28	1.69e-27	1	0	3	0
Bag3	1.8e-28	1.71e-27	1	0	3	0
LOC100861882	1.88e-28	1.79e-27	1	0	4	0
LOC100502669	2.32e-28	2.2e-27	1	0	3	0
4930471I20Rik	2.37e-28	2.25e-27	1	0	3	0
B4galnt4	2.48e-28	2.36e-27	1	0	4	0
Gm5784	2.57e-28	2.44e-27	1	0	3	0
LOC100861718	2.6e-28	2.46e-27	1	0	4	0
Gm6177	2.83e-28	2.68e-27	1	0	3	0
Gm10913	2.84e-28	2.69e-27	1	0	4	0
Yjefn3	2.93e-28	2.77e-27	1	0	3	0
Sat2	3.08e-28	2.92e-27	1	0	3	0
4930505M18Rik	3.24e-28	3.07e-27	1	0	3	0
Gm19531	3.75e-28	3.54e-27	1	0	3	0
Zfp580	3.84e-28	3.62e-27	1	0	4	0
S100a3	4.55e-28	4.29e-27	1	0	3	0
Arrb1	4.71e-28	4.43e-27	1	0	3	0
Egf	4.92e-28	4.63e-27	1	0	4	0
LOC100861829	7.66e-28	7.2e-27	1	0	3	0
Adra1b	1.55e-27	1.46e-26	1	0	3	0
Nup210l	1.85e-27	1.74e-26	1	0	3	0
Cryab	7.32e-27	6.87e-26	0.621443	0.266036	35	5
Elof1	9.22e-27	8.65e-26	0.525558	0.359205	35	6
Rasd2	1.76e-26	1.65e-25	0.565093	0.32046	35	6
Mrps21	1.09e-24	1.02e-23	0.550666	0.334553	35	5
Rps21	2.28e-24	2.13e-23	0.497823	0.386595	35	8
Rps15a-ps4	3.5e-24	3.27e-23	0.573601	0.312176	35	5
Cox6a1	8.74e-24	8.17e-23	0.459822	0.424359	35	8
Rps13	1.66e-23	1.55e-22	0.484637	0.399669	35	8
Gm6537	1.02e-22	9.52e-22	0.486099	0.398219	35	8
Rpl31	1.04e-22	9.69e-22	0.479764	0.404509	35	8
Oaz1	1.28e-22	1.19e-21	0.479233	0.405037	35	8
Nutf2-ps1	2.34e-22	2.17e-21	0.539573	0.345426	35	6
Ly6e	2.57e-22	2.39e-21	0.622821	0.264719	35	4
Oaz-ps	6.36e-22	5.91e-21	0.480351	0.403926	35	8
Rps17	1.31e-21	1.21e-20	0.473597	0.41064	35	8
Rpl36al	2.75e-21	2.56e-20	0.582455	0.303578	35	5
Eif4e	2.81e-21	2.6e-20	0.501931	0.382529	35	8
Lsm7	4.51e-21	4.18e-20	0.518327	0.366331	35	6
Prdx2	5.48e-21	5.07e-20	0.470323	0.413898	35	8
Rbx1	6.53e-21	6.04e-20	0.601238	0.285422	35	5
Mgst3	7.08e-21	6.55e-20	0.473658	0.410579	35	8
Rplp2	1e-20	9.25e-20	0.476577	0.407677	35	8
Gm10177	1.29e-20	1.19e-19	0.510626	0.373933	35	7
Cct7	1.38e-20	1.27e-19	0.4967	0.387707	35	8
Myl12a	2.16e-20	1.99e-19	0.483573	0.400726	35	7
Selm	2.43e-20	2.24e-19	0.527694	0.357102	35	8
Erh	2.68e-20	2.46e-19	0.49831	0.386113	35	8
Cct8	3.7e-20	3.4e-19	0.52304	0.361686	35	7
Cdkn1c	3.86e-20	3.55e-19	0.60473	0.28206	35	4
Atp5g3	4.45e-20	4.09e-19	0.480891	0.40339	35	8
Gm17494	6.92e-20	6.35e-19	0.52449	0.360257	35	6
Rpl30	9.72e-20	8.91e-19	0.504513	0.379975	35	8
Rplp0	1.19e-19	1.09e-18	0.514958	0.369655	35	8
Dixdc1	1.26e-19	1.15e-18	0.639414	0.248938	35	5
Grxcr1	2.24e-19	2.05e-18	0.523503	0.36123	35	8
Kalrn	2.29e-19	2.1e-18	0	1	0	4
Rps15	2.54e-19	2.32e-18	0.474965	0.40928	35	8
Tbca	4.08e-19	3.72e-18	0.506632	0.377879	35	7
Phpt1	7.06e-19	6.44e-18	0.56137	0.324092	35	6
Ndufv2	1.23e-18	1.12e-17	0.483901	0.4004	35	8
Atp5g1	1.77e-18	1.61e-17	0.472831	0.411402	35	8
Tekt2	2.15e-18	1.96e-17	0.509966	0.374584	35	6
Sdhb	2.47e-18	2.25e-17	0.502163	0.382299	35	7
2310003F16Rik	3.64e-18	3.31e-17	0.465768	0.418433	35	8
Serf2	4.99e-18	4.53e-17	0.477001	0.407255	35	8
Ubl5	6.52e-18	5.92e-17	0.46937	0.414847	35	8
B9d1	7.17e-18	6.5e-17	0.579624	0.306324	35	5
Eef1b2	8.4e-18	7.62e-17	0.519588	0.365087	35	8
Rps27a	1.11e-17	1.01e-16	0.483396	0.400902	35	8
D0H4S114	1.54e-17	1.39e-16	0.521092	0.363605	35	9
Taldo1	1.75e-17	1.59e-16	0.553757	0.331529	35	6
Rps10	2.07e-17	1.87e-16	0.501587	0.382869	35	8
Sumo2	2.24e-17	2.02e-16	0.466442	0.417762	35	8
Rpl8	3.28e-17	2.96e-16	0.478251	0.406013	35	8
Nedd8	3.89e-17	3.51e-16	0.488667	0.395671	35	8
Dctn3	3.94e-17	3.55e-16	0.476613	0.407641	35	8
2900010M23Rik	4.02e-17	3.62e-16	0.519753	0.364924	35	7
Rpl34-ps1	4.39e-17	3.95e-16	0.496311	0.388093	35	8
Mdh1	4.43e-17	3.98e-16	0.462747	0.421442	35	8
Fam60a	4.46e-17	4e-16	0.543372	0.3417	35	8
Enkur	4.48e-17	4.02e-16	0.469391	0.414825	35	8
Ythdf2	8.91e-17	7.99e-16	0.507951	0.376576	35	7
Rpl27a	9.87e-17	8.84e-16	0.490443	0.393909	35	7
Romo1	1.19e-16	1.06e-15	0.498985	0.385444	35	8
Gm7866	1.45e-16	1.3e-15	0.514406	0.3702	35	7
Vdac3	1.58e-16	1.41e-15	0.497551	0.386865	35	7
Cct5	2.05e-16	1.84e-15	0.486455	0.397865	35	8
Myh13	2.53e-16	2.26e-15	0	1	0	4
Snrpd3	2.58e-16	2.31e-15	0.595841	0.290626	35	5
Gtf2a2	3.05e-16	2.72e-15	0.520159	0.364524	35	7
Stat3	3.86e-16	3.44e-15	0.570903	0.3148	35	6
Gm8203	3.92e-16	3.49e-15	0.499198	0.385234	35	7
Tekt1	3.98e-16	3.54e-15	0.470546	0.413676	35	8
Psma7	4.61e-16	4.1e-15	0.477852	0.406409	35	8
Hsbp1	4.86e-16	4.32e-15	0.52186	0.362848	35	6
Fis1	7.91e-16	7.02e-15	0.486108	0.39821	35	7
Atp6v1f	1.03e-15	9.17e-15	0.498197	0.386225	35	8
Atp5c1	1.18e-15	1.04e-14	0.460733	0.42345	35	8
Tox	1.32e-15	1.17e-14	0.513358	0.371234	35	8
Nme5	1.83e-15	1.62e-14	0.465421	0.418779	35	8
Rpl12	1.83e-15	1.62e-14	0.525265	0.359493	35	6
Psma5	1.87e-15	1.66e-14	0.477112	0.407145	35	8
Ndufb4	2.23e-15	1.97e-14	0.45583	0.428339	35	8
Rnf182	2.35e-15	2.07e-14	0.55714	0.328222	35	6
Btf3	2.69e-15	2.38e-14	0.48365	0.400649	35	8
Pou4f3	3.17e-15	2.8e-14	0.467858	0.416351	35	8
Ppib	3.5e-15	3.08e-14	0.463186	0.421005	35	8
Ush2a	3.71e-15	3.27e-14	0.506672	0.377839	35	8
Tomm6	6.3e-15	5.54e-14	0.49647	0.387936	35	8
Fam81a	6.96e-15	6.12e-14	0.58001	0.305949	35	6
Timm13	7.29e-15	6.4e-14	0.489213	0.395129	35	8
Ctcfl	7.78e-15	6.83e-14	0.420914	0.463278	35	8
Otub1	7.96e-15	6.98e-14	0.464762	0.419435	35	8
Snrpg	8.23e-15	7.22e-14	0.468358	0.415854	35	8
Eid1	1.1e-14	9.63e-14	0.528699	0.356113	35	6
Ndufc1	1.17e-14	1.03e-13	0.439132	0.445023	35	8
Tsn	1.25e-14	1.1e-13	0.465562	0.418638	35	8
Ndufa2	1.47e-14	1.29e-13	0.462046	0.422142	35	8
AI597468	1.57e-14	1.37e-13	0.481365	0.402919	35	8
Fau	1.62e-14	1.42e-13	0.496038	0.388363	35	8
Slc52a3	2.2e-14	1.92e-13	0.633873	0.254194	35	4
Hnrnpa0	2.34e-14	2.04e-13	0.50252	0.381946	34	6
Tsg101	2.95e-14	2.57e-13	0.538329	0.346648	35	7
Snrpb	3.28e-14	2.86e-13	0.49093	0.393426	35	7
Atp5o	3.59e-14	3.13e-13	0.479365	0.404905	35	8
Grcc10	3.87e-14	3.36e-13	0.452267	0.431896	35	8
Gm14149	5.97e-14	5.19e-13	0.515416	0.369203	35	7
Nfic	6.39e-14	5.55e-13	0.493187	0.391189	35	7
Sec61g	6.98e-14	6.05e-13	0.488708	0.39563	35	8
Trmt112	6.99e-14	6.06e-13	0.525365	0.359395	35	8
2810474O19Rik	7.68e-14	6.65e-13	0.513487	0.371107	34	6
Eny2	8.16e-14	7.06e-13	0.544552	0.340542	35	6
Smarcc1	8.95e-14	7.74e-13	0.558022	0.327361	35	5
Atp6v1d	9.94e-14	8.59e-13	0.453542	0.430623	35	8
Cdk2ap1	1.02e-13	8.8e-13	0.539973	0.345034	35	5
Dynlrb1	1.12e-13	9.67e-13	0.456629	0.427543	35	8
Gatad1	1.74e-13	1.5e-12	0.485692	0.398623	35	8
Rps12	1.76e-13	1.52e-12	0.491684	0.392678	35	7
Hnrpdl	1.83e-13	1.57e-12	0.498218	0.386204	35	7
Ift81	1.93e-13	1.66e-12	0.523578	0.361155	35	8
Mex3a	3.09e-13	2.66e-12	0.689246	0.202417	32	3
Mrpl14	3.22e-13	2.77e-12	0.561595	0.323872	35	5
Pebp1	3.31e-13	2.84e-12	0.456282	0.427888	35	8
Ldhb	4.45e-13	3.82e-12	0.477984	0.406279	35	8
Fzd3	4.65e-13	3.99e-12	0.504625	0.379863	35	8
Set	4.89e-13	4.19e-12	0.469318	0.414898	35	9
Ndufs5	5.44e-13	4.66e-12	0.461318	0.422867	35	8
Chsy1	6.31e-13	5.4e-12	0.486105	0.398213	35	7
Eif3k	6.75e-13	5.78e-12	0.502388	0.382077	35	7
Cnr2	8.65e-13	7.39e-12	0.473638	0.4106	30	6
Nutf2	9.88e-13	8.44e-12	0.598559	0.288004	35	5
Zfp459	1.04e-12	8.84e-12	0.427091	0.457081	35	8
Socs2	1.2e-12	1.03e-11	0.544266	0.340823	35	7
Evl	1.34e-12	1.14e-11	0.478435	0.40583	35	8
Edaradd	1.47e-12	1.26e-11	0.566035	0.319541	35	6
Mycl1	1.6e-12	1.37e-11	0.595297	0.291151	35	5
Lyrm4	1.73e-12	1.47e-11	0.459463	0.424716	35	8
Gas6	1.96e-12	1.66e-11	0.465132	0.419067	35	8
Uqcrb	2.61e-12	2.21e-11	0.501544	0.382912	35	7
Hpcal1	2.97e-12	2.52e-11	0.518689	0.365974	35	8
Cnp	3.12e-12	2.64e-11	0.560656	0.324788	35	7
Ccl27a	3.16e-12	2.68e-11	0.469441	0.414775	35	7
Hip1	3.25e-12	2.76e-11	0.541195	0.343835	34	6
Lamp2	4.09e-12	3.46e-11	0.618381	0.268963	35	6
Psma3	5.04e-12	4.26e-11	0.481325	0.402959	35	8
Dlk2	5.59e-12	4.73e-11	0.525814	0.358953	34	6
Bptf	5.8e-12	4.9e-11	0.621379	0.266097	34	3
Lmod1	6.22e-12	5.25e-11	0.465061	0.419137	35	8
Bex2	6.33e-12	5.34e-11	0.46969	0.414527	35	8
Rps15a	6.96e-12	5.86e-11	0.547443	0.337709	35	8
A430078G23Rik	7.29e-12	6.14e-11	0.4724	0.411831	35	7
Minos1	7.86e-12	6.62e-11	0.477095	0.407162	35	8
Ndufb6	7.92e-12	6.66e-11	0.509668	0.374878	35	7
Rph3a	9.05e-12	7.61e-11	0.621224	0.266245	34	4
Park7	9.86e-12	8.29e-11	0.465089	0.419109	35	8
Ran	1.08e-11	9.09e-11	0.530261	0.354576	35	6
Celf1	1.15e-11	9.66e-11	0.606613	0.280249	34	4
Rab1	1.22e-11	1.02e-10	0.495632	0.388765	35	7
Srgap1	1.27e-11	1.06e-10	0.565578	0.319987	35	6
Psmb5	1.31e-11	1.09e-10	0.481883	0.402405	35	7
Ebf1	1.37e-11	1.14e-10	0.499343	0.38509	35	7
Etl4	1.54e-11	1.28e-10	0.732591	0.163346	33	3
Rplp1	1.53e-11	1.28e-10	0.473817	0.410422	35	9
Efcab1	1.86e-11	1.55e-10	0.515778	0.368846	35	7
Cspp1	2.22e-11	1.85e-10	0.481436	0.402849	35	8
Plekhf2	2.34e-11	1.95e-10	0.517174	0.367468	35	7
Ppp1r12b	2.4e-11	2e-10	0.428045	0.456125	35	8
Dusp14	2.43e-11	2.03e-10	0.499383	0.38505	35	7
Stk39	2.6e-11	2.17e-10	0.552996	0.332274	35	6
Sarnp	2.65e-11	2.2e-10	0.487886	0.396445	35	8
Ilf2	2.67e-11	2.22e-10	0.486342	0.397977	35	8
Nck2	2.74e-11	2.27e-10	0.517554	0.367093	35	8
Fcrlb	2.84e-11	2.36e-10	0.0016105	0.983855	1	3
Slc12a2	2.91e-11	2.41e-10	0.533931	0.350968	35	5
Cyb5	2.95e-11	2.45e-10	0.559224	0.326186	35	6
Golt1b	3.29e-11	2.72e-10	0.505835	0.378667	35	7
Zcchc7	3.3e-11	2.73e-10	0.464612	0.419584	35	7
Fam183b	3.53e-11	2.92e-10	0.476355	0.407898	35	8
Rabl2	3.6e-11	2.98e-10	0.559574	0.325845	35	7
Tjap1	3.99e-11	3.3e-10	0.505587	0.378913	35	6
Gas5	4.17e-11	3.45e-10	0.478009	0.406254	35	8
Zfand6	4.5e-11	3.71e-10	0.49493	0.389461	35	7
Pkm2	5.8e-11	4.78e-10	0.478155	0.406108	35	8
Akr1a1	6.1e-11	5.03e-10	0.478435	0.40583	35	8
Dynlt1f	6.26e-11	5.15e-10	0.474163	0.410078	35	8
Rpl3	6.28e-11	5.16e-10	0.481003	0.403278	35	9
Dynlt1c	7.76e-11	6.38e-10	0.466501	0.417703	35	8
Rab2a	8.32e-11	6.84e-10	0.509823	0.374725	35	6
Dnajc15	1.04e-10	8.57e-10	0.481332	0.402952	35	7
Srsf7	1.07e-10	8.77e-10	0.481957	0.402331	35	8
Wnt4	1.39e-10	1.14e-09	0.402159	0.48213	33	8
Bsg	1.45e-10	1.19e-09	0.460575	0.423608	35	7
Snrpe	1.48e-10	1.21e-09	0.482273	0.402017	35	8
Eif2ak2	1.5e-10	1.23e-09	0.381124	0.50335	34	8
Mier3	1.52e-10	1.24e-09	0.495275	0.389119	35	8
Ube2n	1.51e-10	1.24e-09	0.547528	0.337627	35	8
Bnip3l	1.78e-10	1.45e-09	0.476229	0.408023	35	8
1700088E04Rik	2.23e-10	1.82e-09	0.632065	0.255912	34	3
Wdr60	2.28e-10	1.86e-09	0.549978	0.335227	35	6
Slc8a1	2.44e-10	1.99e-09	1	0	32	3
Bex4	2.46e-10	2.01e-09	0.497515	0.386901	35	7
Gm19327	2.66e-10	2.16e-09	0	1	0	3
Nfia	2.9e-10	2.36e-09	0.478703	0.405564	35	9
Cadps2	3.19e-10	2.59e-09	0.692398	0.199526	34	4
Gm8234	3.26e-10	2.65e-09	0.418214	0.465988	35	8
Cep152	3.3e-10	2.68e-09	0.501553	0.382903	35	7
Gnas	3.59e-10	2.92e-09	0.511221	0.373345	35	6
Eif3e	3.76e-10	3.05e-09	0.499363	0.385071	34	7
LOC100862107	4e-10	3.24e-09	0.457094	0.427079	35	9
Pafah1b2	4.17e-10	3.38e-09	0.519222	0.365448	35	7
Sirt6	5.42e-10	4.39e-09	0.477493	0.406767	34	7
Ywhab	5.94e-10	4.81e-09	0.486325	0.397994	35	8
Timm17a	6.01e-10	4.86e-09	0.473894	0.410344	35	8
1700128F08Rik	6.06e-10	4.89e-09	0.420624	0.463569	35	8
Rps27l	6.79e-10	5.48e-09	0.48014	0.404136	35	8
Nhsl1	7.09e-10	5.72e-09	0.502554	0.381913	35	8
2410015M20Rik	7.31e-10	5.89e-09	0.634522	0.253577	34	4
Dpy30	9.1e-10	7.33e-09	0.465307	0.418892	35	8
Cdh4	9.14e-10	7.36e-09	0.721498	0.173196	34	3
Anxa4	9.23e-10	7.43e-09	0.467723	0.416486	35	9
Zmiz1	9.32e-10	7.5e-09	0.505327	0.37917	35	7
4933439F18Rik	9.45e-10	7.59e-09	0.492063	0.392303	35	8
Rnf128	9.52e-10	7.65e-09	0.303656	0.582374	20	9
Rpl7	9.57e-10	7.68e-09	0.461391	0.422794	35	9
Etohi1	1.01e-09	8.13e-09	0.538601	0.346381	35	6
Tuba1a	1.03e-09	8.23e-09	0.462719	0.42147	35	9
Fam168a	1.06e-09	8.5e-09	0.517118	0.367524	35	8
Banf1	1.09e-09	8.7e-09	0.589315	0.296933	34	3
Smarcb1	1.16e-09	9.29e-09	1	0	31	0
Ocm	1.17e-09	9.36e-09	0.0768643	0.838349	1	4
Rsph3b	1.37e-09	1.09e-08	0.526678	0.358103	34	6
Hn1	1.44e-09	1.15e-08	0.693388	0.19862	34	3
Rbbp4	1.61e-09	1.28e-08	0.486417	0.397903	35	8
Rc3h2	1.6e-09	1.28e-08	0.509769	0.374779	35	6
Mtap1b	1.71e-09	1.36e-08	0.466177	0.418026	35	9
C330005M16Rik	1.8e-09	1.43e-08	0.0736061	0.84281	2	6
Tceal8	1.85e-09	1.47e-08	0.464076	0.420119	35	8
Aamp	1.93e-09	1.53e-08	0.554126	0.331169	34	6
Crtac1	1.92e-09	1.53e-08	0.0869713	0.824832	1	5
Hspd1	1.95e-09	1.55e-08	0.54367	0.341408	35	7
Rpl32	2.12e-09	1.68e-08	0.464045	0.420149	35	9
Gdpd1	2.17e-09	1.72e-08	0.487368	0.396959	35	7
Dek	2.27e-09	1.8e-08	0.585695	0.300437	34	5
Eif1a	2.37e-09	1.88e-08	0.535584	0.349344	35	7
Gm5177	2.88e-09	2.28e-08	0.493332	0.391045	34	7
Zcchc18	3e-09	2.37e-08	0.500402	0.384042	35	8
Syt13	3.38e-09	2.67e-08	0.545533	0.339581	34	7
Fam189a2	3.54e-09	2.8e-08	0.0622239	0.85887	1	3
Adck3	3.8e-09	3e-08	0.011818	0.948951	1	5
2300009A05Rik	3.91e-09	3.08e-08	0.282967	0.603787	17	9
Tax1bp1	3.91e-09	3.08e-08	0.520128	0.364555	35	7
Wdr35	4.06e-09	3.2e-08	0.50545	0.379048	35	8
Atp5g2	4.17e-09	3.28e-08	0.473638	0.4106	35	8
Nipal1	4.4e-09	3.46e-08	0.0349737	0.901682	1	4
3110003A17Rik	4.44e-09	3.5e-08	0.578774	0.307149	34	4
6530409C15Rik	4.46e-09	3.51e-08	0.0571865	0.866251	1	3
Gm1322	4.5e-09	3.54e-08	0.382417	0.502044	33	9
Marcks	4.86e-09	3.82e-08	0.736556	0.159854	34	3
Plch1	5.57e-09	4.37e-08	0.516363	0.368269	35	6
Pdia3	5.66e-09	4.44e-08	0.480598	0.403681	35	8
Tbpl1	5.73e-09	4.49e-08	0.500488	0.383957	34	7
Ccdc30	5.88e-09	4.6e-08	0.461082	0.423102	35	8
Serinc2	5.87e-09	4.6e-08	1	0	31	0
Gm3893	6.08e-09	4.75e-08	0.569416	0.316248	34	4
6720456B07Rik	7.1e-09	5.55e-08	0.482176	0.402113	35	7
Ccdc88a	7.28e-09	5.69e-08	0.483836	0.400465	33	7
Pdcd5	7.47e-09	5.84e-08	0.512082	0.372495	35	7
Bex1	7.91e-09	6.17e-08	0.496373	0.388032	35	8
Wdr6	8.18e-09	6.38e-08	0.489667	0.394679	35	6
Smarce1	9.39e-09	7.31e-08	0.480455	0.403822	35	8
Adam7	9.49e-09	7.39e-08	0.0163983	0.937956	1	4
Dhx9	1.18e-08	9.15e-08	0.436509	0.447647	34	7
LOC100861610	1.26e-08	9.82e-08	0.579925	0.306032	34	4
Rps2	1.28e-08	9.97e-08	0.472585	0.411647	35	8
Rpsa	1.4e-08	1.09e-07	0.490598	0.393756	35	9
Hnrnpk	1.53e-08	1.19e-07	0.47605	0.408201	35	9
LOC100861635	1.64e-08	1.27e-07	0.568522	0.317119	34	4
Map3k1	1.65e-08	1.28e-07	0.492458	0.391911	35	7
Zkscan16	1.71e-08	1.32e-07	0.039845	0.893405	1	4
Pcbp2	1.76e-08	1.36e-07	0.486136	0.398182	35	8
Atoh1	1.77e-08	1.37e-07	0.654476	0.234728	34	4
Cnih3	1.8e-08	1.39e-07	0.0846246	0.82793	1	3
Car7	1.94e-08	1.5e-07	0.0810953	0.832634	3	6
Ptprz1	2.35e-08	1.82e-07	0.288984	0.597543	23	9
Atf4	2.55e-08	1.97e-07	0.526739	0.358042	35	8
Ank3	2.96e-08	2.28e-07	0.4677	0.416509	35	8
Brip1	3.13e-08	2.41e-07	0.475385	0.408862	35	9
Cyp4f13	3.27e-08	2.52e-07	0.0571125	0.866361	2	4
Tubb5	3.31e-08	2.55e-07	0.60799	0.278925	34	5
Ak1	3.37e-08	2.59e-07	0.229705	0.659831	14	9
Mllt4	3.4e-08	2.62e-07	0.490298	0.394053	35	7
A730090N16Rik	3.6e-08	2.76e-07	0.0162818	0.93822	1	3
Srp14	3.85e-08	2.96e-07	0.476077	0.408174	35	9
Hnrnpc	5.6e-08	4.29e-07	0.476813	0.407442	35	9
Pgam1	5.59e-08	4.29e-07	0.473443	0.410794	35	8
Hnrnpa1	5.69e-08	4.36e-07	0.477095	0.407162	35	9
Pex11c	6.41e-08	4.91e-07	0.0906897	0.819968	1	3
Atxn7l3b	6.65e-08	5.1e-07	0.514019	0.370582	35	8
Dlgap4	6.87e-08	5.26e-07	0.641043	0.247396	33	4
Dynll1	6.88e-08	5.26e-07	0.476501	0.407753	35	9
Dusp6	7.09e-08	5.42e-07	0.626987	0.260746	35	7
Tardbp	7.16e-08	5.47e-07	0.542525	0.34253	34	8
Gmeb1	7.38e-08	5.63e-07	0.432793	0.451368	35	8
Kcna10	7.74e-08	5.9e-07	0.258771	0.62906	20	9
Eef1g	7.94e-08	6.05e-07	0.49061	0.393744	35	9
Gm14217	7.94e-08	6.05e-07	0.538166	0.346808	34	5
Kdm1a	7.95e-08	6.06e-07	0.693535	0.198485	32	3
Nmnat3	7.98e-08	6.08e-07	0	1	1	3
Miat	8.39e-08	6.38e-07	0.561638	0.32383	35	8
Morf4l2	9.11e-08	6.92e-07	0.568531	0.31711	35	8
6330503K22Rik	9.19e-08	6.98e-07	0.493213	0.391163	34	7
Iqce	9.76e-08	7.41e-07	0.459975	0.424206	35	8
Csde1	9.81e-08	7.44e-07	0.466261	0.417942	35	9
Gtf2e2	9.8e-08	7.44e-07	0.542621	0.342435	34	7
Trim45	9.99e-08	7.57e-07	0.0688753	0.849391	2	5
Gadd45g	1.08e-07	8.19e-07	0.85153	0.0673565	31	1
Snap25	1.08e-07	8.19e-07	0.481319	0.402964	35	8
Cdk4	1.09e-07	8.26e-07	0.538584	0.346398	34	5
Ssbp3	1.19e-07	9.02e-07	0.509545	0.375	32	6
LOC100861967	1.27e-07	9.62e-07	0.458791	0.425386	35	9
5430417L22Rik	1.29e-07	9.74e-07	0.48991	0.394438	34	7
Tcp1	1.36e-07	1.02e-06	0.490029	0.394319	35	8
Sox2	1.4e-07	1.05e-06	0.545706	0.339411	34	5
Gm6613	1.4e-07	1.06e-06	0.0862231	0.825817	1	3
Nudc	1.52e-07	1.15e-06	0.507507	0.377014	35	7
Acbd7	1.66e-07	1.25e-06	0.422904	0.461281	34	9
Kcnma1	1.78e-07	1.34e-06	0.212244	0.678585	16	9
D17H6S53E	2.04e-07	1.54e-06	0.568272	0.317362	35	8
Stox1	2.18e-07	1.64e-06	1	0	29	0
Ube3a	2.29e-07	1.72e-06	0.47453	0.409712	32	6
Ibtk	2.46e-07	1.85e-06	1	0	26	0
Prpf4b	2.47e-07	1.85e-06	0.495643	0.388754	34	7
Btf3l4	2.51e-07	1.88e-06	0.552984	0.332285	32	4
Maf	2.86e-07	2.15e-06	0.0487363	0.879098	1	3
Psph	3.04e-07	2.28e-06	0.775876	0.12612	31	1
Akap6	3.08e-07	2.3e-06	0	1	2	6
Dyrk1a	3.3e-07	2.47e-06	0.428228	0.455942	35	8
Gpbp1	3.32e-07	2.48e-06	0.473666	0.410572	35	8
Rpl37a	3.35e-07	2.5e-06	0.45934	0.424839	35	9
Psmc1	3.44e-07	2.56e-06	0.469811	0.414407	35	8
Klf13	3.65e-07	2.72e-06	0.499352	0.385081	35	8
LOC100861959	3.68e-07	2.74e-06	0.467105	0.417102	35	8
Rpl14	3.95e-07	2.94e-06	0.476793	0.407462	35	9
Daam1	4.05e-07	3.02e-06	0.441029	0.443125	35	8
Dusp18	4.05e-07	3.02e-06	0.586071	0.300073	34	5
LOC100862098	4.32e-07	3.21e-06	0.108475	0.797384	1	3
Gdi2	4.38e-07	3.25e-06	0.556614	0.328737	34	6
Ms4a6c	4.45e-07	3.31e-06	0.340322	0.544777	29	9
Nap1l1	4.46e-07	3.31e-06	0.549719	0.33548	35	8
Rfx3	4.45e-07	3.31e-06	0.494241	0.390144	34	8
Rps16	4.49e-07	3.33e-06	0.472498	0.411734	35	9
Nono	4.54e-07	3.37e-06	0.503836	0.380644	35	7
Trit1	4.9e-07	3.63e-06	0.632564	0.255438	33	3
6430531B16Rik	5.08e-07	3.76e-06	0.074847	0.841105	2	3
Tmem20	5.28e-07	3.9e-06	0	1	15	8
Scp2	5.45e-07	4.03e-06	0.480661	0.403618	34	7
Lpin2	5.8e-07	4.28e-06	0.342442	0.542615	28	9
Zc3h12c	5.82e-07	4.3e-06	0.584898	0.301209	32	4
Tbrg1	6.2e-07	4.58e-06	0.554165	0.33113	34	5
Rpl4	6.66e-07	4.91e-06	0.469629	0.414588	35	9
A630055G03Rik	6.78e-07	5e-06	0.270878	0.616381	18	9
H2afv	7.76e-07	5.72e-06	0.583263	0.302794	34	5
Neurl1b	8.15e-07	6e-06	1	0	28	0
Trim33	8.24e-07	6.06e-06	0.521952	0.362757	35	7
Ankrd24	9.44e-07	6.94e-06	0.464082	0.420112	35	8
Malat1	1.06e-06	7.78e-06	0.427139	0.457034	35	9
Tcf4	1.1e-06	8.08e-06	0.494159	0.390225	35	9
Lbx2	1.12e-06	8.24e-06	0.104177	0.802748	3	5
Tceb1	1.14e-06	8.34e-06	0.480757	0.403523	35	8
Stk3	1.19e-06	8.71e-06	0.579099	0.306833	32	4
Dnaic2	1.2e-06	8.78e-06	0.517938	0.366714	34	5
Ddx3x	1.21e-06	8.87e-06	0.492451	0.391918	35	8
Xrn2	1.23e-06	9e-06	0.546655	0.338481	34	6
Atpif1	1.26e-06	9.19e-06	0.454018	0.430148	35	9
Rpl26	1.35e-06	9.85e-06	0.465637	0.418564	35	9
Gm4980	1.4e-06	1.03e-05	0.0813851	0.832246	1	6
Usp46	1.41e-06	1.03e-05	0.496025	0.388376	35	8
Pld1	1.43e-06	1.05e-05	0.66846	0.221644	32	3
Tspan8	1.47e-06	1.07e-05	0	1	1	3
Rps18	1.54e-06	1.12e-05	0.462865	0.421325	35	9
Snrnp27	1.54e-06	1.13e-05	0.431149	0.453015	35	8
Slc25a4	1.58e-06	1.15e-05	0.45941	0.424769	35	9
Eef1a1	1.62e-06	1.18e-05	0.460553	0.423629	35	9
5730469M10Rik	1.63e-06	1.19e-05	0.337479	0.547678	31	9
Fam103a1	1.7e-06	1.23e-05	0.555588	0.329739	34	6
Xlr3a	1.7e-06	1.23e-05	0.0863357	0.825668	2	3
4933407H18Rik	1.73e-06	1.26e-05	0.448094	0.436063	35	8
Cul5	1.92e-06	1.39e-05	0.481166	0.403117	33	7
Tmem223	1.92e-06	1.39e-05	0.396571	0.487759	30	9
Ccdc107	1.96e-06	1.42e-05	0.282616	0.604152	16	9
Mllt10	2.24e-06	1.62e-05	0.596914	0.289591	31	3
Zfp187	2.24e-06	1.62e-05	0.404299	0.479976	34	9
Eif4a1	2.28e-06	1.65e-05	0.489834	0.394513	35	9
Rbmx	2.3e-06	1.66e-05	0.543844	0.341237	34	6
Parp1	2.31e-06	1.67e-05	0.600239	0.286384	33	3
Gpx2	2.36e-06	1.71e-05	0.474512	0.40973	35	9
Ddx6	2.39e-06	1.73e-05	0.438337	0.445819	35	8
Klhl24	2.41e-06	1.74e-05	0.504627	0.379862	32	5
S100a1	2.41e-06	1.74e-05	0.456479	0.427692	35	9
LOC100861675	2.53e-06	1.82e-05	0.643781	0.244806	33	4
Naca	2.56e-06	1.84e-05	0.480123	0.404152	35	9
Pla2g16	2.55e-06	1.84e-05	0.569706	0.315965	34	5
Prr15	2.56e-06	1.84e-05	0.436276	0.447881	34	8
Trappc4	2.6e-06	1.87e-05	0.558555	0.32684	34	6
Gm10094	2.63e-06	1.89e-05	0.490497	0.393856	34	6
Ccdc23	2.69e-06	1.93e-05	0.494421	0.389966	34	6
Nrip1	2.69e-06	1.93e-05	0.722318	0.172464	30	2
Rabl5	2.7e-06	1.94e-05	0.513938	0.370662	34	6
Ap2m1	2.77e-06	1.98e-05	0.460896	0.423288	35	9
Ppia	2.82e-06	2.02e-05	0.464894	0.419304	35	9
Tmsb4x	2.94e-06	2.1e-05	0.405188	0.479081	33	9
Zfp667	2.97e-06	2.13e-05	0.579753	0.306198	34	6
Ptma	2.99e-06	2.14e-05	0.454564	0.429603	35	9
Mrps33	3.01e-06	2.15e-05	0.484172	0.400132	35	9
1110051M20Rik	3.14e-06	2.25e-05	0.591404	0.294913	33	4
Dynlt1b	3.34e-06	2.38e-05	0.460319	0.423863	35	9
Ywhaz	3.53e-06	2.52e-05	0.453426	0.430739	35	9
Sncg	3.68e-06	2.62e-05	0.327163	0.558225	23	9
Ate1	3.88e-06	2.76e-05	0.365303	0.51937	29	9
Eif4g2	3.98e-06	2.83e-05	0.472087	0.412143	35	9
Gm19566	4.07e-06	2.9e-05	0.497366	0.387048	34	6
Cox17	4.32e-06	3.07e-05	0.525628	0.359136	34	6
Ptprq	4.35e-06	3.09e-05	0.391767	0.492604	34	9
Zmynd8	4.54e-06	3.22e-05	0.417737	0.466466	35	9
Hdac2	4.68e-06	3.32e-05	0.500912	0.383537	35	7
Cpne8	4.94e-06	3.5e-05	0.495302	0.389093	34	6
Fam169b	5.03e-06	3.56e-05	0.287046	0.599552	25	9
Rps3a	5.15e-06	3.65e-05	0.465219	0.41898	35	9
Pmfbp1	5.26e-06	3.72e-05	0.0881456	0.82329	2	3
Ap3d1	5.34e-06	3.78e-05	0.521868	0.362841	34	6
AA666905	5.37e-06	3.8e-05	0.324083	0.561378	26	9
Tmem141	5.4e-06	3.82e-05	0.152257	0.745242	1	4
Ccdc6	5.82e-06	4.11e-05	0.408318	0.475932	33	9
Satb1	5.83e-06	4.12e-05	0.568317	0.317318	33	4
Akap13	5.88e-06	4.15e-05	0.647763	0.241046	31	4
Cacna2d3	6.08e-06	4.29e-05	0.0774553	0.837545	2	4
Cops6	6.18e-06	4.36e-05	0.510735	0.373825	35	8
Apc	6.24e-06	4.4e-05	0.586917	0.299254	34	7
Copz1	6.27e-06	4.42e-05	0.528301	0.356505	34	6
Slc5a3	6.34e-06	4.46e-05	0.371337	0.513254	33	9
Snrpd1	6.49e-06	4.57e-05	0.562776	0.32272	33	4
Rps15a-ps6	6.64e-06	4.67e-05	0.550975	0.334251	33	4
Rsph1	6.7e-06	4.7e-05	0.449795	0.434364	35	8
Mtmr2	6.72e-06	4.72e-05	0.523084	0.361642	33	5
Phf20	6.73e-06	4.72e-05	0.54543	0.339682	32	5
Picalm	6.82e-06	4.78e-05	0.487292	0.397034	34	8
Aldoa	7.27e-06	5.1e-05	0.475093	0.409153	35	9
Cnn2	7.65e-06	5.36e-05	0	1	0	3
Fbxo2	7.73e-06	5.41e-05	0.377569	0.506946	35	9
Diras2	7.86e-06	5.5e-05	0	1	1	3
Fabp5	8.04e-06	5.62e-05	0.601116	0.285539	33	4
P2rx3	8.05e-06	5.62e-05	0.781367	0.121555	27	1
Triobp	8.08e-06	5.64e-05	0.46457	0.419626	35	8
Cdv3	8.1e-06	5.66e-05	0.512994	0.371594	33	7
Taf1d	8.19e-06	5.71e-05	0.498648	0.385779	34	8
Agpat4	8.45e-06	5.89e-05	0.426771	0.457403	34	7
Reep3	8.5e-06	5.92e-05	0.445172	0.438983	35	8
Cwc15	8.56e-06	5.96e-05	0.525506	0.359256	34	6
Gm19393	8.56e-06	5.96e-05	0.338332	0.546808	29	9
Dera	8.91e-06	6.2e-05	0.544948	0.340154	33	4
Eef2	9.65e-06	6.71e-05	0.479926	0.404348	35	8
Gm8210	1.03e-05	7.13e-05	0.506552	0.377959	35	8
Lrrc48	1.03e-05	7.18e-05	0.475462	0.408786	35	8
Gpi1	1.04e-05	7.24e-05	0.498929	0.385501	35	8
1110003E01Rik	1.1e-05	7.62e-05	0.401845	0.482446	29	9
Calm1	1.14e-05	7.92e-05	0.444817	0.439337	35	9
5033411D12Rik	1.16e-05	8.02e-05	0.140519	0.758843	1	3
Cnot1	1.18e-05	8.14e-05	0.496664	0.387743	33	5
Idh3g	1.2e-05	8.34e-05	0.526319	0.358456	34	5
Elovl4	1.26e-05	8.7e-05	0.32238	0.563124	23	9
Rdh1	1.26e-05	8.74e-05	0.365032	0.519644	30	9
Pvrl1	1.35e-05	9.33e-05	0.549188	0.336	34	6
Ube2i	1.35e-05	9.34e-05	0.551448	0.333789	34	6
Rpl19	1.36e-05	9.4e-05	0.471396	0.41283	35	9
Sugt1	1.37e-05	9.48e-05	0.527089	0.357698	33	6
Rps5	1.4e-05	9.67e-05	0.469108	0.415107	35	9
Psmc5	1.42e-05	9.78e-05	0.464626	0.41957	35	8
LOC100862144	1.46e-05	0.000100303	0.341086	0.543998	23	9
Jmjd1c	1.47e-05	0.000100977	0.44595	0.438206	34	8
St6galnac3	1.47e-05	0.000101324	0.0610289	0.860604	2	6
Rab36	1.47e-05	0.000101368	0.467186	0.417021	34	8
Metap2	1.48e-05	0.000101735	0.463516	0.420676	34	8
Paip2	1.49e-05	0.000102309	0.507366	0.377154	34	6
Wbp1	1.52e-05	0.000104232	0.430612	0.453552	35	8
Sec31a	1.57e-05	0.000107997	0.608638	0.278303	30	3
Upf3b	1.6e-05	0.000109699	0.385627	0.498801	33	9
Arl6	1.63e-05	0.000111704	0.533764	0.351132	35	8
Rps20	1.63e-05	0.000111934	0.465628	0.418573	35	9
Thsd7b	1.67e-05	0.00011405	0.512004	0.372571	35	8
Gm3883	1.77e-05	0.000121304	0.561183	0.324273	32	4
Sox9	1.91e-05	0.000130313	0.484074	0.400229	35	8
Hnrnpu	1.91e-05	0.000130888	0.456754	0.427418	35	9
H2afy	1.94e-05	0.000132359	0.50635	0.378158	34	6
1700021K19Rik	1.96e-05	0.000133753	0.0138594	0.943884	1	4
Col18a1	2e-05	0.00013651	0.709085	0.184345	31	2
Ywhae	2.09e-05	0.000142322	0.455722	0.428448	35	9
Hdac1	2.17e-05	0.000147778	0.566265	0.319318	32	5
Samd9l	2.21e-05	0.000150758	1	0	23	0
AI593442	2.36e-05	0.000160373	0.0904363	0.820298	3	4
Ormdl3	2.42e-05	0.000164651	0.360709	0.524031	32	9
Rpl11	2.46e-05	0.000167159	0.481515	0.40277	35	9
Taf5	2.53e-05	0.000172052	0.112875	0.791945	2	3
Cstf3	2.63e-05	0.000178651	0.543151	0.341916	33	6
BC056474	2.63e-05	0.00017876	0.599791	0.286816	32	3
Ppp2r5c	2.8e-05	0.000190334	0.452413	0.43175	34	7
Sdf2	2.85e-05	0.000193044	0.47615	0.408102	34	6
Cab39	2.97e-05	0.000201485	1	0	27	1
Dnttip2	3.09e-05	0.000209054	0.538288	0.346688	34	5
LOC100862295	3.19e-05	0.000216103	0.376834	0.507689	26	9
Chrng	3.2e-05	0.000216657	0.612325	0.274764	33	4
Pigr	3.39e-05	0.000229204	0.337426	0.547732	32	9
Ube2e3	3.48e-05	0.000235147	0.499465	0.384969	34	6
Gm14005	3.58e-05	0.000241736	0.4541	0.430066	30	9
6430704M03Rik	3.61e-05	0.000243801	0.0847624	0.827747	3	6
LOC100861670	3.66e-05	0.000247036	0.597971	0.288571	32	3
Spcs2	3.67e-05	0.000247642	0.46585	0.418351	35	8
Hes6	3.69e-05	0.000248941	0.821863	0.0892357	27	1
Capza2	3.77e-05	0.000254328	0.500676	0.383771	33	8
E130008D07Rik	3.83e-05	0.000257754	0	1	1	3
Kcnb1	3.85e-05	0.000259413	0.303921	0.5821	21	9
Ddx46	3.98e-05	0.000268005	0.491047	0.39331	34	6
Wdr96	4.08e-05	0.000274092	0.3753	0.509241	32	9
Trib2	4.23e-05	0.000284245	0.642803	0.245731	32	3
Camk2n1	4.24e-05	0.00028447	0.506408	0.378101	34	6
Hdhd2	4.32e-05	0.000290237	0.695369	0.196808	31	2
Luc7l3	4.34e-05	0.000290879	0.483718	0.400582	35	8
Hist2h2aa1	4.46e-05	0.000299125	0.386087	0.498337	27	9
Rpl18a	4.48e-05	0.000300491	0.457944	0.426231	35	9
Mfap1a	4.6e-05	0.00030781	0.447309	0.436848	35	8
Nedd4	4.61e-05	0.000308895	0.462726	0.421463	35	9
Rab3ip	4.64e-05	0.000310492	0.344452	0.540566	28	9
Tmem173	4.64e-05	0.000310492	0.57645	0.309406	33	4
Gm4130	4.67e-05	0.000312433	0.607364	0.279528	33	5
Ypel2	4.71e-05	0.000314851	0.807615	0.100317	29	2
Prps1	4.72e-05	0.000315318	0.87695	0.0501199	24	1
Gcc2	4.87e-05	0.000324712	0.583343	0.302716	33	6
Tmem216	4.91e-05	0.000327208	0.521717	0.362989	34	7
Gm19659	5.14e-05	0.000342879	0.110924	0.79435	2	3
Tanc1	5.21e-05	0.000346977	0.5442	0.340888	34	7
Ptpn9	5.33e-05	0.000354744	0.0927928	0.817241	4	5
Glrx3	5.37e-05	0.000357634	0.552933	0.332335	34	7
Txndc9	5.43e-05	0.000360953	0.465184	0.419014	33	6
Tom1l2	5.43e-05	0.000360976	0.640563	0.24785	30	2
Map1lc3b	5.52e-05	0.000366462	0.502239	0.382224	34	7
Snrpa	5.6e-05	0.000371885	0.660971	0.228637	30	2
Mmd2	5.74e-05	0.00038105	0.115159	0.789144	2	3
Zdhhc16	5.85e-05	0.000388171	0.331329	0.553962	20	9
Rps28	5.9e-05	0.000391331	0.463364	0.420828	35	9
Dpcd	6e-05	0.000397724	0.506078	0.378427	34	7
Ppdpf	6.08e-05	0.000403005	0.563633	0.321884	33	5
Cbx5	6.19e-05	0.000410085	0.604996	0.281804	34	6
Xirp2	6.24e-05	0.000412987	0.361494	0.523234	30	9
Ap2b1	6.27e-05	0.000414569	0.591181	0.295128	32	6
Hmgb3	6.3e-05	0.000416119	0.70241	0.190392	29	3
LOC100502705	6.31e-05	0.00041674	0.402565	0.481721	35	9
Dedd	6.5e-05	0.000429165	0.561895	0.323579	33	5
Gm9978	6.54e-05	0.000431778	0.398448	0.485868	27	9
Dlc1	6.59e-05	0.000434793	0.086211	0.825833	1	3
Gm22	6.71e-05	0.000442219	0	1	1	3
LOC100862237	6.75e-05	0.000444676	0.565454	0.320107	33	4
Sh3kbp1	6.75e-05	0.000444676	0.106506	0.799835	2	3
Gm4581	6.76e-05	0.000444856	0.465455	0.418744	35	9
Rn7sk	6.79e-05	0.000446725	0.395071	0.489272	29	9
Psmb2	6.99e-05	0.000459218	0.430651	0.453514	34	9
Magi1	7.13e-05	0.000468722	0.52363	0.361104	31	5
Lca5	7.17e-05	0.000470719	1	0	21	0
Zfp292	7.17e-05	0.000470719	0.447473	0.436683	34	8
Lgmn	7.19e-05	0.000471662	0.350601	0.534304	28	9
Glyr1	7.26e-05	0.000475793	0.577675	0.308216	32	6
Tmem167	7.26e-05	0.000475913	0.602685	0.284028	32	4
Atp6v0b	7.42e-05	0.000486277	0.412117	0.472112	33	9
Pcx	7.53e-05	0.000492712	0.135399	0.764853	3	5
2310010M20Rik	7.58e-05	0.000495887	0.425098	0.45908	35	9
Krt7	7.71e-05	0.000504022	0.558838	0.326564	33	5
BC033916	7.73e-05	0.000505048	0.406758	0.477501	33	9
Eif3h	7.74e-05	0.000505408	0.489477	0.394867	34	7
Rpl23	7.9e-05	0.000516089	0.4581	0.426076	35	9
Gm5065	7.99e-05	0.000521618	0	1	8	5
Casp6	8.03e-05	0.000523695	0.790681	0.113904	29	1
Enah	8.05e-05	0.000524592	0.680017	0.210919	33	5
Sorbs2	8.42e-05	0.000548302	0.47861	0.405657	35	9
Ephx1	8.42e-05	0.000548401	0.352782	0.532086	26	9
Ppil4	8.5e-05	0.000553256	0.49843	0.385994	34	6
Kcnmb2	8.82e-05	0.00057399	0.139303	0.760266	6	6
Arl8b	9.07e-05	0.000589492	0.401117	0.483179	29	9
Srcin1	9.08e-05	0.00059015	0.242204	0.646536	16	7
LOC100862228	9.2e-05	0.000597276	0.559721	0.325701	33	4
Epcam	9.25e-05	0.000600466	0.547092	0.338053	34	8
Ranbp3l	9.48e-05	0.000615123	0.349743	0.535178	29	9
Pfdn2	9.61e-05	0.000623227	0.70927	0.184178	29	1
Pcsk5	9.66e-05	0.000625749	0.299532	0.586629	24	9
St3gal5	9.68e-05	0.0006271	0.475843	0.408407	33	6
Ndufc2	9.81e-05	0.000635201	0.470335	0.413886	35	9
Rnf8	9.91e-05	0.000641325	0.626197	0.261499	30	2
Nfatc1	9.99e-05	0.000646346	1	0	20	0
Mrpl45	0.000100094	0.000646997	0.693897	0.198153	31	3
Rps7	0.000101064	0.000652926	0.461708	0.422478	35	9
Hp1bp3	0.000101233	0.000653678	0.450604	0.433556	34	7
Bcl7a	0.00010195	0.000657963	0.472759	0.411473	34	6
Clrn1	0.000105534	0.000680737	0.433917	0.450242	35	8
Atxn10	0.000106491	0.000686551	0.45347	0.430695	35	8
Polr2k	0.000110595	0.00071264	0.496218	0.388185	34	7
Ppa1	0.000111247	0.000716467	0.598877	0.287697	32	5
Wdr33	0.000112134	0.000721803	0.487571	0.396758	33	5
Dido1	0.000113545	0.000730505	0.513566	0.371029	31	5
C230081A13Rik	0.000113651	0.000730808	0.370561	0.51404	27	9
6430548G04	0.000114083	0.000733207	0.424094	0.460087	24	9
Tspan14	0.000116614	0.000749082	0.498718	0.385709	34	8
Tubb4b	0.000116729	0.00074943	0.474667	0.409576	35	9
Sumo3	0.00011846	0.000760151	0.521756	0.362951	33	5
Sumo1	0.000121878	0.000781676	0.479887	0.404387	35	9
Eif5a	0.000122979	0.000788331	0.489361	0.394982	35	9
Atrx	0.000124585	0.000798212	0.442127	0.442027	35	8
2510002D24Rik	0.0001249	0.000799812	0.485963	0.398353	32	6
Ndufb11	0.000125087	0.000800593	0.428459	0.45571	34	9
Rpl35	0.000126584	0.00080976	0.460581	0.423601	35	9
Hmmr	0.000127514	0.000815288	0.337305	0.547855	23	9
Fam54b	0.000128855	0.000823434	0.593241	0.293137	32	5
Setd8	0.000129844	0.000829322	0.787135	0.116803	24	1
Gm5633	0.000132069	0.000843097	1	0	17	0
Smek2	0.000133029	0.000848792	0.539258	0.345736	33	6
Psmd7	0.000137519	0.000876988	0.571825	0.313903	34	6
1810027O10Rik	0.000139841	0.000891334	0.504963	0.379529	34	7
Ywhaq	0.000140085	0.000892429	0.501145	0.383307	35	9
Gdi1	0.000144277	0.000918186	0.497133	0.387279	34	7
Pomp	0.000144255	0.000918186	0.516245	0.368385	34	7
Elavl4	0.0001444	0.000918497	1	0	19	0
Psmd8	0.00014471	0.000919998	0.540673	0.344347	33	7
Slk	0.00014484	0.000920346	0.376144	0.508387	29	9
D8Ertd738e	0.000146022	0.000927381	0.412402	0.471826	31	9
Acpp	0.000147017	0.000933219	1	0	17	0
Uqcrfs1	0.000150319	0.000953695	0.511449	0.373119	34	6
2310008H09Rik	0.000152694	0.000968266	0.442742	0.441412	33	8
Lce6a	0.000156111	0.00098942	0.151027	0.746656	3	4
Htr2a	0.000156966	0.00099433	0.202111	0.689578	1	3
Gm19738	0.000158076	0.00100085	0.399137	0.485174	26	9
Derl2	0.000158346	0.00100205	1	0	18	0
Wnt7a	0.000159586	0.00100938	0	1	2	5
Pdap1	0.0001632	0.00103171	0.514827	0.369784	34	7
Rpl27	0.000164759	0.00104103	0.456003	0.428167	35	9
Zfp871	0.000166514	0.00105159	0.457798	0.426376	33	8
Cd63	0.000170092	0.00107308	0.512257	0.372321	34	7
Kdelc2	0.000170079	0.00107308	0.354178	0.530666	29	9
Tmem229a	0.000173642	0.00109492	0.668217	0.22187	31	3
Akap1	0.000175264	0.00110458	0.0636162	0.856862	2	3
Farp2	0.000176772	0.00111352	0.1828	0.710796	2	4
Metap1	0.000183323	0.0011542	0.628092	0.259693	29	2
Pls1	0.000183904	0.00115726	0.418312	0.465889	35	9
Mrpl18	0.000184201	0.00115855	0.508922	0.375616	35	9
1810037I17Rik	0.000185256	0.00116459	0.455949	0.428221	34	7
1110008P14Rik	0.000190037	0.00119404	0.685267	0.206075	30	2
Fmn1	0.000191236	0.00120096	0.66458	0.225263	32	3
Trim36	0.000191908	0.00120457	0.373262	0.511304	35	9
Prkx	0.000192406	0.00120708	0.739743	0.157057	30	2
AU023762	0.000193106	0.00121086	0	1	5	5
Phf20l1	0.000194668	0.00122003	0.392147	0.49222	28	9
Spag8	0.000199147	0.00124747	0.530073	0.354761	33	5
Kcnj13	0.000200167	0.00125322	0.133012	0.767672	3	4
Gm2423	0.000200598	0.00125529	0.563991	0.321534	33	5
Zfp706	0.00020349	0.00127274	0.455156	0.429012	31	9
Calca	0.000204358	0.00127752	0.173219	0.721473	4	6
Hnrnpm	0.000204832	0.00127984	0.505716	0.378785	34	8
Clcn3	0.000211404	0.00132022	0.455107	0.429061	34	7
Psme4	0.000211509	0.00132022	0.429696	0.454471	35	8
Srsf11	0.000212317	0.0013246	0.441894	0.44226	35	8
Abcd4	0.000214127	0.00133521	0.273196	0.613961	18	8
Rps9	0.000215684	0.00134425	0.459117	0.425062	35	9
Gm19866	0.000216164	0.00134656	0.149718	0.748164	3	4
Vcp	0.00021722	0.00135245	0.560521	0.32492	34	6
Arf1	0.000217409	0.00135295	0.490583	0.393771	34	7
1700009P17Rik	0.000220454	0.00137121	0.43816	0.445995	34	9
Ctsf	0.000221192	0.00137511	0.572155	0.313582	33	5
Naa25	0.000230015	0.00142924	0.81098	0.0976691	25	2
Rps19	0.000234857	0.00145859	0.464809	0.419388	35	9
Ttyh2	0.000235428	0.0014614	0.923847	0.0230392	20	1
Golga4	0.000235658	0.00146209	0.406289	0.477973	26	9
Med28	0.000236999	0.00146968	0.426533	0.457642	33	9
Ppm1k	0.000241465	0.00149662	0.582965	0.303082	33	6
Sfxn1	0.000242835	0.00150436	0.550327	0.334885	32	5
Atad2	0.00024332	0.00150661	0.382486	0.501974	35	9
Kcnab1	0.000243808	0.00150887	0.130525	0.770621	4	5
[truncated: 10,362 more rows]

## Sheet: DE Tectb+ SCs Fig. 6
Expressed genes (LOD>1 nTPM):			7058
Significant genes (FDR<0.05):			742
	pval	qval	TectbNeg_spec	TectbPos_spec	TectbNeg_num	TectbPos_num			Putative Utricle Extrastriolar SC-Specific (143)						Putative Utricle Striolar SC-Specific (202)
Cbfb	1.26e-29	2.97e-26	1	0	5	0				qval	TectbNeg_spec	TectbNeg_num				qval	TectbPos_spec	TectbPos_num
Eif4ebp2	1.07e-29	2.97e-26	0	1	0	5			Atp11a	0.000723503	1	7			Tectb	1.02e-10	1	7
Golga3	1.26e-29	2.97e-26	0	1	0	6			Socs7	7.05e-26	1	6			Golga3	2.97e-26	1	6
Ano10	2.39e-29	4.22e-26	0	1	0	3			Pcca	1.76e-25	1	6			Cyp26b1	7.94e-26	1	6
Nhlrc2	6.99e-29	7.05e-26	0	1	0	5			LOC100861617	3e-25	1	6			Gm11127	1.64e-05	1	6
Pfkm	6.73e-29	7.05e-26	1	0	3	0			LOC100862299	3e-25	1	6			Ap2b1	0.0177808	1	6
Socs7	6.3e-29	7.05e-26	1	0	6	0			A630075F10Rik	0.002429	1	6			Pabpc4	0.0181874	1	6
Cyp26b1	9e-29	7.94e-26	0	1	0	6			Lysmd3	0.0216613	1	6			Marveld2	0.0273239	1	6
Abat	1.71e-28	1.1e-25	0	1	0	3			Cbfb	2.97e-26	1	5			Usp7	0.0414509	1	6
Aes	1.82e-28	1.1e-25	0	1	0	3			Pdzrn3	2.04e-25	1	5			Eif4ebp2	2.97e-26	1	5
Krtcap3	1.59e-28	1.1e-25	1	0	4	0			Triap1	2.46e-25	1	5			Nhlrc2	7.05e-26	1	5
Nudt16l1	1.87e-28	1.1e-25	0	1	0	5			Chst5	2.5e-25	1	5			Nudt16l1	1.1e-25	1	5
Slitrk2	2.5e-28	1.36e-25	0	1	0	5			Whrn	3e-25	1	5			Slitrk2	1.36e-25	1	5
Rab13	3.13e-28	1.51e-25	1	0	3	0			Gadd45g	6.75e-25	1	5			Uts2d	3.65e-25	1	5
Rmnd5b	3.21e-28	1.51e-25	0	1	0	3			Mylk4	0.00621657	1	5			Magohb	4.49e-25	1	5
Pcca	3.98e-28	1.76e-25	1	0	6	0			P2rx2	0.0229378	1	5			S1pr2	4.87e-25	1	5
Sep4	4.96e-28	2.04e-25	0	1	0	3			Krtcap3	1.1e-25	1	4			Lin37	1.05e-24	1	5
Pdzrn3	5.45e-28	2.04e-25	1	0	5	0			Gtpbp1	3e-25	1	4			Ppp1cc	1.05e-24	1	5
Poc1b	5.5e-28	2.04e-25	1	0	3	0			Il17rd	3e-25	1	4			Fhl3	1.11e-24	1	5
8430408G22Rik	6.09e-28	2.15e-25	0	1	0	3			Thoc3	5.14e-25	1	4			Gm20179	2.38e-24	1	5
Pcp4l1	7.27e-28	2.44e-25	0	1	0	4			Srr	5.93e-25	1	4			Syt15	0.0068257	1	5
Triap1	7.66e-28	2.46e-25	1	0	5	0			Gm7689	6.87e-25	1	4			Nfatc1	0.0171148	1	5
Chst5	8.15e-28	2.5e-25	1	0	5	0			Mpp2	8.68e-25	1	4			Samd4b	0.0266447	1	5
Atg7	9.03e-28	2.65e-25	1	0	3	0			Cadm4	1.09e-24	1	4			Pcp4l1	2.44e-25	1	4
Cpa6	1.33e-27	3e-25	0	1	0	4			Aldh1a1	1.46e-24	1	4			Cpa6	3e-25	1	4
Fastkd2	1.4e-27	3e-25	0	1	0	4			Cbll1	1.46e-24	1	4			Fastkd2	3e-25	1	4
Gtpbp1	1.29e-27	3e-25	1	0	4	0			Pxk	1.58e-24	1	4			Klc3	3e-25	1	4
Il17rd	1.28e-27	3e-25	1	0	4	0			Axin2	1.79e-24	1	4			Tead2	5.83e-25	1	4
Klc3	1.16e-27	3e-25	0	1	0	4			Aldh2	3.04e-24	1	4			A830082K12Rik	5.9e-25	1	4
LOC100861617	1.23e-27	3e-25	1	0	6	0			2310067B10Rik	3.11e-24	1	4			Ahnak	5.9e-25	1	4
LOC100862299	1.4e-27	3e-25	1	0	6	0			Nedd4l	5.49e-24	1	4			4921524J17Rik	5.93e-25	1	4
Naa40	1.33e-27	3e-25	1	0	3	0			Fndc7	1.18e-23	1	4			Arsk	5.93e-25	1	4
Whrn	1.2e-27	3e-25	1	0	5	0			Gm5908	1.33e-23	1	4			Dip2a	5.95e-25	1	4
Fahd2a	1.5e-27	3.04e-25	1	0	3	0			Wars2	0.00382483	1	4			Cdk5	8.47e-25	1	4
Gm19876	1.51e-27	3.04e-25	1	0	3	0			Osbpl6	0.0170427	1	4			Ctbp1	1.11e-24	1	4
Uts2d	1.86e-27	3.65e-25	0	1	0	5			2610307P16Rik	0.0171255	1	4			Abcf3	1.23e-24	1	4
Elmod3	2.17e-27	4.13e-25	1	0	3	0			Tgfa	0.0323262	1	4			Ltbr	1.24e-24	1	4
Zfp963	2.37e-27	4.41e-25	1	0	3	0			Pfkm	7.05e-26	1	3			Ankrd49	1.27e-24	1	4
Cpz	2.48e-27	4.47e-25	1	0	3	0			Rab13	1.51e-25	1	3			Dtnb	1.27e-24	1	4
Pmf1	2.53e-27	4.47e-25	0	1	0	3			Poc1b	2.04e-25	1	3			Pcdh19	1.4e-24	1	4
Kctd20	2.67e-27	4.49e-25	0	1	0	3			Atg7	2.65e-25	1	3			Pycrl	1.58e-24	1	4
Magohb	2.62e-27	4.49e-25	0	1	0	5			Naa40	3e-25	1	3			Nr1h2	2.08e-24	1	4
LOC100861938	3e-27	4.87e-25	0	1	0	3			Fahd2a	3.04e-25	1	3			U2af1	2.24e-24	1	4
Mageh1	3.11e-27	4.87e-25	0	1	0	3			Gm19876	3.04e-25	1	3			Casp7	2.74e-24	1	4
S1pr2	3.1e-27	4.87e-25	0	1	0	5			Elmod3	4.13e-25	1	3			Nme6	3.03e-24	1	4
Grhl1	3.38e-27	5.14e-25	0	1	0	3			Zfp963	4.41e-25	1	3			Tfpi	5.55e-24	1	4
Thoc3	3.42e-27	5.14e-25	1	0	4	0			Cpz	4.47e-25	1	3			Epha1	6.83e-24	1	4
Metrnl	3.85e-27	5.66e-25	1	0	3	0			Metrnl	5.66e-25	1	3			Wdr4	1.24e-23	1	4
Sav1	4.13e-27	5.83e-25	0	1	0	3			Gm20285	5.9e-25	1	3			Fpgs	4.03e-23	1	4
Tead2	4.06e-27	5.83e-25	0	1	0	4			Oxsr1	5.9e-25	1	3			Gm19578	0.000250319	1	4
A830082K12Rik	4.39e-27	5.9e-25	0	1	0	4			Cib3	5.93e-25	1	3			Xpo7	0.00663757	1	4
Ahnak	4.51e-27	5.9e-25	0	1	0	4			Fbxl12	5.93e-25	1	3			Peg3as	0.0244143	1	4
Gm20285	4.39e-27	5.9e-25	1	0	3	0			Gcdh	6.22e-25	1	3			Ptpdc1	0.0260798	1	4
Oxsr1	4.43e-27	5.9e-25	1	0	3	0			H13	6.4e-25	1	3			Aco1	0.0408326	1	4
4921524J17Rik	4.84e-27	5.93e-25	0	1	0	4			Lrrc8b	6.87e-25	1	3			Nfatc3	0.0434157	1	4
Arsk	4.87e-27	5.93e-25	0	1	0	4			Eif2b2	7.21e-25	1	3			Ano10	4.22e-26	1	3
Cib3	4.93e-27	5.93e-25	1	0	3	0			Gm10294	9.33e-25	1	3			Abat	1.1e-25	1	3
Fbxl12	4.7e-27	5.93e-25	1	0	3	0			Vps53	1.06e-24	1	3			Aes	1.1e-25	1	3
Srr	4.96e-27	5.93e-25	1	0	4	0			Lactb2	1.09e-24	1	3			Rmnd5b	1.51e-25	1	3
Dip2a	5.05e-27	5.95e-25	0	1	0	4			LOC100862363	1.09e-24	1	3			Sep4	2.04e-25	1	3
Csrp1	5.36e-27	6.2e-25	0	1	0	3			Smg5	1.09e-24	1	3			8430408G22Rik	2.15e-25	1	3
Brms1	5.5e-27	6.22e-25	0	1	0	3			E030003E18Rik	1.11e-24	1	3			Pmf1	4.47e-25	1	3
Gcdh	5.55e-27	6.22e-25	1	0	3	0			Exoc6b	1.11e-24	1	3			Kctd20	4.49e-25	1	3
Zufsp	5.7e-27	6.29e-25	0	1	0	3			Iars2	1.11e-24	1	3			LOC100861938	4.87e-25	1	3
H13	5.9e-27	6.4e-25	1	0	3	0			Hmbox1	1.16e-24	1	3			Mageh1	4.87e-25	1	3
Gadd45g	6.32e-27	6.75e-25	1	0	5	0			LOC100861822	1.29e-24	1	3			Grhl1	5.14e-25	1	3
3200002M19Rik	6.44e-27	6.78e-25	0	1	0	3			Gm13705	1.4e-24	1	3			Sav1	5.83e-25	1	3
Gm7689	6.72e-27	6.87e-25	1	0	4	0			Tst	1.4e-24	1	3			Csrp1	6.2e-25	1	3
Lrrc8b	6.62e-27	6.87e-25	1	0	3	0			Rhpn2	1.58e-24	1	3			Brms1	6.22e-25	1	3
Ippk	7.16e-27	7.13e-25	0	1	0	3			Atoh1	1.65e-24	1	3			Zufsp	6.29e-25	1	3
Snrnp25	7.17e-27	7.13e-25	0	1	0	3			9230110C19Rik	1.76e-24	1	3			3200002M19Rik	6.78e-25	1	3
Eif2b2	7.43e-27	7.21e-25	1	0	3	0			Rragc	2.05e-24	1	3			Ippk	7.13e-25	1	3
Nt5e	7.46e-27	7.21e-25	0	1	0	3			BC022687	2.16e-24	1	3			Snrnp25	7.13e-25	1	3
Cdk5	8.88e-27	8.47e-25	0	1	0	4			Gm20202	2.5e-24	1	3			Nt5e	7.21e-25	1	3
Mpp2	9.23e-27	8.68e-25	1	0	4	0			Zfp750	3.04e-24	1	3			Smyd5	8.73e-25	1	3
Smyd5	9.41e-27	8.73e-25	0	1	0	3			Ankrd13b	3.07e-24	1	3			Prdm11	1.11e-24	1	3
Gm10294	1.02e-26	9.33e-25	1	0	3	0			Olfml3	3.14e-24	1	3			Tex15	1.12e-24	1	3
Lin37	1.17e-26	1.05e-24	0	1	0	5			Ifi35	3.3e-24	1	3			Zfp64	1.12e-24	1	3
Ppp1cc	1.17e-26	1.05e-24	0	1	0	5			Rspo3	3.42e-24	1	3			2310042D19Rik	1.16e-24	1	3
Vps53	1.2e-26	1.06e-24	1	0	3	0			Crcp	3.77e-24	1	3			Wsb2	1.16e-24	1	3
Cadm4	1.25e-26	1.09e-24	1	0	4	0			Pqlc1	3.84e-24	1	3			Gucy1a3	1.18e-24	1	3
Lactb2	1.3e-26	1.09e-24	1	0	3	0			Mrps2	3.86e-24	1	3			Rap1b	1.18e-24	1	3
LOC100862363	1.28e-26	1.09e-24	1	0	3	0			LOC100862128	4.25e-24	1	3			Isg20l2	1.34e-24	1	3
Smg5	1.3e-26	1.09e-24	1	0	3	0			Met	4.51e-24	1	3			BC023829	1.46e-24	1	3
Ctbp1	1.41e-26	1.11e-24	0	1	0	4			Kat2b	4.56e-24	1	3			Hras1	1.47e-24	1	3
E030003E18Rik	1.37e-26	1.11e-24	1	0	3	0			Ppp1r27	6.85e-24	1	3			Dcn	1.56e-24	1	3
Exoc6b	1.38e-26	1.11e-24	1	0	3	0			Zc3h6	7.48e-24	1	3			Ptplad2	1.79e-24	1	3
Fhl3	1.4e-26	1.11e-24	0	1	0	5			3000002C10Rik	7.62e-24	1	3			Trp53i11	1.92e-24	1	3
Iars2	1.35e-26	1.11e-24	1	0	3	0			Pcid2	7.63e-24	1	3			Rae1	2.08e-24	1	3
Prdm11	1.41e-26	1.11e-24	0	1	0	3			Enpp4	7.67e-24	1	3			C330011M18Rik	2.16e-24	1	3
Tex15	1.46e-26	1.12e-24	0	1	0	3			Exosc5	7.68e-24	1	3			Thpo	2.46e-24	1	3
Zfp64	1.44e-26	1.12e-24	0	1	0	3			Lcor	7.68e-24	1	3			4930471M23Rik	2.51e-24	1	3
2310042D19Rik	1.56e-26	1.16e-24	0	1	0	3			Stom	7.97e-24	1	3			Dbn1	2.65e-24	1	3
Hmbox1	1.53e-26	1.16e-24	1	0	3	0			A430090L17Rik	8.08e-24	1	3			Gm16973	2.76e-24	1	3
Wsb2	1.55e-26	1.16e-24	0	1	0	3			8430419L09Rik	1.19e-23	1	3			Nr2f1	2.95e-24	1	3
Gucy1a3	1.63e-26	1.18e-24	0	1	0	3			Taf3	1.24e-23	1	3			Cep135	3.04e-24	1	3
Rap1b	1.6e-26	1.18e-24	0	1	0	3			Ldlr	1.3e-23	1	3			Zfp629	3.04e-24	1	3
Abcf3	1.71e-26	1.23e-24	0	1	0	4			Agk	1.69e-23	1	3			Orai3	3.06e-24	1	3
Ltbr	1.74e-26	1.24e-24	0	1	0	4			Pdss2	2.21e-23	1	3			Lrrtm1	3.14e-24	1	3
Ankrd49	1.8e-26	1.27e-24	0	1	0	4			Gm19938	2.87e-23	1	3			Bag1	3.18e-24	1	3
Dtnb	1.82e-26	1.27e-24	0	1	0	4			Icosl	3.28e-23	1	3			BC005512	3.39e-24	1	3
LOC100861822	1.86e-26	1.29e-24	1	0	3	0			1110008F13Rik	3.3e-23	1	3			Zbtb5	3.42e-24	1	3
Isg20l2	1.96e-26	1.34e-24	0	1	0	3			Gm19333	3.73e-23	1	3			Hif3a	3.5e-24	1	3
Gm13705	2.06e-26	1.4e-24	1	0	3	0			Ppard	3.95e-23	1	3			Ptch1	3.56e-24	1	3
Pcdh19	2.09e-26	1.4e-24	0	1	0	4			Keap1	4e-23	1	3			Mettl1	3.93e-24	1	3
Tst	2.1e-26	1.4e-24	1	0	3	0			Pcdhb16	4.15e-23	1	3			Gucy1a2	4.24e-24	1	3
Aldh1a1	2.26e-26	1.46e-24	1	0	4	0			LOC100862356	4.22e-23	1	3			LOC100861724	4.28e-24	1	3
BC023829	2.21e-26	1.46e-24	0	1	0	3			Arhgef10	1.18e-22	1	3			Prune2	4.32e-24	1	3
Cbll1	2.23e-26	1.46e-24	1	0	4	0			Pde4c	0.00069287	1	3			Dpp4	4.87e-24	1	3
Hras1	2.28e-26	1.47e-24	0	1	0	3			4930485B16Rik	0.0320362	1	3			Wdr75	4.87e-24	1	3
Dcn	2.45e-26	1.56e-24	0	1	0	3			Tmem218	0.0367332	0.941383	5			LOC100861858	5.49e-24	1	3
Pxk	2.54e-26	1.58e-24	1	0	4	0			Tbx3	0.0183835	0.900024	6			Dnajc11	6.18e-24	1	3
Pycrl	2.52e-26	1.58e-24	0	1	0	4			E130203B14Rik	0.020894	0.891464	5			Fgfr3	6.18e-24	1	3
Rhpn2	2.56e-26	1.58e-24	1	0	3	0			Fibin	0.0467067	0.883721	6			Lypla2	6.18e-24	1	3
Atoh1	2.69e-26	1.65e-24	1	0	3	0			Dock9	0.00306182	0.835186	7			Gm8909	6.47e-24	1	3
9230110C19Rik	2.9e-26	1.76e-24	1	0	3	0			5033414D02Rik	0.0367332	0.781455	6			Atrip	6.52e-24	1	3
Axin2	3e-26	1.79e-24	1	0	4	0			Irgm1	0.00351684	0.75061	7			Txndc12	7e-24	1	3
Ptplad2	2.99e-26	1.79e-24	0	1	0	3			Gm4841	0.00253256	0.750115	5			Hes6	7.67e-24	1	3
Trp53i11	3.24e-26	1.92e-24	0	1	0	3			Chl1	0.0011504	0.746218	7			Manbal	7.72e-24	1	3
Rragc	3.48e-26	2.05e-24	1	0	3	0			Tnc	0.0387054	0.729009	6			Zswim5	7.97e-24	1	3
Nr1h2	3.57e-26	2.08e-24	0	1	0	4			Id4	0.0143286	0.714416	7			Map3k5	8.63e-24	1	3
Rae1	3.59e-26	2.08e-24	0	1	0	3			Trpc4ap	0.0101828	0.696031	7			Rnaseh2c	9.15e-24	1	3
BC022687	3.8e-26	2.16e-24	1	0	3	0			Col11a2	0.0119572	0.663537	6			Coro1c	9.18e-24	1	3
C330011M18Rik	3.79e-26	2.16e-24	0	1	0	3			Ppp1r10	0.000714093	0.657201	7			Gpn3	9.59e-24	1	3
U2af1	3.96e-26	2.24e-24	0	1	0	4			St8sia2	1.09e-05	0.656315	7			Zfp787	1.15e-23	1	3
Gm20179	4.25e-26	2.38e-24	0	1	0	5			Polb	0.0170189	0.65578	6			Ttll12	1.19e-23	1	3
Thpo	4.42e-26	2.46e-24	0	1	0	3			LOC100861853	0.00796997	0.63875	7			AU018829	1.31e-23	1	3
Gm20202	4.54e-26	2.5e-24	1	0	3	0			Mcf2l	0.0212369	0.635164	6			Gm6747	1.38e-23	1	3
4930471M23Rik	4.58e-26	2.51e-24	0	1	0	3			Nrbp2	0.0167843	0.632094	7			Fam190a	1.52e-23	1	3
Dbn1	4.87e-26	2.65e-24	0	1	0	3			Enpp2	0.0202706	0.630432	7			Pex7	1.55e-23	1	3
Casp7	5.08e-26	2.74e-24	0	1	0	4			Sec24a	0.0444006	0.630026	5			Zfp955b	1.55e-23	1	3
Gm16973	5.16e-26	2.76e-24	0	1	0	3			Wbp2	0.0150184	0.626536	7			Kif6	1.56e-23	1	3
Nr2f1	5.55e-26	2.95e-24	0	1	0	3			Atp1b2	0.0191393	0.625527	7			Gm19967	1.88e-23	1	3
Nme6	5.75e-26	3.03e-24	0	1	0	4			Cnot3	0.0288655	0.625099	6			1520402A15Rik	1.89e-23	1	3
Aldh2	5.84e-26	3.04e-24	1	0	4	0			Fadd	0.00647116	0.623161	6			Sema3d	1.93e-23	1	3
Cep135	5.88e-26	3.04e-24	0	1	0	3			Usp47	0.0156834	0.622267	6			Gm10643	2.3e-23	1	3
Zfp629	5.95e-26	3.04e-24	0	1	0	3			Rnasek	0.00702499	0.62009	7			BC052688	3.54e-23	1	3
Zfp750	5.92e-26	3.04e-24	1	0	3	0			Ctsd	0.0124454	0.615641	7			Stra6	3.92e-23	1	3
Orai3	6.03e-26	3.06e-24	0	1	0	3			Fam168b	0.000951404	0.614082	7			Frmpd4	3.98e-23	1	3
Ankrd13b	6.1e-26	3.07e-24	1	0	3	0			Heyl	0.00241978	0.613204	7			Zbtb17	4.42e-23	1	3
2310067B10Rik	6.2e-26	3.11e-24	1	0	4	0			Pdlim5	0.0272627	0.612758	6			Exog	4.81e-23	1	3
Lrrtm1	6.36e-26	3.14e-24	0	1	0	3			Zbtb8os	1.3e-05	0.610147	7			Arhgap39	5.25e-23	1	3
Olfml3	6.37e-26	3.14e-24	1	0	3	0			Add3	0.0464609	0.602031	6			Gm14541	7.43e-23	1	3
Bag1	6.48e-26	3.18e-24	0	1	0	3			Gm16279	0.0143622	0.601906	7			Coro7	8.61e-23	1	3
Ifi35	6.79e-26	3.3e-24	1	0	3	0									Nipa1	1.13e-22	1	3
BC005512	7.01e-26	3.39e-24	0	1	0	3									Bcr	1.18e-22	1	3
Rspo3	7.17e-26	3.42e-24	1	0	3	0									Gm10499	1.39e-22	1	3
Zbtb5	7.16e-26	3.42e-24	0	1	0	3									3632451O06Rik	2.79e-22	1	3
Hif3a	7.39e-26	3.5e-24	0	1	0	3									3110021N24Rik	2.89e-22	1	3
Ptch1	7.56e-26	3.56e-24	0	1	0	3									Cxx1a	3.63e-22	1	3
Crcp	8.07e-26	3.77e-24	1	0	3	0									Abt1	0.0040362	1	3
Pqlc1	8.26e-26	3.84e-24	1	0	3	0									Cab39	0.0218763	1	3
Mrps2	8.37e-26	3.86e-24	1	0	3	0									Lyst	0.0219791	1	3
Mettl1	8.58e-26	3.93e-24	0	1	0	3									2610017I09Rik	0.00672748	0.875063	6
Gucy1a2	9.3e-26	4.24e-24	0	1	0	3									Itga8	0.023322	0.870916	5
LOC100862128	9.39e-26	4.25e-24	1	0	3	0									Ccdc88c	0.0395474	0.852893	7
LOC100861724	9.51e-26	4.28e-24	0	1	0	3									Cbln3	0.0370297	0.843171	5
Prune2	9.67e-26	4.32e-24	0	1	0	3									Atp11b	0.0177808	0.809267	6
Met	1.02e-25	4.51e-24	1	0	3	0									Serinc3	0.000335952	0.79248	7
Kat2b	1.03e-25	4.56e-24	1	0	3	0									Pou3f3	0.000126499	0.766734	6
Dpp4	1.12e-25	4.87e-24	0	1	0	3									Gm17066	0.0229732	0.765797	5
Wdr75	1.12e-25	4.87e-24	0	1	0	3									Ppic	0.0388933	0.759885	6
LOC100861858	1.27e-25	5.49e-24	0	1	0	3									Gm10029	0.0417943	0.759677	6
Nedd4l	1.28e-25	5.49e-24	1	0	4	0									Myadm	0.000907691	0.757078	7
Tfpi	1.3e-25	5.55e-24	0	1	0	4									Fam169b	0.00136935	0.75441	3
Dnajc11	1.47e-25	6.18e-24	0	1	0	3									Commd2	0.000328447	0.745936	7
Fgfr3	1.47e-25	6.18e-24	0	1	0	3									Arfgef1	0.00838299	0.742023	7
Lypla2	1.47e-25	6.18e-24	0	1	0	3									Sall1	0.000220563	0.71999	7
Gm8909	1.55e-25	6.47e-24	0	1	0	3									Rabgap1	0.0289849	0.705414	7
Atrip	1.57e-25	6.52e-24	0	1	0	3									Smc6	0.00915733	0.704128	7
Epha1	1.66e-25	6.83e-24	0	1	0	4									Nrip1	0.0497479	0.694994	7
Ppp1r27	1.67e-25	6.85e-24	1	0	3	0									Slu7	0.00746987	0.694877	7
Txndc12	1.72e-25	7e-24	0	1	0	3									Car5b	0.0323262	0.693801	6
Zc3h6	1.84e-25	7.48e-24	1	0	3	0									Epha7	0.0390894	0.688128	6
3000002C10Rik	1.89e-25	7.62e-24	1	0	3	0									Csnk1g1	0.0107647	0.676957	6
Pcid2	1.9e-25	7.63e-24	1	0	3	0									2210013O21Rik	5.35e-05	0.67674	7
Enpp4	1.92e-25	7.67e-24	1	0	3	0									Bckdhb	0.00887689	0.676543	7
Hes6	1.94e-25	7.67e-24	0	1	0	3									Emid1	0.0255012	0.675196	6
Exosc5	1.95e-25	7.68e-24	1	0	3	0									Crk	0.0133369	0.674385	7
Lcor	1.96e-25	7.68e-24	1	0	3	0									Sepp1	0.00449157	0.673363	6
Manbal	1.98e-25	7.72e-24	0	1	0	3									Tspan7	9.94e-05	0.66377	7
Stom	2.07e-25	7.97e-24	1	0	3	0									Abcd4	0.00202743	0.662406	7
Zswim5	2.07e-25	7.97e-24	0	1	0	3									Gata3	0.000838743	0.658443	7
A430090L17Rik	2.11e-25	8.08e-24	1	0	3	0									Psmb4	0.000747596	0.655979	7
Map3k5	2.26e-25	8.63e-24	0	1	0	3									Zfp597	0.0189738	0.654885	6
Rnaseh2c	2.41e-25	9.15e-24	0	1	0	3									Pfn2	0.0197986	0.646368	7
Coro1c	2.43e-25	9.18e-24	0	1	0	3									Golga4	0.00255646	0.645691	6
Gpn3	2.56e-25	9.59e-24	0	1	0	3									2010015L04Rik	0.00963452	0.643912	7
Zfp787	3.08e-25	1.15e-23	0	1	0	3									Psmc1	0.0367332	0.638083	7
Fndc7	3.18e-25	1.18e-23	1	0	4	0									Sf1	0.000286425	0.637586	7
8430419L09Rik	3.25e-25	1.19e-23	1	0	3	0									Sfrp2	0.00101637	0.63486	7
Ttll12	3.21e-25	1.19e-23	0	1	0	3									Blmh	0.0115046	0.62213	7
Taf3	3.4e-25	1.24e-23	1	0	3	0									Abcf1	0.00868858	0.621723	7
Wdr4	3.41e-25	1.24e-23	0	1	0	4									Rbms3	0.00574694	0.6155	7
Ldlr	3.6e-25	1.3e-23	1	0	3	0									Psmd12	0.00766621	0.613054	7
AU018829	3.65e-25	1.31e-23	0	1	0	3									Mbtps1	0.00488426	0.611773	7
Gm5908	3.72e-25	1.33e-23	1	0	4	0									Kras	0.0278302	0.610618	3
Gm6747	3.87e-25	1.38e-23	0	1	0	3									Igsf11	0.00498446	0.610075	7
Fam190a	4.28e-25	1.52e-23	0	1	0	3									Akap12	0.0174661	0.606917	7
Pex7	4.41e-25	1.55e-23	0	1	0	3									Cdh2	0.00323892	0.606604	7
Zfp955b	4.4e-25	1.55e-23	0	1	0	3									Cops2	0.0451135	0.604981	7
Kif6	4.47e-25	1.56e-23	0	1	0	3									Gltscr2	0.00123278	0.603159	7
Agk	4.87e-25	1.69e-23	1	0	3	0									Slc16a10	0.013683	0.602664	7
Gm19967	5.44e-25	1.88e-23	0	1	0	3
1520402A15Rik	5.49e-25	1.89e-23	0	1	0	3
Sema3d	5.63e-25	1.93e-23	0	1	0	3
Pdss2	6.47e-25	2.21e-23	1	0	3	0
Gm10643	6.79e-25	2.3e-23	0	1	0	3
Gm19938	8.5e-25	2.87e-23	1	0	3	0
Icosl	9.77e-25	3.28e-23	1	0	3	0
1110008F13Rik	9.87e-25	3.3e-23	1	0	3	0
BC052688	1.06e-24	3.54e-23	0	1	0	3
Gm19333	1.13e-24	3.73e-23	1	0	3	0
Stra6	1.19e-24	3.92e-23	0	1	0	3
Ppard	1.2e-24	3.95e-23	1	0	3	0
Frmpd4	1.22e-24	3.98e-23	0	1	0	3
Keap1	1.23e-24	4e-23	1	0	3	0
Fpgs	1.25e-24	4.03e-23	0	1	0	4
Pcdhb16	1.29e-24	4.15e-23	1	0	3	0
LOC100862356	1.31e-24	4.22e-23	1	0	3	0
Zbtb17	1.39e-24	4.42e-23	0	1	0	3
Exog	1.51e-24	4.81e-23	0	1	0	3
Arhgap39	1.66e-24	5.25e-23	0	1	0	3
Gm14541	2.36e-24	7.43e-23	0	1	0	3
Coro7	2.74e-24	8.61e-23	0	1	0	3
Nipa1	3.63e-24	1.13e-22	0	1	0	3
Arhgef10	3.79e-24	1.18e-22	1	0	3	0
Bcr	3.8e-24	1.18e-22	0	1	0	3
Gm10499	4.5e-24	1.39e-22	0	1	0	3
3632451O06Rik	9.1e-24	2.79e-22	0	1	0	3
3110021N24Rik	9.45e-24	2.89e-22	0	1	0	3
Cxx1a	1.19e-23	3.63e-22	0	1	0	3
Tectb	3.37e-12	1.02e-10	0	1	0	7
LOC100861833	5.5e-09	1.66e-07	0.583907	0.302169	7	5
Fkbp3	1.22e-08	3.65e-07	0.319019	0.566571	4	7
Rplp2-ps1	1.52e-08	4.56e-07	0.417021	0.467186	6	7
Gabarap	4.65e-08	1.38e-06	0.502898	0.381572	7	6
2310016M24Rik	2.12e-07	6.28e-06	0.306516	0.579426	5	7
Rpl39	2.57e-07	7.58e-06	0.419539	0.464657	6	7
Polr2k	2.97e-07	8.74e-06	0.330975	0.554324	5	7
St8sia2	3.72e-07	1.09e-05	0.656315	0.233001	7	2
4933439F18Rik	3.77e-07	1.1e-05	0.453952	0.430213	7	6
2410015M20Rik	3.87e-07	1.12e-05	0.494393	0.389993	7	6
Zbtb8os	4.48e-07	1.3e-05	0.610147	0.276854	7	3
Gm11127	5.7e-07	1.64e-05	0	1	0	6
Bud31	8.55e-07	2.45e-05	0.333557	0.551684	5	7
Srp9	1.35e-06	3.84e-05	0.39192	0.492449	5	7
2310003F16Rik	1.56e-06	4.45e-05	0.390664	0.493716	6	7
Ndufb8	1.78e-06	5.05e-05	0.367094	0.517554	5	7
2210013O21Rik	1.9e-06	5.35e-05	0.213951	0.67674	2	7
Rps15a-ps4	1.9e-06	5.35e-05	0.407377	0.476878	6	7
Rps27a	1.92e-06	5.38e-05	0.420218	0.463976	7	7
LOC100503279	2.47e-06	6.88e-05	0.543723	0.341356	7	4
Vamp8	2.73e-06	7.58e-05	0.533809	0.351087	7	5
Scamp2	2.85e-06	7.89e-05	0.54442	0.340672	7	5
Odz4	3.22e-06	8.88e-05	0.464472	0.419724	6	7
Gorasp2	3.52e-06	9.67e-05	0.531053	0.353797	7	6
Tspan7	3.63e-06	9.94e-05	0.226019	0.66377	3	7
Isca2	4.32e-06	0.000117726	0.482321	0.401969	7	6
Hspd1	4.36e-06	0.000118253	0.364868	0.519811	5	7
Sep11	4.45e-06	0.000120421	0.4087	0.475548	6	7
Pou3f3	4.7e-06	0.000126499	0.133805	0.766734	1	6
Atpif1	4.91e-06	0.000131734	0.409775	0.474467	6	7
Id1	5.42e-06	0.000145001	0.364352	0.520334	5	7
Tm2d2	6.73e-06	0.000179337	0.290754	0.595708	4	7
Ran	7.11e-06	0.000188768	0.353332	0.531526	6	7
Hspe1	7.33e-06	0.000192965	0.409245	0.475	6	7
Vbp1	7.32e-06	0.000192965	0.378755	0.505746	5	7
Jund	8.15e-06	0.000213823	0.453797	0.430368	6	7
Sall1	8.44e-06	0.000220563	0.174544	0.71999	2	7
Rn4.5s	8.52e-06	0.000221778	0.534282	0.350623	7	3
Grcc10	8.95e-06	0.000232265	0.406889	0.47737	6	7
2900026A02Rik	9.18e-06	0.000237225	0.302265	0.583808	4	7
Emg1	9.73e-06	0.000250319	0.496611	0.387796	7	5
Gm19578	9.75e-06	0.000250319	0	1	4	4
Vim	9.83e-06	0.000251321	0.334622	0.550595	3	7
Ptpn13	1.01e-05	0.000257554	0.32056	0.56499	4	7
Pdap1	1.11e-05	0.000282429	0.351531	0.533358	4	7
Sf1	1.13e-05	0.000286425	0.250671	0.637586	4	7
Nphs1	1.16e-05	0.000292392	0.420794	0.463398	4	7
Vdac3	1.3e-05	0.000325489	0.330447	0.554864	5	7
Commd2	1.31e-05	0.000328447	0.151653	0.745936	1	7
Gm2695	1.34e-05	0.000333402	0.491708	0.392655	7	6
1500011B03Rik	1.35e-05	0.000334308	0.548738	0.336441	7	4
Serinc3	1.36e-05	0.000335952	0.112441	0.79248	1	7
Ndufv2	1.43e-05	0.000353401	0.387364	0.497047	6	7
Gjb6	1.56e-05	0.000384638	0.555969	0.329366	7	6
Dynlt1b	1.57e-05	0.000384684	0.486539	0.397782	7	6
Hmgn3	1.59e-05	0.000387722	0.529758	0.355071	7	6
Tmbim4	1.59e-05	0.000387722	0.427124	0.457049	6	7
Hint1	1.63e-05	0.000394847	0.338427	0.546711	4	7
Ndufa12	1.73e-05	0.000418036	0.414775	0.469442	6	7
Gm2036	2.03e-05	0.00049015	0.521053	0.363644	7	5
Ndufs8	2.06e-05	0.000493696	0.551546	0.333693	7	5
Usp37	2.07e-05	0.000496405	0.330483	0.554827	3	7
Rtn4	2.13e-05	0.000507738	0.346163	0.538822	6	7
1810011O10Rik	2.17e-05	0.000515949	0.533432	0.351458	7	6
Tmed2	2.35e-05	0.000556761	0.321817	0.563702	6	7
Psma2	2.52e-05	0.000594589	0.503566	0.380911	7	5
Mrpl52	2.58e-05	0.000606886	0.374866	0.50968	6	7
Calml4	2.67e-05	0.000625548	0.486928	0.397396	7	6
2610029G23Rik	2.76e-05	0.000643183	0.317855	0.567765	3	7
Eef1g	2.76e-05	0.000643183	0.418631	0.465569	6	7
Psma5	2.81e-05	0.000651973	0.349407	0.53552	5	7
Zyx	2.96e-05	0.000684261	0.293098	0.593281	4	7
Pde4c	3.01e-05	0.00069287	1	0	3	1
S100a1	3.01e-05	0.00069287	0.471246	0.412979	7	7
Ppp1r10	3.12e-05	0.000714093	0.657201	0.23217	7	3
Atp11a	3.17e-05	0.000723503	1	0	7	1
Psmb2	3.18e-05	0.000724494	0.383863	0.500582	5	7
Fam103a1	3.2e-05	0.00072649	0.361435	0.523294	5	7
Hp1bp3	3.23e-05	0.000730403	0.376187	0.508344	6	7
Tpm3	3.29e-05	0.000741515	0.375205	0.509338	6	7
Psmb4	3.33e-05	0.000747596	0.233316	0.655979	5	7
Ube2h	3.4e-05	0.000762403	0.327656	0.55772	5	7
Srp19	3.57e-05	0.000796735	0.360003	0.524748	5	7
Gm12816	3.76e-05	0.000836843	0.446772	0.437384	7	6
Gata3	3.78e-05	0.000838743	0.231005	0.658443	2	7
Tsga14	3.8e-05	0.000839903	0.468623	0.41559	7	7
Sec61b	3.93e-05	0.000866861	0.422542	0.461644	6	7
Gal3st3	4.03e-05	0.000885953	0.511289	0.373278	7	4
Qtrtd1	4.11e-05	0.000901675	0.335316	0.549887	4	7
Myadm	4.15e-05	0.000907691	0.142031	0.757078	3	7
LOC100862021	4.27e-05	0.000930013	0.393538	0.490817	6	7
Npy1r	4.38e-05	0.000951369	0.496241	0.388162	7	4
Fam168b	4.39e-05	0.000951404	0.614082	0.273079	7	1
Sfrp2	4.71e-05	0.00101637	0.253257	0.63486	4	7
BC031181	4.82e-05	0.00103691	0.402341	0.481947	5	7
Fyttd1	4.85e-05	0.00103963	0.328047	0.55732	6	7
Gm10736	4.92e-05	0.00105203	0.35178	0.533105	4	7
Myeov2	5.05e-05	0.00107656	0.420787	0.463405	6	7
Pgk1	5.21e-05	0.00110862	0.485267	0.399044	7	6
Chl1	5.43e-05	0.0011504	0.746218	0.151408	7	3
Gm10020	5.47e-05	0.00115568	0.397979	0.48634	6	7
Nhp2l1	5.54e-05	0.00116728	0.374879	0.509668	6	7
Cd63	5.58e-05	0.001173	0.393141	0.491218	6	7
Gm8894	5.88e-05	0.00123239	0.548168	0.336999	7	5
Gltscr2	5.9e-05	0.00123278	0.283571	0.603159	3	7
Ranbp3l	5.95e-05	0.00123878	0.483644	0.400656	6	5
Cox17	6.06e-05	0.00125763	0.412283	0.471946	6	7
Fam169b	6.62e-05	0.00136935	0.144323	0.75441	4	3
Tomm22	6.9e-05	0.00142459	0.337406	0.547753	4	7
Cox7a2	6.95e-05	0.00143026	0.386909	0.497506	5	7
2700089E24Rik	7.02e-05	0.00143971	0.340061	0.545043	5	7
Zfp839	7.22e-05	0.00147795	NA	NA	3	1
Cpne8	7.49e-05	0.0015282	0.455985	0.428185	7	6
Eif3h	7.57e-05	0.00153982	0.390908	0.49347	7	7
Litaf	7.77e-05	0.00157557	0.489978	0.39437	7	6
Gm11703	7.93e-05	0.00160346	0.514796	0.369814	7	4
Maged1	8.08e-05	0.00163003	0.410297	0.473942	6	7
Erdr1	8.31e-05	0.00167092	0.382342	0.50212	6	7
Gm14391	9.29e-05	0.00186185	0.518426	0.366233	7	5
Dse	9.93e-05	0.00198641	0.372025	0.512557	4	7
Syt12	0.000100602	0.00200579	0.475632	0.408616	7	5
Abcd4	0.000102262	0.00202743	0.227294	0.662406	4	7
Gm10045	0.000102069	0.00202743	0.530901	0.353947	7	4
Anapc13	0.000103329	0.00203713	0.433027	0.451133	6	7
Eno1	0.000103194	0.00203713	0.38935	0.495042	6	7
Celf2	0.000108458	0.0021323	0.420008	0.464187	7	7
Trip11	0.000110271	0.00216193	0.364768	0.519912	6	7
Eif3k	0.000110736	0.00216503	0.392461	0.491904	7	7
Fam101b	0.00011554	0.00225174	0.415579	0.468634	6	7
Ndufv3	0.000115809	0.00225174	0.528671	0.356141	7	5
Fam96a	0.00011996	0.00232603	0.535735	0.349195	7	4
Sep15	0.000121835	0.00235593	0.509295	0.375247	7	6
Cryab	0.000124197	0.00239231	0.596152	0.290326	7	4
Romo1	0.000124395	0.00239231	0.42675	0.457424	6	7
Heyl	0.000126166	0.00241978	0.613204	0.273921	7	3
Polr1d	0.000126847	0.00242625	0.57557	0.310261	7	3
A630075F10Rik	0.000127335	0.002429	1	0	6	1
Tprkb	0.000127901	0.00243139	0.533561	0.351332	7	7
Wls	0.000128149	0.00243139	0.292768	0.593622	4	7
Gm4841	0.00013384	0.00253256	0.750115	0.148028	5	3
Ndufs2	0.000134466	0.00253759	0.286705	0.599906	2	7
Golga4	0.000135828	0.00255646	0.243002	0.645691	2	6
Metap1d	0.00015748	0.0029561	0.594446	0.291973	7	3
4930519G04Rik	0.000162265	0.00303784	0.464991	0.419206	7	6
Arpc5	0.00016307	0.00304484	0.380007	0.50448	6	7
Gm15772	0.000164088	0.00305575	0.480091	0.404185	7	6
Dock9	0.000164847	0.00306182	0.835186	0.0791983	7	1
Fis1	0.000169898	0.00314735	0.426279	0.457896	6	7
Cdh2	0.000176218	0.00323892	0.280258	0.606604	4	7
Hbxip	0.00017594	0.00323892	0.539007	0.345982	7	5
Pam	0.000175645	0.00323892	0.287155	0.599439	5	7
LOC100861766	0.000177526	0.00325449	0.373072	0.511496	5	7
Psmb6	0.000179639	0.0032847	0.412476	0.471752	6	7
Hdgf	0.000183549	0.00334751	0.501327	0.383126	7	6
4921508A21Rik	0.000184756	0.00336085	0.365683	0.518984	5	7
Arpc4	0.000192048	0.00348452	0.383553	0.500896	6	7
Maged2	0.000192641	0.00348631	0.393187	0.491171	5	7
Irgm1	0.000194826	0.00351684	0.75061	0.1476	7	4
H2afz	0.000202851	0.00365236	0.390019	0.494367	5	7
Oaz2	0.000210329	0.00377735	0.341719	0.543352	3	7
Pkp4	0.000210933	0.00377859	0.564204	0.321327	7	5
Golt1b	0.00021514	0.00382483	0.398526	0.485789	6	7
Uqcrb	0.000215035	0.00382483	0.475196	0.40905	7	6
Wars2	0.000214254	0.00382483	1	0	4	1
Dcaf6	0.000217609	0.00384934	0.523425	0.361306	6	4
Gm5607	0.000217077	0.00384934	0.387556	0.496853	4	2
4933434E20Rik	0.000220471	0.00389021	0.420812	0.46338	5	7
Zfml	0.000221663	0.00390149	0.546992	0.338151	7	4
Vezt	0.000228808	0.00401723	0.310084	0.575752	3	7
Abt1	0.000231032	0.0040362	0	1	2	3
Sephs2	0.00023056	0.0040362	0.577049	0.308825	7	6
Kdm5a	0.000234789	0.0040917	0.36246	0.522254	6	7
Sparc	0.000238948	0.00415392	0.462959	0.421231	7	7
Fzd3	0.000239744	0.00415752	0.474797	0.409447	7	6
Rab33b	0.000241232	0.00417307	0.473685	0.410552	7	7
Wnt4	0.000259726	0.00448202	0.501742	0.382716	7	5
Ccnd1	0.000261463	0.00449157	0.402514	0.481773	6	7
Sepp1	0.000261552	0.00449157	0.217084	0.673363	1	6
1810026B05Rik	0.000268573	0.00460094	0.408296	0.475955	6	7
Prdx6	0.000275641	0.00471059	0.415171	0.469044	6	7
Pdcd5	0.000276312	0.00471066	0.588509	0.297713	7	3
A730098P11Rik	0.000278549	0.00473735	0.303559	0.582474	2	6
Eef1b2	0.000285553	0.00484478	0.404306	0.479969	7	7
Mbtps1	0.000288571	0.00488426	0.275294	0.611773	3	7
Igsf11	0.000295198	0.00498446	0.276924	0.610075	3	7
Gtdc1	0.000301441	0.00507773	0.399827	0.484479	6	5
Ubap2l	0.000322642	0.00542192	0.393661	0.490693	6	7
Ccdc80	0.000328522	0.00549499	0.545864	0.339257	7	4
Cdkn1a	0.000328547	0.00549499	0.366538	0.518117	5	7
Gm17251	0.000332882	0.00555433	0.28694	0.599662	3	7
Rbms3	0.00034524	0.00574694	0.271721	0.6155	3	7
Btf3l4	0.000365228	0.00606536	0.583744	0.302328	7	5
Kif21a	0.000366193	0.00606711	0.471584	0.412643	7	6
Cox5b	0.000372275	0.00615344	0.383166	0.501287	6	7
Mylk4	0.000376975	0.00621657	1	0	5	1
Trappc1	0.00039281	0.00646259	0.559168	0.326241	7	5
Cda	0.000394732	0.00647116	0.592155	0.294187	7	4
Fadd	0.000395164	0.00647116	0.623161	0.264395	6	5
Xpo7	0.000406267	0.00663757	0	1	1	4
Cdk4	0.000409137	0.0066572	0.444339	0.439815	6	7
LOC100862175	0.000409355	0.0066572	0.358569	0.526204	5	7
2610017I09Rik	0.000415583	0.00672748	0.0513453	0.875063	1	6
Exoc5	0.000414649	0.00672748	0.58226	0.303767	7	3
Mrps21	0.000420518	0.0067918	0.550805	0.334417	7	5
Syt15	0.000423584	0.0068257	0	1	2	5
Ube2w	0.000425958	0.00684832	0.448827	0.43533	7	5
Psma7	0.000433045	0.00694643	0.478237	0.406026	7	6
Rnasek	0.000438937	0.00702499	0.62009	0.267328	7	3
Gm14440	0.000441397	0.00704837	0.583666	0.302403	2	5
Nsmce2	0.000448025	0.00713805	0.315025	0.570672	4	7
Psmb5	0.000458162	0.00728312	0.489355	0.394988	7	5
Paip2	0.000462071	0.00732875	0.48496	0.399349	7	5
Efna1	0.000468144	0.00735894	0.577115	0.30876	7	3
Msi2	0.000467679	0.00735894	0.450071	0.434089	6	7
Snhg5	0.000465992	0.00735894	0.334923	0.550289	4	7
Ush1c	0.000466097	0.00735894	0.479955	0.40432	7	6
Slu7	0.000476259	0.00746987	0.197257	0.694877	2	7
Lamtor2	0.000480792	0.00752423	0.507217	0.377301	7	6
Psmd12	0.00049095	0.00766621	0.274066	0.613054	4	7
Atf3	0.00051265	0.00796997	0.402255	0.482033	6	7
LOC100861853	0.000512661	0.00796997	0.63875	0.249567	7	3
1500032L24Rik	0.00051974	0.00806225	0.407642	0.476612	5	7
Dad1	0.000521314	0.00806894	0.420126	0.464069	7	7
Rbbp7	0.000541307	0.00836005	0.529405	0.355419	7	5
Arfgef1	0.00054398	0.00838299	0.155063	0.742023	4	7
Gm7102	0.000549904	0.00845583	0.454567	0.4296	6	7
Klhl7	0.000553214	0.00848823	0.371766	0.512819	7	3
Abcf1	0.000567503	0.00868858	0.265768	0.621723	5	7
Timm8b	0.0005748	0.00878126	0.39472	0.489625	6	7
Ivns1abp	0.000578331	0.00881612	0.384841	0.499595	7	7
Bckdhb	0.000583576	0.00887689	0.214134	0.676543	2	7
Mllt4	0.000592823	0.00899817	0.376918	0.507605	5	7
Smc6	0.000604607	0.00915733	0.188832	0.704128	3	7
Ptpra	0.000607542	0.00918207	0.563301	0.322207	7	5
Twf1	0.000609313	0.00918916	0.460486	0.423696	7	7
Calm3	0.000613551	0.00923335	0.334641	0.550577	5	7
Ociad1	0.000615614	0.00924468	0.555986	0.32935	7	4
Hnrnpk	0.000619195	0.00927873	0.417701	0.466503	7	7
Insig2	0.000620724	0.00928193	0.362426	0.522288	5	7
Gm8234	0.00062726	0.00935983	0.423621	0.460561	7	6
Tmsb10	0.000642537	0.00956756	0.411544	0.472688	7	7
2010015L04Rik	0.000648399	0.00963452	0.244682	0.643912	3	7
B4galnt2	0.000650509	0.00964557	0.321374	0.564155	4	3
Sort1	0.000660781	0.00977734	0.551998	0.33325	7	4
Grpel1	0.000667403	0.00985467	0.401746	0.482546	5	7
Smc3	0.000675122	0.00994783	0.289238	0.59728	6	7
Trpc4ap	0.000692508	0.0101828	0.696031	0.196203	7	2
Epb4.1l5	0.000701088	0.0102875	0.579851	0.306104	7	4
LOC100861959	0.000718612	0.0105227	0.418912	0.465287	6	7
Eif3a	0.000723838	0.010561	0.369785	0.514826	6	7
Ndufs4	0.000724215	0.010561	0.362205	0.522513	3	7
Ybx1	0.000732317	0.0106571	0.398224	0.486094	6	7
Csnk1g1	0.000741235	0.0107647	0.213751	0.676957	1	6
Bnip3	0.000751641	0.0108934	0.568141	0.31749	7	4
Ssb	0.000763627	0.0110444	0.407801	0.476452	6	7
Higd1a	0.000773408	0.0111432	0.462255	0.421933	7	7
Ilf3	0.000773617	0.0111432	0.390351	0.494032	5	7
Bnip3l	0.00077824	0.011187	0.426963	0.45721	7	7
Cdc14a	0.000787372	0.0112953	0.539103	0.345887	7	5
Chrna1	0.00080261	0.0114905	0.377216	0.507302	5	4
Blmh	0.000805222	0.0115046	0.265379	0.62213	3	7
Btf3	0.00081149	0.0115707	0.416162	0.468048	7	7
Pum1	0.000816514	0.0116189	0.332225	0.553046	6	7
Vmp1	0.000823124	0.0116894	0.414271	0.469948	6	7
Cntn1	0.000827812	0.0117323	0.55643	0.328916	7	6
Aldoa	0.00084036	0.0118625	0.479255	0.405015	7	6
Timm17a	0.000840185	0.0118625	0.580556	0.305419	7	4
Col11a2	0.000848759	0.0119572	0.663537	0.226237	6	4
Csf2rb2	0.000867397	0.0121954	0.546088	0.339037	4	4
0610007P14Rik	0.000879567	0.0123419	0.409544	0.4747	4	7
Hey1	0.000888431	0.0124416	0.314983	0.570716	4	7
Ctsd	0.000890467	0.0124454	0.615641	0.271585	7	3
Mtpn	0.000894215	0.0124731	0.35199	0.532891	4	7
Nck2	0.000904503	0.0125917	0.408897	0.475349	7	7
Fam65b	0.00092777	0.0128902	0.42542	0.458758	7	6
Cpsf2	0.000942165	0.0130644	0.581701	0.304308	7	3
Cpe	0.000955018	0.0132167	0.382389	0.502072	6	7
Crk	0.000967426	0.0133369	0.216135	0.674385	4	7
Eif3e	0.000967486	0.0133369	0.382576	0.501883	5	7
Gm6793	0.000969659	0.0133408	0.401604	0.482689	5	7
LOC633188	0.000976557	0.0134096	0.407334	0.476922	6	7
Serpine2	0.000992917	0.0136078	0.392332	0.492034	6	7
Usp46	0.000999241	0.0136679	0.333155	0.552095	6	5
Slc16a10	0.00100229	0.013683	0.284048	0.602664	5	7
Gjb2	0.00102241	0.0139308	0.38557	0.498858	6	7
Dynlrb1	0.00103011	0.0140088	0.369197	0.515422	5	7
Six1	0.00103211	0.0140089	0.367536	0.517106	5	7
Phf20l1	0.0010412	0.0141052	0.346679	0.538297	5	7
Gm16287	0.00105842	0.014311	0.510494	0.374063	7	6
Id4	0.00106175	0.0143286	0.714416	0.179541	7	3
Gm16279	0.00106627	0.0143622	0.601906	0.284778	7	7
Atp6v1e1	0.00107274	0.0144217	0.507467	0.377054	7	5
Snx3	0.0010754	0.01443	0.348605	0.536336	5	7
Pdcd10	0.00109396	0.0146234	0.534976	0.349941	7	4
Smarce1	0.00109374	0.0146234	0.348947	0.535988	6	7
Lmna	0.00112531	0.0150141	0.395733	0.488604	7	7
Wbp2	0.00112776	0.0150184	0.626536	0.261176	7	4
Rasa1	0.00113769	0.015122	0.489943	0.394405	7	5
Hnrpdl	0.00114051	0.0151311	0.45483	0.429338	7	6
Prrc2b	0.0011734	0.0155381	0.45013	0.434029	6	7
Usp47	0.00118659	0.0156834	0.622267	0.265249	6	2
Cstf3	0.00119207	0.0156971	0.347791	0.537165	4	7
Nono	0.00119182	0.0156971	0.350104	0.53481	5	7
Rpn2	0.00119954	0.0157367	0.329722	0.555605	4	7
Rps19	0.00119776	0.0157367	0.431911	0.452251	7	7
Mgea5	0.00120678	0.0158023	0.506307	0.3782	7	5
Cnih	0.00122318	0.0159284	0.383418	0.501032	5	7
Crip2	0.00122275	0.0159284	0.504163	0.38032	7	6
Fam102a	0.00122129	0.0159284	0.555525	0.3298	7	5
1190002H23Rik	0.00127431	0.0165033	0.30222	0.583855	4	7
Esd	0.00127423	0.0165033	0.501342	0.383112	7	6
Nlrp1a	0.00127434	0.0165033	1	0	2	3
Tjp2	0.00128296	0.0165845	0.560838	0.324611	7	4
Nrbp2	0.0013008	0.0167843	0.632094	0.255884	7	4
Trim36	0.00130755	0.0168407	0.481092	0.40319	7	7
Tmem168	0.00131225	0.0168704	0.559636	0.325784	6	3
Psen2	0.00131872	0.0169228	0.520659	0.364031	7	5
Polb	0.00132862	0.0170189	0.65578	0.233503	6	2
Osbpl6	0.0013329	0.0170427	1	0	4	0
Nfatc1	0.00134096	0.0171148	0	1	0	5
2610307P16Rik	0.00134422	0.0171255	1	0	4	0
Ddah1	0.00136101	0.0173081	0.40414	0.480136	6	7
1110057K04Rik	0.00136749	0.0173592	0.0391828	0.89451	3	2
Akap12	0.00137838	0.0174661	0.279957	0.606917	4	7
Zc3h11a	0.00138464	0.0175139	0.500098	0.384343	7	6
Ap2b1	0.00141833	0.0177808	0	1	2	6
Atp11b	0.00141827	0.0177808	0.0990143	0.809267	3	6
Ece1	0.00141626	0.0177808	0.484254	0.40005	7	6
Gm4130	0.00141528	0.0177808	0.372827	0.511745	6	7
Trmt112	0.00141128	0.0177808	0.415015	0.4692	6	7
LOC100861887	0.00144918	0.0181165	0.361141	0.523592	5	7
Wfdc2	0.00145025	0.0181165	0.488792	0.395546	7	5
Pabpc4	0.00145849	0.0181874	0	1	0	6
Atp6v1h	0.00146589	0.0182473	0.368593	0.516034	3	7
Ddx39b	0.00147537	0.0183331	0.451689	0.432472	7	6
Tbx3	0.00148204	0.0183835	0.900024	0.0359328	6	1
Utrn	0.00151181	0.0187199	0.530563	0.354279	7	5
Gas2l3	0.00153113	0.018926	0.416386	0.467824	7	7
Dusp1	0.00154038	0.0189738	0.515062	0.369553	7	5
Zfp597	0.00153949	0.0189738	0.234344	0.654885	2	6
Snrnp70	0.00155251	0.019066	0.498421	0.386003	7	6
Timm23	0.00155326	0.019066	0.387364	0.497046	4	7
Gm20045	0.00156029	0.0191189	0.445902	0.438253	5	7
Atp1b2	0.00156737	0.0191393	0.625527	0.262138	7	3
Psmd2	0.00156529	0.0191393	0.377231	0.507288	6	7
Stt3a	0.00161683	0.0196752	0.377915	0.506596	4	7
Zfhx3	0.00161474	0.0196752	0.383519	0.50093	6	7
Pfn2	0.00162978	0.0197986	0.242363	0.646368	4	7
Tmem82	0.00163736	0.0198565	0.370181	0.514425	6	5
0610009D07Rik	0.00165988	0.0200951	0.450477	0.433683	6	7
Enpp2	0.00167725	0.0202706	0.630432	0.257465	7	3
E130203B14Rik	0.00173486	0.020894	0.891464	0.0410171	5	1
Gpbp1l1	0.00173451	0.020894	0.324374	0.561081	6	7
St14	0.00173772	0.020894	0.548934	0.336249	7	3
Tril	0.00176018	0.0211281	0.564613	0.320927	7	4
Med13	0.00176531	0.0211538	0.408135	0.476116	6	7
Mrps14	0.00177203	0.0211982	0.465987	0.418215	7	6
Mcf2l	0.00177827	0.0212369	0.635164	0.252969	6	2
Gm10094	0.00178784	0.0213152	0.458641	0.425535	7	6
Lysmd3	0.00181994	0.0216613	1	0	6	0
Cab39	0.0018411	0.0218763	0	1	0	3
Lyst	0.00185287	0.0219791	0	1	0	3
Slk	0.00187902	0.0222519	0.523252	0.361477	5	3
Vmn2r-ps129	0.00189819	0.0224413	0.465023	0.419175	7	6
Lman1	0.00191267	0.0225746	0.452722	0.431441	6	7
P2rx2	0.00194669	0.0229378	1	0	5	0
Gm17066	0.00195295	0.0229732	0.134598	0.765797	4	5
Xrn2	0.00197258	0.0231655	0.389643	0.494747	6	7
Efna5	0.00198238	0.0232419	0.410812	0.473424	6	7
Itga8	0.00199251	0.023322	0.0540699	0.870916	1	5
LOC100862144	0.00200166	0.0233903	0.543147	0.34192	7	4
Atp6ap2	0.00201313	0.0234854	0.350443	0.534465	4	7
1810037I17Rik	0.00202265	0.0235575	0.438214	0.445941	7	6
Cwf19l2	0.00202778	0.0235784	0.30426	0.581751	2	6
Nedd9	0.00203631	0.0236387	0.387112	0.497301	5	7
Slc7a11	0.00204976	0.0237556	0.5808	0.305183	6	5
Slc23a1	0.00208473	0.0241213	0.388733	0.495665	6	6
Mrps33	0.00211498	0.0244143	0.402182	0.482106	5	7
Peg3as	0.00211697	0.0244143	0	1	0	4
Sec23ip	0.00212515	0.0244687	0.426083	0.458092	6	7
Scd3	0.00214443	0.0246505	NA	NA	4	2
Gnb2l1	0.0021877	0.025107	0.400929	0.483369	7	7
Ssbp1	0.00219771	0.0251809	0.528496	0.356313	7	6
Rps15a	0.00221989	0.0253528	0.423041	0.461143	7	7
Stk38	0.00221863	0.0253528	0.330107	0.555211	2	6
Ppp1ca	0.00222616	0.0253833	0.461442	0.422743	7	6
Emid1	0.00224011	0.0255012	0.215383	0.675196	3	6
Sf3b5	0.0022454	0.0255202	0.311107	0.5747	4	7
Rps13	0.00225132	0.0255464	0.437058	0.447098	7	7
Ech1	0.0022657	0.0256072	0.551692	0.33355	7	4
Larp4b	0.00226371	0.0256072	0.522918	0.361806	7	5
Wdr33	0.00226757	0.0256072	0.43833	0.445825	5	7
Lmo4	0.00227424	0.0256415	0.362227	0.52249	4	7
Hmgn2	0.00232051	0.0260798	0.435098	0.44906	7	7
Ptpdc1	0.00231784	0.0260798	0	1	0	4
1810006K21Rik	0.00238587	0.0266447	0.427115	0.457058	7	7
Atp6v1d	0.00237543	0.0266447	0.388776	0.495621	6	7
Jmjd1c	0.0023796	0.0266447	0.345053	0.539954	6	7
Samd4b	0.00238341	0.0266447	0	1	2	5
Chchd7	0.00240816	0.0268512	0.381814	0.502653	6	7
Dynlt3	0.00243527	0.027068	0.48475	0.399558	7	6
Gm2423	0.00243144	0.027068	0.372302	0.512276	4	7
Pdlim5	0.00245666	0.0272627	0.612758	0.274349	6	3
Clasp1	0.00246272	0.0272871	0.34439	0.540629	6	7
Ahsa1	0.00247191	0.0273239	0.373805	0.510754	4	7
Marveld2	0.00247554	0.0273239	0	1	0	6
Nr4a1	0.00247766	0.0273239	0.428512	0.455658	7	7
D10Wsu52e	0.00248751	0.0273898	0.550876	0.334348	7	4
Rhox8	0.00250253	0.0275122	0.518729	0.365935	6	4
Gnaq	0.0025144	0.0275998	0.4611	0.423084	7	5
Gpbp1	0.00251884	0.0276056	0.495752	0.388646	7	5
Dhx9	0.00253637	0.0277546	0.302637	0.583425	4	7
Kras	0.00254723	0.0278302	0.276402	0.610618	4	3
S100a10	0.00257519	0.0280923	0.401064	0.483233	7	7
Flnb	0.00263948	0.0287491	0.376823	0.507701	4	7
Cnot3	0.00265768	0.0288655	0.625099	0.262545	6	5
Rpa3	0.00265834	0.0288655	0.376552	0.507974	4	7
Rabgap1	0.00267345	0.0289849	0.187666	0.705414	3	7
Taf1d	0.00268169	0.0290298	0.502958	0.381512	6	7
LOC100861815	0.00274299	0.0296322	0.58163	0.304377	7	4
Mtap4	0.00274574	0.0296322	0.427069	0.457104	5	7
Setbp1	0.0028281	0.0304744	0.363799	0.520895	7	5
Phlda1	0.00283717	0.0305101	0.404364	0.47991	4	6
Trpm7	0.00284006	0.0305101	0.509309	0.375233	7	5
Txn2	0.00288864	0.0309848	0.347416	0.537547	5	7
Btbd16	0.00291751	0.0312471	0.917157	0.0264597	2	3
Eif4g1	0.00297104	0.0317722	0.419243	0.464954	6	7
4930485B16Rik	0.00300481	0.0320362	1	0	3	0
Bsg	0.00300218	0.0320362	0.437244	0.446912	7	7
Car5b	0.00304289	0.0323262	0.198242	0.693801	3	6
Cfdp1	0.00305353	0.0323262	0.446648	0.437507	6	7
Igf2bp2	0.00305377	0.0323262	0.373247	0.51132	3	6
Nop58	0.00305841	0.0323262	0.384823	0.499613	5	7
Pdzd11	0.00304803	0.0323262	0.381683	0.502786	6	7
Tgfa	0.00305949	0.0323262	1	0	4	0
Chd4	0.00309973	0.0327024	0.404079	0.480197	7	6
Fstl1	0.00316262	0.0333161	0.424275	0.459905	7	7
Smyd4	0.00320649	0.0337278	0.419194	0.465004	6	7
Nme7	0.0032358	0.033935	0.412598	0.471629	4	6
Terf2ip	0.00323499	0.033935	0.569502	0.316164	6	7
Asap1	0.00324138	0.0339431	0.566156	0.319424	4	5
Dnajc8	0.00324629	0.0339442	0.473315	0.410921	7	6
Scp2	0.00327642	0.0342086	0.409333	0.474911	6	7
Aurkaip1	0.00330033	0.0344073	0.521199	0.363499	7	5
Fkbp9	0.00334019	0.0347474	0.321736	0.563784	7	7
Pdcd6	0.0033428	0.0347474	0.363893	0.5208	5	7
Klf4	0.00335804	0.0348545	0.404315	0.47996	6	7
Glyr1	0.00338967	0.0351311	0.294618	0.591708	2	6
Ap2m1	0.00345821	0.0357889	0.37533	0.509211	6	7
Tet2	0.00346571	0.035814	0.393357	0.491	7	6
Leng8	0.00355032	0.0366347	0.532542	0.352333	4	6
5033414D02Rik	0.00358068	0.0367332	0.781455	0.121482	6	1
Psmc1	0.00357555	0.0367332	0.250199	0.638083	5	7
Ssr4	0.0035781	0.0367332	0.484819	0.399489	7	5
Tmem218	0.00356845	0.0367332	0.941383	0.0149114	5	1
Cbln3	0.00361483	0.0370297	0.0733443	0.843171	4	5
Acin1	0.00371745	0.0380258	0.331451	0.553837	4	7
Itga6	0.00373994	0.0382004	0.428321	0.455848	7	6
Tnc	0.00379486	0.0387054	0.729009	0.166515	6	2
Ppic	0.0038188	0.0388933	0.139629	0.759885	1	6
Epha7	0.00384913	0.0390894	0.203443	0.688128	3	6
Marcksl1	0.00384841	0.0390894	0.36882	0.515804	6	7
Ccdc88c	0.00389983	0.0395474	0.0663943	0.852893	3	7
Lrp6	0.00393463	0.039843	0.429652	0.454514	4	7
Aco1	0.00403813	0.0408326	0	1	0	4
Snx6	0.00405299	0.0409242	0.437061	0.447095	7	5
Trappc2l	0.00407321	0.0410696	0.570846	0.314856	7	2
Hopx	0.00409384	0.0412188	0.401895	0.482396	6	7
Id2	0.00410132	0.0412352	0.416513	0.467696	7	7
Ociad2	0.00413283	0.0414509	0.447038	0.437118	6	7
Usp7	0.00413452	0.0414509	0	1	1	6
Gm10029	0.00417469	0.0417943	0.139807	0.759677	1	6
Matr3	0.00420295	0.0420176	0.352388	0.532486	6	7
Brp44	0.0042562	0.0424513	0.498653	0.385774	7	4
Copz1	0.00425836	0.0424513	0.487053	0.397271	7	7
Cpd	0.00433424	0.0431211	0.493291	0.391085	7	5
Eps15	0.00433777	0.0431211	0.3447	0.540314	4	7
Igf1r	0.00435752	0.0432565	0.298934	0.587247	6	7
Nfatc3	0.00437971	0.0434157	0	1	0	4
Sec24a	0.00448536	0.0444006	0.630026	0.257851	5	2
Ankfy1	0.00456464	0.0451135	0.561282	0.324177	7	7
Cops2	0.00457406	0.0451135	0.281819	0.604981	4	7
Tab2	0.00457655	0.0451135	0.309259	0.576601	4	7
Tceal8	0.00463509	0.0456269	0.395349	0.488991	6	7
Cope	0.00468249	0.0460293	0.493169	0.391206	7	5
Tspan12	0.00469062	0.0460451	0.425505	0.458672	7	7
Prpf39	0.00471413	0.0461474	0.376117	0.508415	6	7
Psma4	0.00470821	0.0461474	0.402093	0.482197	7	7
Usp34	0.0047523	0.0464567	0.485474	0.398839	7	4
Add3	0.00476589	0.0464609	0.602031	0.284658	6	3
Hspa8	0.00476275	0.0464609	0.450267	0.433892	7	7
Cspg5	0.00478713	0.0466035	0.421628	0.462561	6	7
Fibin	0.00480434	0.0467067	0.883721	0.0458015	6	1
Srsf10	0.00485975	0.0471155	0.413089	0.471136	7	7
Tiam2	0.00485416	0.0471155	0.513506	0.371088	4	6
Supt7l	0.00493423	0.047772	0.563589	0.321926	7	5
Gm9800	0.00501324	0.0484705	0.473102	0.411133	7	6
9930021D14Rik	0.00503411	0.0485393	0.468673	0.41554	7	6
Deb1	0.00503366	0.0485393	0.41557	0.468643	7	7
Map1lc3b	0.00505814	0.048688	0.480659	0.40362	7	6
Zkscan1	0.00506334	0.048688	0.405839	0.478426	7	5
Gm20594	0.00509952	0.0489693	0.455448	0.428721	7	7
LOC100861634	0.00515897	0.0494728	0.534675	0.350237	7	5
Slc28a3	0.00517916	0.0495991	0.479259	0.405011	3	5
Fbxo2	0.00518931	0.0496289	0.386245	0.498177	6	7
Nutf2-ps1	0.00520003	0.0496641	0.378821	0.50568	4	7
Mia1	0.00522995	0.0497479	0.464451	0.419745	7	7
Nrip1	0.00522318	0.0497479	0.19715	0.694994	2	7
Rps17	0.00522057	0.0497479	0.424978	0.459201	7	7
Mapre1	0.00535715	0.0508894	0.3752	0.509343	5	7
Eif1b	0.00539268	0.051158	0.370863	0.513735	5	7
Sh3bgrl3	0.00540776	0.0512321	0.445483	0.438672	6	7
Mrpl18	0.00545842	0.0516428	0.412944	0.471281	4	7
Ddx24	0.005491	0.0518742	0.310934	0.574878	5	7
Tcf7l1	0.00549758	0.0518742	0.47877	0.405497	7	5
Hmgb1	0.00550992	0.0519212	0.413688	0.470534	7	7
Smndc1	0.00556904	0.0524084	0.421094	0.463097	7	5
Rnf2	0.00558627	0.0525005	0.31268	0.573082	3	7
Zfx	0.00567335	0.053248	0.373608	0.510954	4	6
Gm20169	0.00577694	0.0541482	0.497546	0.38687	7	6
Gnai2	0.00581072	0.0543927	0.364061	0.520629	6	7
Ms4a6c	0.00593572	0.0554158	0.482088	0.402201	5	7
Srsf7	0.00593451	0.0554158	0.372162	0.512419	6	7
Hnrnpr	0.00600146	0.0559555	0.481741	0.402545	7	7
Tpr	0.00603893	0.0562306	0.393945	0.490406	5	7
Efha2	0.00612886	0.0569928	0.470048	0.414172	7	6
Ndfip1	0.00615947	0.057202	0.409321	0.474924	6	7
Foxr1	0.00618591	0.0573721	0.419342	0.464855	4	5
LOC100862032	0.00621057	0.0575252	0.498573	0.385853	7	5
Copa	0.00628168	0.0581076	0.232471	0.65688	4	7
Cwc25	0.00638526	0.0589113	0.42088	0.463312	6	5
Ube4a	0.0063777	0.0589113	0.323864	0.561603	4	3
Dek	0.00641156	0.0590767	0.24181	0.646954	4	6
Prdx3	0.00646721	0.0595118	0.506025	0.378479	7	5
Rabgef1	0.00648866	0.0596314	1	0	4	0
Ppil2	0.00652006	0.0597644	0.265235	0.622281	3	6
Ptprf	0.00651331	0.0597644	0.416253	0.467957	7	7
Rogdi	0.00657272	0.060169	0.57128	0.314433	6	4
Rps7	0.0065965	0.0603084	0.429103	0.455065	7	7
Chd6	0.00664881	0.060708	0.549765	0.335435	7	5
Klhl24	0.00669792	0.0610744	0.252837	0.635303	4	7
Lmo7	0.00670625	0.0610744	0.0867183	0.825165	3	7
Pip5k1c	0.00678226	0.0616871	0	1	0	3
Pdhb	0.00680677	0.0618304	0.513998	0.370602	7	5
Macf1	0.00682317	0.0618997	0.358637	0.526135	6	7
Anks1b	0.00688518	0.0622223	0.605024	0.281777	7	6
LOC100861935	0.00687977	0.0622223	0.0597064	0.862535	2	6
Peg3	0.00687898	0.0622223	0	1	0	4
Zfp959	0.00693828	0.062622	1	0	4	0
4930579G24Rik	0.00695847	0.062644	0.528562	0.356248	7	7
Pcdh7	0.00695839	0.062644	0.36046	0.524283	3	2
Tbc1d24	0.00702571	0.0631688	0.260382	0.627369	5	5
Hs2st1	0.00703495	0.0631713	0.299755	0.586399	2	5
Sdc4	0.00709634	0.0636416	0.454039	0.430127	7	7
Gm2a	0.00715547	0.0640905	0.47152	0.412706	7	7
Cd2ap	0.00719135	0.0643302	0.281628	0.605179	3	6
LOC100861787	0.00722708	0.0645268	0.416116	0.468095	6	7
Mdn1	0.00723161	0.0645268	0	1	0	5
Tceb2	0.00729155	0.0649795	0.429848	0.454319	7	7
Ccdc109a	0.00757313	0.0674037	1	0	4	0
Cdc42	0.00765312	0.0680299	0.473623	0.410614	7	7
2310010M20Rik	0.00770649	0.0682464	0.459911	0.42427	7	7
Zc3h14	0.00770154	0.0682464	0.316078	0.56959	3	6
Zfand6	0.00768905	0.0682464	0.368476	0.516152	6	7
Ube1y1	0.00776195	0.0686514	0.388108	0.496296	6	6
Tjp1	0.00777473	0.0686784	0.469816	0.414402	6	5
Pdcl3	0.00780393	0.0688502	0.0709904	0.846433	2	6
Cstb	0.00782821	0.0689782	0.420761	0.463431	6	7
Adrbk2	0.00784329	0.0690249	1	0	5	1
Ndufa5	0.00794457	0.0698291	0.425435	0.458742	5	7
Smarca5	0.00798476	0.070008	0.462645	0.421545	6	7
Trim39	0.00798262	0.070008	0	1	0	5
Nceh1	0.00808803	0.0707377	1	0	3	0
Ythdc1	0.00808236	0.0707377	0.357969	0.526813	6	7
Fam107a	0.00814597	0.0710683	0.514931	0.369682	7	5
Ndufa10	0.00813728	0.0710683	0.325495	0.559932	4	7
Cycs	0.0082177	0.0716056	0.451224	0.432937	7	6
Pla2g16	0.00824376	0.0716558	0.56696	0.31864	6	3
Sccpdh	0.00823795	0.0716558	0.420479	0.463714	4	6
Csnk2a1	0.00832622	0.0722835	0.365793	0.518873	7	6
Azin1	0.00834945	0.0723961	0.367984	0.516651	5	7
Atg10	0.0083697	0.0724826	1	0	4	0
Rbm4	0.00840143	0.0726682	0	1	0	4
Adam28	0.00850115	0.0734408	0.723591	0.171329	6	4
Ldhb	0.00858873	0.0741067	0.456914	0.427259	7	7
Mprip	0.00873462	0.0752735	0.557494	0.327876	7	5
Cd47	0.00879834	0.0757301	0.720079	0.174464	6	1
E230008O15Rik	0.00884338	0.0759325	0.434945	0.449213	7	7
Fads1	0.00884069	0.0759325	0.404586	0.479687	5	7
LOC100862251	0.00887307	0.0760949	0.45987	0.42431	6	7
Rbbp6	0.00893073	0.0764965	0.514288	0.370316	7	5
Ap3s2	0.00897656	0.0766781	0	1	0	3
Fat1	0.0089842	0.0766781	0.266619	0.620833	3	6
Irf2bp2	0.00898453	0.0766781	0.414647	0.46957	5	7
Xpo1	0.00903936	0.0770529	0.499545	0.384891	6	4
Asns	0.00905142	0.0770626	0	1	0	4
Hsp90aa1	0.0090793	0.0772068	0.415814	0.468397	7	7
Zfp131	0.00911111	0.0773841	0.403302	0.48098	6	7
Pls1	0.00919808	0.0780289	0.421028	0.463163	7	7
4930405P13Rik	0.00926183	0.0784754	0.408285	0.475965	7	6
Prps1l3	0.00927407	0.0784848	0.292664	0.59373	3	6
Srek1ip1	0.00933394	0.0788969	0.583207	0.302848	6	4
B4galt5	0.00940334	0.0792937	0.386538	0.497881	6	7
Gm166	0.00939276	0.0792937	0.926674	0.0216446	4	1
Col18a1	0.00945785	0.0796582	0.335045	0.550164	3	6
Klk14	0.00969371	0.0815474	0.391132	0.493244	7	7
B9d1	0.00975406	0.0819573	0.0971725	0.811614	1	5
Rbck1	0.00983092	0.082407	1	0	3	0
Zfp422	0.00982691	0.082407	0.388671	0.495727	5	7
Fkbp4	0.00989161	0.0828173	0.383211	0.501242	5	7
Zdhhc3	0.0100262	0.0838192	1	0	4	0
Zfp799	0.010035	0.0838192	0.398961	0.485351	5	3
Snap47	0.0101157	0.0843929	0.561575	0.323891	5	2
Ube2r2	0.0101608	0.0846691	0.534304	0.350601	7	4
Itm2c	0.0102026	0.0849175	0.478944	0.405325	7	5
5730437N04Rik	0.0102549	0.085252	0.776371	0.125706	6	2
Slc37a3	0.0102689	0.0852682	0.406838	0.477421	5	6
Ctbp2	0.0102837	0.0852907	0.339816	0.545293	5	7
Ankhd1	0.0103447	0.0856097	0.33749	0.547667	4	6
Uqcr10	0.0103464	0.0856097	0.430578	0.453587	6	7
9530068E07Rik	0.0103909	0.0858768	0.609971	0.277023	6	5
Jun	0.0104255	0.08605	0.479111	0.405158	7	7
Rps27l	0.0104362	0.08605	0.39687	0.487458	6	7
Acot2	0.010541	0.0867113	0.442688	0.441466	7	6
Bex1	0.0105314	0.0867113	0.388661	0.495738	6	7
Morf4l1	0.0106129	0.0872011	0.436776	0.44738	7	7
Odc1	0.0107002	0.0878166	0.42148	0.46271	6	7
Pcf11	0.0107365	0.0880118	0.332116	0.553157	7	7
Zfp459	0.0107725	0.0882049	0.483197	0.401099	6	6
Plscr3	0.0108526	0.0887574	0	1	0	5
Mrps18c	0.0109189	0.0891966	0.487181	0.397145	7	5
Tm9sf3	0.0109837	0.0896221	0.449484	0.434674	6	7
Pcdh15	0.0110249	0.0898544	0.529902	0.35493	5	3
Fbxl3	0.0111265	0.0905776	0.540641	0.344378	6	7
Rin1	0.0111873	0.0908627	0.505236	0.379259	4	1
Sdcbp	0.0111763	0.0908627	0.410934	0.473302	7	6
Fam199x	0.0113623	0.0921781	0.428947	0.455222	7	5
Acsl4	0.0114338	0.0925842	0.503661	0.380817	7	6
Hk2	0.0114386	0.0925842	0.454121	0.430045	6	7
Camta1	0.0115537	0.0934091	0.259948	0.627824	4	6
Tcf3	0.011568	0.0934173	0.18346	0.710065	3	6
Rcn1	0.0115977	0.0935504	0.475138	0.409107	7	7
Apba3	0.0117011	0.0941696	0	1	0	4
Rhbdd2	0.0116999	0.0941696	0.382143	0.502321	5	7
Gm20022	0.0117454	0.0942031	0.290247	0.596234	5	3
LOC100861900	0.0117286	0.0942031	0.701353	0.191353	6	1
Odz3	0.0117388	0.0942031	0	1	2	6
H2afv	0.0117924	0.0943658	0.439443	0.444712	7	6
Slc1a3	0.0117845	0.0943658	0.455154	0.429014	7	7
Oc90	0.0118309	0.0945669	0.596657	0.289839	7	3
Trnt1	0.0118735	0.0947998	0.374839	0.509708	5	7
Slc12a6	0.0118962	0.0948735	0.520214	0.36447	6	3
Vta1	0.0119227	0.0949776	0.390866	0.493512	5	7
Nop10	0.0121331	0.0965451	0.440201	0.443953	6	7
Gm16867	0.0121506	0.096575	1	0	4	0
Samd8	0.0121776	0.0966813	0.281511	0.605301	4	4
Cct7	0.0123052	0.0975841	0.410873	0.473363	6	7
Slc25a5	0.0123367	0.0977242	0.419304	0.464894	7	7
Hnrnpm	0.0123901	0.0980376	0.345243	0.53976	5	6
Gnl3l	0.0124562	0.0984498	0.411077	0.473158	7	7
Braf	0.0125089	0.0986454	0.439074	0.445081	6	7
Sod2	0.0124951	0.0986454	0.432262	0.4519	7	7
Trps1	0.0125508	0.0988658	0.818368	0.0919222	5	1
Fancm	0.0125995	0.0991386	0	1	0	4
AA667203	0.0126303	0.0991759	0.528286	0.35652	4	3
Copb2	0.0126604	0.0991759	0.399939	0.484366	5	7
Ddhd1	0.0126413	0.0991759	1	0	3	0
Klf5	0.0126533	0.0991759	0.200186	0.691677	1	6
Aggf1	0.012688	0.0992812	0.684938	0.206379	6	1
Gm4285	0.0127124	0.0993624	1	0	4	0
Nucb2	0.0128226	0.100113	0.514255	0.370348	7	5
2510009E07Rik	0.0130813	0.101994	1	0	4	0
Ak3	0.0130925	0.101994	0.376299	0.508231	3	7
1700047I17Rik2	0.0131156	0.102061	0.484708	0.399599	7	4
Zfp316	0.0131386	0.102128	0.448346	0.435811	7	7
Fam120c	0.013161	0.10219	0.8638	0.058845	5	1
Malat1	0.0132162	0.102505	0.449759	0.4344	7	7
Sco1	0.0133372	0.10333	0.0488168	0.878973	3	6
Sf3b1	0.0133895	0.103622	0.330488	0.554821	5	7
Acp6	0.0135264	0.10439	0.0271724	0.915802	1	4
Gm10395	0.0135407	0.10439	0.416182	0.468028	6	7
Gm9746	0.013541	0.10439	0.416182	0.468028	6	7
Kank1	0.0135479	0.10439	0.530897	0.353951	6	4
Acp1	0.0135901	0.104601	0.441008	0.443146	7	6
Igfbp5	0.0136155	0.104682	0.474537	0.409705	7	7
Sharpin	0.0136688	0.104978	1	0	3	0
Eapp	0.0137722	0.105428	0.402807	0.481478	6	7
Ndufa6	0.0137647	0.105428	0.454275	0.429891	7	7
Tmem181b-ps	0.0137579	0.105428	0.483314	0.400983	5	6
ORF19	0.0137899	0.105449	0.599581	0.287019	5	6
Plxna4	0.0138414	0.105728	0.500073	0.384368	6	4
Mier3	0.0138792	0.105902	0.371128	0.513466	5	7
Mdh1	0.0139356	0.106217	0.430949	0.453215	7	7
Gpx4	0.0140518	0.106872	0.477926	0.406336	7	7
Wars	0.0140396	0.106872	0.696741	0.195555	5	1
Fam60a	0.0140679	0.10688	0.423903	0.460278	7	7
Tmod1	0.0141842	0.107647	0.458095	0.426081	7	7
Cxadr	0.0142378	0.107938	0.409851	0.474391	6	7
Hltf	0.0144163	0.109057	0.481617	0.402669	7	5
Tead1	0.0144054	0.109057	0.20106	0.690724	2	6
Xcr1	0.0144526	0.109215	0.458073	0.426103	5	6
Spint1	0.0145203	0.109609	0.519845	0.364834	7	5
Itsn1	0.0145666	0.109841	0.219291	0.670988	2	3
Fbxo8	0.0147301	0.110697	0.110935	0.794337	1	5
Mrps6	0.0147428	0.110697	0.387681	0.496727	5	7
N4bp2l2	0.0147267	0.110697	0.348899	0.536037	4	6
Spice1	0.0147235	0.110697	0.65184	0.237207	4	1
Mier1	0.0149872	0.112412	0.39294	0.49142	5	7
Vwa5a	0.0150857	0.11303	0.341767	0.543303	2	3
Phf8	0.0151089	0.113085	0.593421	0.292962	6	4
Klf10	0.0152784	0.114162	0.384482	0.499957	4	6
Zfp687	0.0152852	0.114162	0.336902	0.548267	3	5
Pxmp4	0.0154472	0.115249	0.388561	0.495839	6	7
Pvrl3	0.0154725	0.115316	0.425707	0.458469	7	6
Dscr3	0.0155405	0.115457	1	0	3	0
F11r	0.0155275	0.115457	0.409419	0.474825	6	7
Rpl22	0.0155166	0.115457	0.41697	0.467237	7	6
4930455C21Rik	0.0156099	0.11573	0.461153	0.423031	5	4
Gdi2	0.0156048	0.11573	0.531884	0.35298	7	5
Zfp202	0.0156469	0.115882	0.4572	0.426973	7	6
Copb1	0.0157282	0.116363	0.483875	0.400426	7	6
Asrgl1	0.0158597	0.117212	0.514508	0.370099	7	5
Gng7	0.0158992	0.117381	0	1	0	4
C230081A13Rik	0.0159519	0.117524	0.462398	0.42179	5	3
Usp25	0.0159487	0.117524	0.331756	0.553526	4	7
Ppp2r5e	0.0160287	0.117967	0	1	0	3
Rimklb	0.0160909	0.118302	0.366748	0.517904	4	6
Sc4mol	0.0161202	0.118394	0.446897	0.437259	6	4
Rpl3	0.0161478	0.118473	0.435028	0.44913	7	7
Eid1	0.0161818	0.118599	0.280877	0.60596	3	7
Ddx21	0.0163876	0.119983	0.248867	0.639489	2	5
2210404O09Rik	0.0165189	0.120569	0	1	0	3
Ankrd50	0.0164952	0.120569	0	1	0	3
Armc1	0.0165155	0.120569	0	1	0	3
Pten	0.0165428	0.120619	0.503768	0.380711	7	7
Vps52	0.0165945	0.120871	1	0	3	0
Hspa5	0.0169161	0.123087	0.431892	0.452271	7	7
Prdx1	0.0169487	0.123196	0.45399	0.430176	7	7
Taf12	0.0170475	0.123787	1	0	3	0
Tardbp	0.0170657	0.123792	0.36935	0.515267	4	5
Ubac2	0.0171543	0.124307	0.00317796	0.976227	1	3
Mertk	0.0172253	0.124693	0.682915	0.208243	5	1
Cldn3	0.0174752	0.126325	0.369779	0.514832	7	7
Klf9	0.0175034	0.126325	0.497044	0.387367	6	4
Trappc4	0.0175043	0.126325	0.514615	0.369994	6	5
Zcchc7	0.0175268	0.126358	0.471449	0.412777	7	6
Csgalnact2	0.0175474	0.126377	1	0	3	0
Hbs1l	0.0177279	0.127547	0.522348	0.362367	6	5
Alox8	0.0178303	0.128054	0.42509	0.459088	7	7
D8Ertd738e	0.0178528	0.128054	0.492523	0.391846	7	7
Fam13b	0.0178524	0.128054	0	1	0	3
Gtf2h5	0.017907	0.128313	0.466391	0.417812	7	5
Sdk1	0.0180848	0.129455	0.466673	0.417532	4	4
Fosb	0.0181467	0.129767	0.447822	0.436334	7	7
Tapbp	0.0181774	0.129854	0.52438	0.360366	7	5
Spata2	0.0182527	0.13026	0.029227	0.911962	1	4
Mtmr11	0.0182744	0.130283	0.470399	0.413822	3	5
U2af2	0.0183425	0.130637	0.107752	0.798283	1	5
Wbp4	0.0183689	0.130694	0.491579	0.392782	7	5
Clk4	0.0185021	0.131376	0.513171	0.371419	7	4
Pdcd6ip	0.0184897	0.131376	0.55632	0.329023	6	5
Pikfyve	0.0186476	0.132276	1	0	4	0
D6Wsu116e	0.0188132	0.133317	0.51126	0.373306	4	5
Micu1	0.0189119	0.133882	0.0879149	0.823592	2	5
Ankrd11	0.0189697	0.134157	0.438798	0.445357	5	6
Ube2j1	0.0190167	0.134354	0.251759	0.636438	1	5
Nolc1	0.0190709	0.134603	0	1	1	6
R3hdm1	0.019112	0.134758	0	1	0	6
Fam114a1	0.0191606	0.134965	0.772055	0.129319	5	1
Srsf11	0.0192355	0.135358	0.421954	0.462234	7	7
A630055G03Rik	0.0192616	0.135407	0.24902	0.639328	5	7
Atp5o	0.0193124	0.135629	0.428379	0.45579	7	7
Rab5a	0.0194834	0.136694	0.405596	0.47867	4	6
Atp6v0c-ps2	0.0195072	0.136724	0.441849	0.442304	6	7
Rpl8	0.0195288	0.13674	0.428785	0.455383	7	7
Cnr2	0.0195797	0.136829	0.442884	0.44127	5	4
Rps4x	0.0195802	0.136829	0.439146	0.445009	7	7
Arl5a	0.0196392	0.137105	0.418627	0.465573	2	4
Ado	0.0197571	0.137656	0.34092	0.544167	4	6
Slc37a4	0.0197385	0.137656	0.00952679	0.95505	1	3
Ldha	0.0198305	0.137963	0.43011	0.454056	5	7
St13	0.0198403	0.137963	0.581398	0.304602	7	4
Trpc1	0.0199497	0.138588	0.071697	0.845451	1	3
Ctsb	0.0200999	0.139494	0.389249	0.495144	6	7
Lrrc8e	0.0202675	0.140519	0.74355	0.15373	5	4
Polr3gl	0.0202984	0.140595	0.03028	0.910031	1	6
Ctsl	0.0203191	0.1406	0.438754	0.445401	7	7
Chd2	0.0204987	0.141704	0.369053	0.515567	6	7
Phospho2	0.0206242	0.142432	0.0104968	0.952406	1	4
Btbd19	0.0206828	0.142697	0.421841	0.462347	7	7
Vps35	0.0207574	0.143072	0.327195	0.558191	3	5
Actr1a	0.0208518	0.143443	0.797049	0.108744	6	1
Nufip2	0.0208451	0.143443	0.426146	0.458029	7	6
Trappc9	0.0210002	0.144323	0.354938	0.529893	7	7
Lrp8	0.02104	0.144455	1	0	3	0
Gm8210	0.0210934	0.144681	0.416609	0.4676	7	7
Mphosph10	0.0212278	0.145321	0.544146	0.340941	6	5
Ttc35	0.0212227	0.145321	0.413479	0.470744	5	6
Stk3	0.0212718	0.145481	0.599438	0.287156	6	3
Tomm6	0.0214076	0.146268	0.440026	0.444128	7	7
LOC100862307	0.0214395	0.146344	0.439512	0.444642	7	6
Sar1b	0.0216323	0.147517	0.487605	0.396724	6	5
Trrap	0.0216644	0.147594	0.178327	0.715767	3	5
Taf1b	0.0216914	0.147636	1	0	3	0
Hnrnpd	0.0218081	0.148287	0.342387	0.542671	5	7
Pbld1	0.0218466	0.148405	0.411379	0.472854	7	7
Grhl2	0.0219507	0.148969	0.606635	0.280228	7	4
Srpk1	0.0219903	0.149095	0.345078	0.539928	6	5
Syvn1	0.0221904	0.150307	0.278736	0.608187	1	5
Pmvk	0.022434	0.151811	0.479907	0.404368	7	5
Iws1	0.0224978	0.151946	0.493067	0.391307	4	5
Kazald1	0.0225301	0.151946	0.385978	0.498446	5	7
Mrpl2	0.0225388	0.151946	0.930211	0.0199439	3	1
Tpd52	0.02254	0.151946	0.480478	0.4038	6	5
Gjc1	0.0226704	0.152679	0.125304	0.776854	1	5
Gm10177	0.0228957	0.15388	0.45988	0.4243	6	7
Morf4l2	0.0228876	0.15388	0.445782	0.438373	7	7
Sall3	0.0229141	0.15388	0.246486	0.642004	5	6
Efcab1	0.0230016	0.154321	0.443952	0.440202	7	4
Cdk2ap2	0.0230364	0.154408	0.155389	0.74165	2	6
Lypla1	0.0231223	0.154836	0.0180429	0.934295	1	5
Ptk2	0.0231504	0.154878	0.41555	0.468663	5	7
Dars	0.023248	0.155383	0.439819	0.444335	3	5
Fbxl4	0.0233156	0.155393	1	0	3	0
Mfsd11	0.0232806	0.155393	0.372273	0.512306	7	7
Psmb3	0.0232979	0.155393	0.465232	0.418966	7	6
Supt4h1	0.0233754	0.155645	0.467714	0.416495	7	5
Gm14149	0.0234962	0.156235	0.408487	0.475762	6	6
Gm19976	0.023516	0.156235	1	0	3	0
Yeats2	0.0235304	0.156235	0.67745	0.213294	7	3
Psmc3	0.0235534	0.156241	0.400063	0.484241	6	7
Mettl9	0.0236203	0.156537	0.0151957	0.940718	1	3
Fbxo32	0.0236698	0.156571	0.455874	0.428296	7	7
Rpe	0.0236508	0.156571	0.390052	0.494334	7	5
Nrcam	0.0237359	0.156786	0.770462	0.130658	7	4
Plekhb1	0.0237467	0.156786	0.470768	0.413455	7	7
Dhx15	0.0239987	0.158302	0.388948	0.495448	4	7
Ccdc77	0.0240313	0.158368	0.137658	0.762195	1	5
Zfp740	0.0240536	0.158368	0.497795	0.386623	7	3
Srpk2	0.0241489	0.158847	0.320599	0.56495	5	7
Snx2	0.0241985	0.159025	0.48786	0.396472	6	4
Frg1	0.0242874	0.159461	0.45669	0.427482	7	5
Snapin	0.0243239	0.159515	0.153339	0.744	1	6
Supt16h	0.0243408	0.159515	0.467611	0.416598	5	6
Cry1	0.0245117	0.160189	0.631156	0.256777	5	1
Tmem109	0.0245054	0.160189	0.0935515	0.816261	1	4
Zdhhc2	0.0244862	0.160189	0.436917	0.447239	6	7
Eif4e	0.0245636	0.160379	0.372766	0.511807	7	7
Etv1	0.0249653	0.162851	0.36575	0.518917	6	7
H3f3a	0.0251439	0.163714	0.43582	0.448338	7	7
Zfp280d	0.025142	0.163714	0.519218	0.365452	6	5
Dcbld1	0.0251993	0.163772	0.339599	0.545515	4	7
Mrpl35	0.0251828	0.163772	0.296839	0.589411	5	7
Sarnp	0.0254094	0.164985	0.393577	0.490778	6	7
Por	0.0255514	0.165656	0.548356	0.336815	6	4
Pvrl4	0.025583	0.165656	1	0	4	0
Usmg5	0.0255778	0.165656	0.468552	0.41566	7	7
Eif2s3x	0.025795	0.166875	0.689439	0.202239	6	2
G730013B05Rik	0.0258243	0.166912	0.373841	0.510719	5	5
Stxbp2	0.025895	0.167216	0.420199	0.463995	7	7
Riok3	0.0259772	0.167593	0.605609	0.281215	6	5
Zfp651	0.0262991	0.169515	0.0432974	0.887739	1	3
Eif3i	0.026421	0.170082	0.45896	0.425218	7	7
Mybpc1	0.0264352	0.170082	0.427871	0.4563	4	5
Gm10420	0.0264701	0.170151	0	1	0	3
S100b	0.0265609	0.170579	0.461652	0.422534	7	7
6430706D22Rik	0.0266178	0.170789	0.0677513	0.850973	2	5
Slc6a6	0.0268667	0.17223	0.638516	0.249789	6	3
Ndufb5	0.026983	0.172818	0.446371	0.437784	7	5
Crat	0.0270627	0.17314	1	0	3	0
D0H4S114	0.0270822	0.17314	0.32583	0.559589	5	7
BC030336	0.0271233	0.173245	0.413849	0.470372	5	7
Ppib	0.0274738	0.175325	0.458287	0.425889	7	7
Aldoc	0.027537	0.175563	0.463113	0.421077	7	7
Rc3h2	0.0275607	0.175563	0.350351	0.534559	5	7
Foxo1	0.0276142	0.175745	1	0	5	0
Mest	0.0279006	0.177408	0.497767	0.386651	7	7
H2-D1	0.0281487	0.178603	0	1	0	3
Snapc2	0.0281202	0.178603	0	1	0	3
Zcchc3	0.0281645	0.178603	0.0455225	0.884165	1	4
Ddx46	0.0282822	0.179188	0.255821	0.632161	4	7
Spty2d1	0.0284125	0.179852	0.329444	0.55589	4	6
Gm12680	0.0284488	0.179921	0.375885	0.50865	6	7
Znfx1	0.0284914	0.180029	0.111629	0.79348	1	3
2410004P03Rik	0.0285197	0.180046	0.806053	0.101552	5	1
Ik	0.0285944	0.180357	0.473509	0.410728	6	7
Pip4k2a	0.0286865	0.180776	1	0	3	0
Fuca1	0.0287545	0.181043	0.198682	0.693319	2	6
Igsf3	0.0288359	0.181394	0.42385	0.460331	6	7
A930002H24Rik	0.0288952	0.181605	0.0545013	0.870265	1	4
Apbb3	0.0291396	0.182978	1	0	3	0
Spcs1	0.0292401	0.183446	0.473807	0.410432	7	7
Ccnh	0.0292793	0.183529	0.288669	0.597869	5	6
Cldn25	0.0293294	0.18368	0.448842	0.435316	5	7
Tfg	0.029395	0.183927	0.344464	0.540553	4	6
Mnt	0.0294338	0.18398	0.0352132	0.901267	1	4
Myl6	0.0294556	0.18398	0.47585	0.408399	7	7
Golga5	0.0295586	0.18446	0.787076	0.116852	4	1
Nucks1	0.0296158	0.184649	0.306022	0.579935	6	7
Suclg2	0.0296412	0.184649	0.0904678	0.820257	1	4
Esrp1	0.0299583	0.18646	0.162473	0.733581	1	5
2510039O18Rik	0.0301516	0.187252	0	1	0	3
Pigr	0.0301511	0.187252	0.360781	0.523958	7	7
Rbm34	0.0301651	0.187252	0.156281	0.74063	5	5
Hnrpll	0.0301917	0.187252	0.421594	0.462595	6	7
Bre	0.0305395	0.189243	0.163003	0.73298	1	5
Etf1	0.0305833	0.189318	0.414986	0.46923	4	6
Prpf6	0.0306052	0.189318	0.693311	0.19869	6	2
4932411L15	0.0306667	0.189532	0.431609	0.452554	7	7
Dido1	0.0309157	0.190904	1	0	6	1
Arid4b	0.0309743	0.190912	0.535386	0.349538	7	7
Gm14420	0.0309982	0.190912	0.423428	0.460755	6	6
Prpf40a	0.0309712	0.190912	0.490338	0.394013	7	5
Gpc6	0.0311951	0.191957	0.510005	0.374546	7	5
Zfp292	0.0313717	0.192876	0.492264	0.392103	7	6
Fkbp14	0.0314847	0.193402	0.389285	0.495108	4	6
Gm19782	0.0315683	0.193747	0.391577	0.492795	5	3
2810002N01Rik	0.0317281	0.194558	0.358274	0.526504	6	7
Fam117b	0.0320719	0.196326	0.143658	0.755183	1	4
Stx4a	0.0320455	0.196326	1	0	4	0
Txlng	0.0321578	0.196681	0.124297	0.778063	1	6
Sdhb	0.0322456	0.197047	0.421689	0.462499	7	7
Cops8	0.0323679	0.197624	0.548766	0.336413	6	4
Tcf4	0.0324346	0.19786	0.464167	0.420027	7	7
Kif5b	0.0325076	0.198134	0.481275	0.403008	7	7
Mia3	0.0326078	0.198573	0.385279	0.499153	5	6
Ebf1	0.0326554	0.198691	0.295641	0.590651	6	7
Lgals8	0.0327361	0.19901	0.759983	0.139545	4	1
Ttc26	0.0330504	0.200748	1	0	4	2
Zfp655	0.0333158	0.202187	0.449303	0.434855	7	5
Trerf1	0.0333879	0.20245	0	1	0	3
Chd1l	0.0338606	0.20514	0.048418	0.879596	1	3
Clic4	0.0340476	0.205919	1	0	4	0
Rpl10a	0.0340317	0.205919	0.440722	0.443432	7	7
Gm12504	0.0342885	0.207199	0.427084	0.457089	5	6
Ywhaq	0.0343272	0.207255	0.418146	0.466056	7	7
Mapk14	0.0344357	0.207733	0	1	0	4
Sbno1	0.0344927	0.207899	0.348458	0.536485	4	7
Chmp5	0.0345636	0.208148	0.446782	0.437374	7	6
Pigv	0.0346978	0.208601	0.365394	0.519277	7	7
Tomm7	0.0346975	0.208601	0.404135	0.480141	7	7
Nae1	0.0347561	0.208774	0.490178	0.394172	7	5
Tmem63b	0.0353498	0.212159	0.0790248	0.83542	1	6
Atp6v1f	0.035399	0.212161	0.421705	0.462483	6	7
Mospd1	0.0354102	0.212161	0.803733	0.103393	4	1
2900092D14Rik	0.0354787	0.212211	0	1	1	5
P4ha1	0.0354734	0.212211	0.3491	0.535832	4	6
Cbx5	0.0355609	0.212523	0.410192	0.474047	7	7
Cox5a	0.0356177	0.212682	0.424114	0.460067	6	7
Gm9159	0.0358068	0.21345	0.508322	0.376209	7	7
Snx19	0.0357869	0.21345	0.760074	0.139467	4	1
Wdr13	0.0359192	0.213939	0.312909	0.572847	3	5
Ttll1	0.0360151	0.214329	0	1	0	4
Pepd	0.0360542	0.214381	0	1	0	3
3110056K07Rik	0.0362068	0.214926	0.72202	0.17273	5	1
BC005561	0.0361852	0.214926	0.542437	0.342616	6	4
Lats1	0.0365869	0.217001	0.733061	0.162931	6	4
Pkig	0.0366743	0.217336	0.693867	0.198181	6	2
Nf1	0.0370559	0.219229	0.458355	0.425821	7	6
Nisch	0.0370452	0.219229	0.458812	0.425365	7	6
Gm19328	0.0370895	0.219244	0.457741	0.426433	7	6
Lsr	0.0371957	0.219688	0.806163	0.101464	4	1
Dusp22	0.0372386	0.219757	0.459384	0.424795	7	7
Rps27	0.0373272	0.220097	0.436876	0.447281	7	7
Fam195b	0.0373929	0.220299	0.465747	0.418454	5	6
Hnrnpab	0.0376051	0.221365	0.392257	0.49211	7	7
Iqce	0.0377723	0.221979	0.549901	0.335302	6	5
Ptbp1	0.0377434	0.221979	0.455952	0.428218	7	6
Trp53bp1	0.0379185	0.222653	0.0943422	0.815243	2	4
Aplp2	0.0380026	0.222961	0.425762	0.458415	7	7
Mrps16	0.0380438	0.223017	0.661942	0.227729	6	2
Rab11a	0.0381362	0.223374	0.471967	0.412262	6	6
Tia1	0.0382155	0.223652	0.398305	0.486011	6	7
Gm10778	0.0385587	0.225474	1	0	3	1
Fxn	0.0387176	0.226216	0.399187	0.485123	7	7
Itpr1	0.03882	0.22634	0	1	0	4
Tbl2	0.0387947	0.22634	1	0	3	0
Trappc2	0.0388351	0.22634	0.788728	0.115499	4	1
Asb13	0.0389686	0.226931	0.0994046	0.808771	1	4
Rpl17	0.039034	0.227124	0.45245	0.431713	7	7
Fam63b	0.039252	0.228017	0.515716	0.368907	5	4
Ndrg2	0.0392219	0.228017	0.483738	0.400562	7	5
Setdb1	0.0393996	0.228686	0.0410038	0.891486	1	3
Klf6	0.0395762	0.229522	0.440743	0.443411	7	7
Ccni	0.0397368	0.230264	0.467843	0.416367	6	7
Ebag9	0.040008	0.231646	0.046007	0.883394	1	4
Dopey2	0.04008	0.231694	0	1	1	5
Isca1	0.0400819	0.231694	0.772831	0.128668	4	1
1810026J23Rik	0.0402712	0.232217	0.0992241	0.809001	1	3
Hsf2	0.0402618	0.232217	0.448306	0.435851	7	6
Tnks2	0.0402453	0.232217	0.5249	0.359853	7	5
Gab1	0.0403954	0.232743	0.547184	0.337964	6	4
Rsrc1	0.0406412	0.233969	0.53432	0.350585	5	6
Fam149a	0.0407253	0.234262	0	1	0	3
Uap1	0.0408127	0.234573	0.192053	0.700584	2	5
Pja2	0.0409623	0.235241	0.564227	0.321304	6	3
1500010J02Rik	0.0410686	0.23551	0	1	0	3
Phf10	0.0410758	0.23551	0	1	0	3
4921513D23Rik	0.0412893	0.23635	0.167759	0.727606	1	6
Ank3	0.0412755	0.23635	0.380058	0.504429	5	7
Ercc6	0.0414954	0.237338	1	0	4	3
Gm1821	0.0418596	0.238878	0.443645	0.440509	7	7
Rnf40	0.0418663	0.238878	1	0	3	0
Sox2	0.041807	0.238878	0.368368	0.516262	7	7
Usp54	0.0421355	0.24022	0.732032	0.16384	4	1
Egr1	0.0422764	0.240719	0.463756	0.420437	7	7
Psmg2	0.0422912	0.240719	0.23335	0.655943	2	6
Osbpl9	0.0423871	0.240995	0.549025	0.33616	6	4
Pbxip1	0.0424763	0.240995	0.401915	0.482375	5	7
Tdrkh	0.0424546	0.240995	1	0	3	0
Thumpd1	0.0424412	0.240995	0.780066	0.122633	4	1
LOC100861809	0.0426078	0.241547	0.123475	0.779052	1	4
Gm19767	0.0426913	0.241826	0.490695	0.393659	7	6
Tnrc6a	0.0428297	0.242415	0.421765	0.462424	5	5
Gm5531	0.0429377	0.242832	0.506482	0.378027	7	7
Gm1322	0.0430471	0.243147	0.726242	0.16897	5	1
Ndufb9	0.0431019	0.243147	0.482901	0.401393	7	7
Senp8	0.0430926	0.243147	0	1	1	3
Sox13	0.0431312	0.243147	0.497085	0.387327	7	5
LOC100861653	0.0432207	0.243457	0.384395	0.500046	5	6
Map4k3	0.0433501	0.243991	0.468793	0.415421	6	5
Sgk1	0.0434202	0.244191	0.554584	0.330721	7	5
LOC100862039	0.0435584	0.244235	0.222587	0.667448	2	6
Rbm26	0.043565	0.244235	0.395693	0.488645	7	7
Smurf2	0.0435665	0.244235	0.135631	0.764579	4	6
Spsb1	0.0435629	0.244235	0.41666	0.467548	4	5
Lias	0.044037	0.246481	0.0827225	0.830458	1	3
Slc35d2	0.0440063	0.246481	0.107087	0.79911	1	4
Myl12a	0.0442767	0.247627	0.424546	0.459634	7	7
Atat1	0.0444768	0.248549	0.744649	0.152772	6	1
Txndc11	0.0446338	0.249229	1	0	3	0
Irs1	0.0447191	0.249508	0.504956	0.379537	6	3
Polr2b	0.044801	0.249767	0.0473005	0.881348	2	5
Snrnp40	0.0449681	0.250501	0.0711158	0.846259	1	3
Pwwp2a	0.0450825	0.250941	0.622405	0.265117	4	5
Tomm34	0.0451627	0.251189	0.453275	0.430889	6	7
Dclk1	0.0452075	0.25124	0.396293	0.48804	4	6
Fubp1	0.0453447	0.251804	0.516481	0.368152	6	5
Srp68	0.0455797	0.25291	0.798458	0.107611	4	1
Mns1	0.0456669	0.253195	0	1	0	3
Gopc	0.046278	0.256115	0.739776	0.157029	4	1
Setd8	0.0463024	0.256115	0.0468528	0.882054	1	4
Zc3h7a	0.0462882	0.256115	0.483349	0.400949	6	6
Cited1	0.0464132	0.256526	0.014385	0.942626	1	3
Mbnl1	0.0467104	0.257846	0.586624	0.299538	6	4
Zfp871	0.0467249	0.257846	0.11019	0.795257	1	5
Morn2	0.0467726	0.257907	0.632808	0.255206	6	2
Vdac1	0.0469175	0.258504	0.414255	0.469964	7	5
Srcap	0.0471046	0.259333	0.479163	0.405106	6	6
Dcdc2c	0.0474147	0.259671	0.445838	0.438317	7	7
Glt25d2	0.0473912	0.259671	0.41066	0.473578	6	7
Gm14431	0.0474209	0.259671	0.162823	0.733184	1	3
Gm8898	0.0474236	0.259671	0.162823	0.733184	1	3
Lyar	0.0473118	0.259671	0.331697	0.553585	5	5
Rpl7	0.0472912	0.259671	0.446163	0.437993	7	7
Slc27a1	0.0472665	0.259671	0.628308	0.259487	6	5
Gna13	0.0474611	0.259675	0.127887	0.773762	1	6
Hmgcs1	0.0475151	0.259769	0.417033	0.467173	6	7
Smtnl2	0.0476235	0.26016	0.399669	0.484638	3	6
Cct5	0.0477997	0.260921	0.465886	0.418315	7	6
Zfp488	0.0479044	0.26129	0.455741	0.428428	7	7
Tax1bp1	0.0480404	0.26183	0.455164	0.429004	7	7
Ankrd22	0.048207	0.261931	0.048675	0.879194	1	4
Mterfd1	0.0482074	0.261931	0.247692	0.64073	2	6
Pak1ip1	0.0481543	0.261931	0.321839	0.563679	5	7
Thoc2	0.0481955	0.261931	0.473458	0.410778	6	5
Hmg20b	0.0483164	0.262321	0.188796	0.704168	1	5
Eif2s2	0.0484545	0.262869	0.408436	0.475814	6	7
Polr2m	0.0487015	0.263839	0.241729	0.64704	2	6
Spast	0.0487082	0.263839	0.704695	0.188319	4	1
Tmem176b	0.0489101	0.26473	0.699952	0.192628	5	1
Fdft1	0.0490682	0.264799	0.631256	0.256682	6	2
Map2k1	0.049065	0.264799	0.368426	0.516203	7	7
Vcp	0.049073	0.264799	0.403022	0.481261	6	7
Wdr26	0.0489605	0.264799	0.330181	0.555136	4	6
B4galt1	0.0492727	0.265471	0.472685	0.411548	7	6
Cyba	0.0492469	0.265471	0.240871	0.64795	2	6
Setd2	0.0493104	0.265471	0.483993	0.400309	5	6
Bcl11a	0.0494843	0.266205	0	1	0	3
Mrpl19	0.0495707	0.266466	0.461651	0.422535	7	5
Slc39a10	0.0496543	0.266713	0.101463	0.806164	1	5
Uqcrc2	0.0497639	0.267098	0.419954	0.464241	6	7
Ddr1	0.0499955	0.267933	0.359629	0.525128	5	6
Rpl9	0.0499932	0.267933	0.436215	0.447941	7	7
1500011H22Rik	0.0500577	0.268063	0.201424	0.690328	3	6
Nbea	0.0504358	0.269883	1	0	6	1
Tubb4b	0.0506912	0.271044	0.448082	0.436075	7	6
6430548G04	0.0509114	0.27181	0.200334	0.691516	1	4
Pitrm1	0.0508765	0.27181	0.0944918	0.81505	1	3
0610010O12Rik	0.0510171	0.271963	0.392097	0.49227	7	7
Timm17b	0.0509935	0.271963	0.554129	0.331165	6	4
Rpl35a	0.0512825	0.273171	0.425785	0.458391	7	7
Arhgap5	0.0515602	0.274443	0.456691	0.42748	6	7
Ndufa2	0.0519653	0.276391	0.433928	0.450231	6	7
Armc8	0.0521034	0.276501	0.707089	0.186149	5	2
Elavl1	0.052077	0.276501	0.469585	0.414632	7	5
Gm13392	0.0520635	0.276501	0.200794	0.691014	1	5
Kpnb1	0.0521968	0.276788	0.402429	0.481859	1	4
Exosc4	0.0528048	0.279304	1	0	3	0
Pign	0.0527571	0.279304	0.353699	0.531153	5	6
Srrm1	0.0528237	0.279304	0.480191	0.404085	6	7
Vps26a	0.0528295	0.279304	0.12675	0.775122	1	3
Myo1e	0.0528821	0.279372	0.33224	0.553031	6	7
Plod3	0.0531381	0.280515	1	0	3	0
Glrx2	0.0532005	0.280635	0.445772	0.438383	7	6
Ehmt1	0.053276	0.280823	0.394168	0.490182	5	7
Med25	0.0534221	0.281383	0.792964	0.112048	4	1
Mxi1	0.0534928	0.281545	0.378587	0.505916	6	7
Atp5c1	0.0536517	0.282125	0.420496	0.463697	7	7
Gm15645	0.0537229	0.282125	0.422995	0.461189	7	7
Rpl11	0.0536866	0.282125	0.444403	0.439751	7	7
Rpl4	0.0538461	0.282562	0.431548	0.452615	7	7
Yap1	0.0539352	0.282609	0.466668	0.417537	7	5
Zfp708	0.0539176	0.282609	0	1	0	3
Ndufa1	0.0541851	0.283708	0.466634	0.417571	7	7
Crim1	0.0546909	0.285509	0.200417	0.691425	3	6
Dcaf17	0.0546174	0.285509	0.522831	0.361891	6	4
Eif4a2	0.0546042	0.285509	0.426848	0.457326	7	7
Rbx1	0.0546593	0.285509	0.491964	0.392401	7	7
Ate1	0.0550729	0.287291	0.513984	0.370616	5	6
Mrps36	0.0551371	0.287414	0.448372	0.435785	7	6
Dpysl5	0.0551789	0.287419	0.211569	0.679314	1	5
Nras	0.0553198	0.28794	0.426139	0.458036	7	7
Ndufb6	0.0556978	0.289694	0.4038	0.480478	7	7
Nap1l1	0.0558665	0.290358	0.399215	0.485095	7	7
Gm13139	0.0568721	0.295367	0.209309	0.68176	1	5
Paxip1	0.0569551	0.295433	0.232732	0.656601	4	4
Ppp3ca	0.0570105	0.295433	0.387555	0.496855	6	7
Zmym5	0.0570086	0.295433	0.942804	0.0143103	6	4
Fscn1	0.0570761	0.295556	0.439145	0.445009	7	6
Ripply3	0.0575102	0.297586	0.540065	0.344943	7	7
Bfar	0.0576089	0.297878	0.883544	0.0459122	5	1
Anp32e	0.0576704	0.297978	0.145063	0.75355	2	6
Ephx1	0.057713	0.29798	1	0	4	0
Amd1	0.0578666	0.298119	0.421274	0.462916	7	7
Arid1b	0.0578653	0.298119	0.314284	0.571433	6	7
Dip2b	0.0577905	0.298119	0.345577	0.53942	6	7
Uqcr11	0.0580135	0.298657	0.45952	0.424659	7	7
Lrrc16a	0.0581908	0.298916	0.460421	0.423761	7	7
Lzts2	0.0581845	0.298916	1	0	3	0
Stk38l	0.0581524	0.298916	0.461016	0.423168	7	6
Fam125a	0.0582873	0.299194	0.0539061	0.871164	1	3
H47	0.0585057	0.300097	0.465941	0.418261	7	6
Bckdk	0.0586323	0.300226	0.501706	0.382752	7	5
Dync2h1	0.0586903	0.300226	0.417845	0.466359	5	3
Gm19866	0.0586544	0.300226	0.744236	0.153133	4	1
Trim16	0.058701	0.300226	0.828783	0.0839816	5	2
Slc38a2	0.0588482	0.300761	0.420582	0.463611	6	7
Upf1	0.0589682	0.301156	0.454685	0.429482	6	6
Lsm1	0.0594203	0.303246	0.15385	0.743413	1	4
Celf1	0.0597499	0.303843	0.438563	0.445592	6	6
Eny2	0.0597485	0.303843	0.415482	0.468732	5	6
Fam168a	0.0598818	0.303843	0.453266	0.430898	7	6
Luc7l	0.0596933	0.303843	0.468572	0.41564	7	6
Ormdl3	0.0597529	0.303843	0.102779	0.804505	1	4
Parg	0.0598702	0.303843	0	1	0	3
Rab3gap1	0.0597727	0.303843	0.13442	0.766007	1	4
Spag9	0.0598075	0.303843	0.473789	0.410449	5	4
Npc1	0.0599438	0.303939	0.62933	0.258514	3	1
2810403A07Rik	0.0604697	0.305508	0.252092	0.636087	2	6
Chmp1a	0.0603995	0.305508	0.687884	0.203668	3	1
Ddah2	0.0604443	0.305508	0.49381	0.390571	7	6
Gm20265	0.0604452	0.305508	0.763734	0.136349	4	1
Tollip	0.0603856	0.305508	0.207701	0.683503	1	4
Polr3f	0.0605271	0.30558	0.211953	0.678899	1	3
Tgfb2	0.0606661	0.306063	0.428982	0.455187	7	7
Ssr2	0.0608836	0.30694	0.416863	0.467344	7	6
Wwc1	0.0612119	0.308375	1	0	3	0
Ypel3	0.0613291	0.308745	0.0852985	0.827038	2	5
Gm20253	0.0616386	0.310082	0.219545	0.670715	1	5
Gm19565	0.0619006	0.311114	0.678477	0.212343	5	1
Mrpl51	0.0619319	0.311114	0.530409	0.354431	6	7
C1qbp	0.0620017	0.311215	0.106551	0.799778	1	4
Cacybp	0.0620768	0.311215	0.463668	0.420525	7	6
Tulp4	0.0620894	0.311215	0.447111	0.437045	6	6
Wasf3	0.0621283	0.311215	0.223638	0.666321	1	5
Ppp2r3d	0.062195	0.311328	0.482177	0.402113	7	6
Gm8539	0.0624101	0.312183	0.591559	0.294763	6	2
Tmcc3	0.0624544	0.312184	0.290337	0.596141	2	6
Mapk1ip1	0.0626539	0.312959	0.211129	0.67979	1	5
Gabarapl2	0.0628834	0.313883	0.426676	0.457498	7	7
Yme1l1	0.0629757	0.314122	0.416931	0.467276	6	7
Ddx6	0.0633286	0.315659	0.378062	0.506447	7	7
Sltm	0.0638197	0.317883	0.455259	0.42891	6	6
Gm12070	0.0639489	0.318301	0.47898	0.405288	7	7
8430410A17Rik	0.0641334	0.318766	0.130538	0.770606	1	4
Chd1	0.0640909	0.318766	0.736748	0.159685	5	4
Ift74	0.0641777	0.318766	0.435644	0.448513	6	6
Rpl32	0.0642248	0.318776	0.435168	0.44899	7	7
Eif2c1	0.0643524	0.319182	0.443897	0.440257	4	3
Tmem138	0.0643973	0.319182	0.128335	0.773228	2	5
D830031N03Rik	0.0646088	0.320006	0.114081	0.790465	1	3
Hspb11	0.0649433	0.321438	0.0876316	0.823964	1	3
Dlx2	0.0650244	0.321613	0.766014	0.134415	3	1
Kpna3	0.0651339	0.321929	0	1	0	5
Tor1aip1	0.065444	0.323236	0.663028	0.226713	5	2
Mcm3ap	0.0656488	0.32402	0.242148	0.646596	2	5
Atp2a2	0.0658837	0.324952	0.479792	0.404482	6	7
Akap17b	0.0663474	0.325782	1	0	3	0
Cct4	0.0662801	0.325782	0.40419	0.480086	5	7
Erbb2ip	0.0661786	0.325782	0.354412	0.530428	6	7
Lsm6	0.0663006	0.325782	0.457133	0.42704	7	7
Pak1	0.0663749	0.325782	0.833082	0.0807616	5	1
Papss2	0.0662789	0.325782	0.730063	0.165582	4	1
Sap130	0.0661131	0.325782	0.218094	0.672275	1	5
Tmem111	0.0666962	0.327131	0.258628	0.62921	2	6
Rpl23a	0.0670489	0.328633	0.448954	0.435204	7	7
Gmps	0.0671475	0.328888	0.432255	0.451907	7	6
Rps9	0.0675857	0.330804	0.432774	0.451387	7	7
Stag2	0.0679364	0.33183	0.504763	0.379727	7	4
Sucla2	0.0678835	0.33183	0.428695	0.455473	6	7
Trit1	0.0678955	0.33183	0	1	0	3
Numa1	0.068148	0.332634	0.402942	0.481342	5	6
Mut	0.0684089	0.333677	0.655279	0.233973	4	1
Trnp1	0.0684843	0.333814	0.83394	0.0801228	3	1
Hpn	0.0686841	0.334556	0.275452	0.611608	2	6
Glt25d1	0.0688059	0.334918	0.0970057	0.811827	1	3
Arhgap17	0.0690609	0.335697	0.0363788	0.899258	1	3
Ube2n	0.0690609	0.335697	0.365732	0.518934	5	6
Rbbp8	0.0692298	0.336286	0.436427	0.447729	6	7
Nars	0.0693523	0.336515	0.49423	0.390155	7	6
Top2b	0.0693723	0.336515	0.292224	0.594186	7	6
Slc25a3	0.0695037	0.336716	0.420586	0.463607	6	7
Vps33b	0.0695092	0.336716	0.557299	0.328067	6	4
Sft2d2	0.069599	0.33692	0.375698	0.508839	5	5
Atf6	0.0696964	0.33716	0.43564	0.448518	5	5
Gm7072	0.0697914	0.337371	0.217747	0.672649	1	5
Npm1	0.0698355	0.337371	0.42974	0.454426	7	7
Erlin2	0.0701013	0.338424	0.403712	0.480567	4	6
Gpr4	0.0701775	0.338514	0.606399	0.280454	3	1
Rnf149	0.070216	0.338514	0.445274	0.438881	7	4
LOC100862248	0.0704464	0.339393	0.253613	0.634485	1	5
C230091D08Rik	0.0708548	0.341128	0.265841	0.621647	5	6
Cstf2t	0.0710433	0.341755	0.424051	0.46013	7	6
LOC100862068	0.0710836	0.341755	0.731717	0.164119	4	1
Map3k1	0.0711304	0.341755	0.446357	0.437799	7	7
Dnalc1	0.0712434	0.342065	0	1	0	3
Gm14279	0.0715559	0.343332	0.217754	0.672642	3	6
Fut8	0.0717946	0.344243	0.516655	0.36798	7	7
Rdx	0.0719036	0.344532	0.423116	0.461068	6	7
Ip6k1	0.0720009	0.344764	0	1	0	3
Rpl36a	0.0721557	0.345271	0.436887	0.447269	7	7
Ethe1	0.0722263	0.345375	0.666093	0.223851	5	1
Pik3cb	0.0724098	0.345784	0	1	0	5
Ppp3cb	0.0723935	0.345784	0.585552	0.300576	6	2
Qk	0.0725793	0.346359	0.424719	0.45946	6	7
Atad2b	0.0728634	0.347245	0.307899	0.578002	1	4
Shank1	0.0728288	0.347245	0.578103	0.3078	1	3
Cpsf4	0.0729249	0.347303	1	0	3	0
B230219D22Rik	0.0732668	0.348697	0.512906	0.37168	6	5
Lime1	0.0734968	0.349175	0	1	0	3
Spcs3	0.0735158	0.349175	0.40848	0.47577	5	7
Unc13b	0.0734637	0.349175	0	1	0	3
Akt1	0.0740626	0.351536	0.140685	0.758649	1	3
2700060E02Rik	0.0742896	0.351973	0.417058	0.467149	6	7
4933421O10Rik	0.0743043	0.351973	0.484679	0.399628	7	5
Mfn2	0.0742573	0.351973	0.228422	0.661201	1	5
2010300C02Rik	0.0746023	0.352727	0.340873	0.544215	3	1
Cep192	0.0745243	0.352727	0	1	0	3
Exosc2	0.0746439	0.352727	0.495181	0.389213	7	7
Ftl1	0.0746633	0.352727	0.433951	0.450209	7	7
Iqck	0.0747412	0.352858	0.800718	0.105798	5	1
1500031L02Rik	0.0748109	0.352952	0	1	0	3
Pgm2	0.0748871	0.353075	0.221163	0.668977	1	4
Bcl7b	0.0752603	0.353889	0.169997	0.725088	1	4
Ccnt1	0.0752497	0.353889	0.31588	0.569794	2	6
Chmp7	0.0751949	0.353889	0.774156	0.127558	3	1
Fam49a	0.0751796	0.353889	0.579121	0.306812	6	4
Dhx36	0.0753871	0.354249	0.506778	0.377735	5	4
LOC100503116	0.075551	0.354547	0.428129	0.456041	7	7
Rod1	0.0755127	0.354547	0.321728	0.563792	5	5
Zfp238	0.0760493	0.356649	0.5962	0.29028	5	2
Cct2	0.0762918	0.356962	0.343214	0.541827	4	6
Cyr61	0.0762856	0.356962	0.458294	0.425882	7	7
Per3	0.0761934	0.356962	0.478951	0.405317	7	6
Tsnax	0.0763184	0.356962	0.254135	0.633935	2	5
Cdk9	0.076428	0.357238	0.244895	0.643687	3	6
Ccdc50	0.0766573	0.357835	0.446939	0.437217	4	6
Ptms	0.0766372	0.357835	0.230609	0.658866	3	6
Spon1	0.076917	0.35881	0.638851	0.249471	5	2
Zfp113	0.0770211	0.359059	0.402121	0.482168	7	7
Gtf2a2	0.0773021	0.36009	0.429735	0.454432	6	7
Rabggta	0.0773443	0.36009	0.314008	0.571717	5	6
Cct8	0.0777478	0.361069	0.439736	0.444419	6	7
Crot	0.0776337	0.361069	0.793458	0.111647	5	1
Gosr2	0.077738	0.361069	0.310624	0.575197	2	6
Zmat2	0.0777592	0.361069	0.485525	0.398788	7	5
2700049A03Rik	0.0778317	0.361168	0.660344	0.229224	4	1
Mnat1	0.0781439	0.362378	0.29037	0.596106	2	6
Erlec1	0.0783252	0.362742	0.263431	0.624172	2	4
Nap1l4	0.0782839	0.362742	0.475881	0.408369	7	6
1810030O07Rik	0.0785397	0.36304	0.81077	0.0978338	4	2
Atn1	0.0785048	0.36304	1	0	3	0
Rps23	0.0785437	0.36304	0.433488	0.450672	7	7
Cdv3	0.0790671	0.36522	0.473322	0.410914	7	6
Rpl10	0.0791454	0.365342	0.451186	0.432974	7	7
Atp5l	0.0792763	0.365536	0.462036	0.422151	7	7
Rab18	0.079291	0.365536	0.456871	0.427301	5	5
Rpl13a	0.0793628	0.365629	0.428203	0.455967	7	7
Gsto1	0.0795743	0.366162	0.113394	0.791307	1	3
Myl12b	0.0796623	0.366162	0.466709	0.417496	7	7
Taf1	0.0796051	0.366162	0.545897	0.339224	6	5
Ttc15	0.0796862	0.366162	0	1	1	3
Cox6c	0.0798038	0.366377	0.459617	0.424563	7	7
Lta4h	0.0798367	0.366377	0.174297	0.720265	1	4
Prr12	0.0800734	0.366986	0	1	0	4
Zc3h15	0.0800515	0.366986	0.327434	0.557947	4	7
Sema6a	0.0801397	0.367044	0.473882	0.410356	6	7
Ttc14	0.0801902	0.367044	0.445859	0.438296	5	6
Cdc42bpa	0.0802475	0.367068	0.492656	0.391715	6	5
Rpl34-ps1	0.0803152	0.36714	0.430926	0.453238	7	7
Nkap	0.0806246	0.368316	0.845174	0.0718964	3	1
Rps20	0.0806859	0.368358	0.42988	0.454286	7	7
Kdm2a	0.0812568	0.370724	0.528914	0.355902	5	4
Cd9	0.0813964	0.370943	0.454443	0.429724	7	7
Gm19566	0.0814099	0.370943	0.409616	0.474627	7	7
Jrk	0.0815008	0.371118	0.0321483	0.906659	1	3
Rnase1	0.0815718	0.371202	0.80449	0.102791	3	1
Eif2b1	0.0817213	0.371642	0.777526	0.124744	3	1
Herc1	0.0819841	0.372598	0.49643	0.387975	6	6
Hdac3	0.0820661	0.37273	0.318364	0.567243	2	6
Fam20b	0.08304	0.376911	1	0	3	0
Sec31a	0.083141	0.377127	0.406497	0.477764	5	6
Lrba	0.0832392	0.37733	0.149295	0.748652	3	6
Leprot	0.0835717	0.378351	0.477486	0.406774	6	7
Zfp672	0.0835492	0.378351	0.624548	0.263072	5	2
Mark1	0.0838037	0.379158	0.787307	0.116662	5	1
Taldo1	0.083983	0.379726	0.435872	0.448285	7	6
Dhx29	0.0841013	0.380017	0.74101	0.155949	4	1
Eif2c2	0.084311	0.380478	0.100526	0.807349	1	4
Zcrb1	0.0842979	0.380478	0.425536	0.458641	6	7
Lrch1	0.0844217	0.380734	0.654261	0.23493	4	1
Jarid2	0.0846782	0.381647	0.367218	0.517428	3	4
Cpox	0.0847955	0.381931	0.555866	0.329467	7	5
Bag3	0.0849775	0.382507	0.648521	0.240332	5	1
Zfp354c	0.0852444	0.383464	0.632897	0.255121	3	1
Ica1	0.0856532	0.385057	0.725065	0.170017	5	2
Csde1	0.085782	0.385391	0.461054	0.42313	7	7
Aifm1	0.0860434	0.385829	0.332533	0.552731	2	6
Ppil4	0.0859704	0.385829	0.448623	0.435534	7	6
Xbp1	0.0860336	0.385829	0.494282	0.390104	7	6
Ints9	0.0861132	0.385897	0.304985	0.581004	2	6
Prr15	0.0862361	0.386202	0.400284	0.484018	6	6
Parp8	0.0867656	0.387936	0.412119	0.472111	5	6
Ppp1r12a	0.086743	0.387936	0.399307	0.485002	6	7
Rps14	0.0867882	0.387936	0.434538	0.44962	7	7
Tubb2b	0.0872023	0.38954	0.0753917	0.840359	2	4
4930511M06Rik	0.0873014	0.389736	0.445771	0.438384	7	7
Pdxdc1	0.0873655	0.389776	0.35314	0.531722	5	6
Far1	0.0876644	0.39077	0.454153	0.430013	6	7
Ube2k	0.0876991	0.39077	0.300167	0.585974	4	6
Wwp1	0.0878616	0.391247	0.17165	0.723232	1	4
Imp3	0.0881452	0.392191	0.0449005	0.885158	1	3
Rplp0	0.0882402	0.392191	0.438672	0.445483	7	7
Tmem117	0.0881946	0.392191	0.515348	0.36927	6	6
Efhd1	0.0884246	0.39243	0.429494	0.454673	7	6
Eif4enif1	0.0883981	0.39243	0.326499	0.558904	4	5
Mcm4	0.0884894	0.39243	0.125487	0.776634	1	3
Vezf1	0.0885164	0.39243	0.449924	0.434235	5	6
Med28	0.0886388	0.392726	0.469032	0.415183	6	6
Casz1	0.088732	0.392892	1	0	3	0
Snw1	0.0888536	0.393184	0.462263	0.421925	6	5
Rps6ka3	0.088993	0.393554	1	0	3	0
Ube2q2	0.0890537	0.393576	0	1	0	4
Stambp	0.0891356	0.393691	0.71638	0.177778	4	1
Ptprz1	0.0893115	0.394222	0.400329	0.483973	6	7
Rbbp4	0.0893933	0.394336	0.470678	0.413545	6	7
Dclk2	0.0895818	0.394921	0.0776319	0.837306	2	5
Psme3	0.0896661	0.395046	1	0	3	0
Tspan3	0.0899315	0.395968	0.423566	0.460616	7	7
Ppp1r16b	0.0902191	0.396777	0	1	2	4
Tmem194b	0.0902278	0.396777	0.134144	0.766333	1	3
2610507I01Rik	0.0903349	0.396795	0.4311	0.453064	7	7
M6pr	0.0903443	0.396795	0.234337	0.654892	3	6
1110021J02Rik	0.0905959	0.397406	0.566852	0.318745	7	6
Hspa4	0.0905456	0.397406	0.272839	0.614333	4	6
5530601H04Rik	0.0912625	0.400081	0.0152456	0.940602	1	3
Tbcel	0.0913317	0.400136	0.187066	0.706077	2	5
4930427A07Rik	0.091689	0.40072	0.064975	0.854914	1	3
Gm19420	0.0916244	0.40072	0.736784	0.159654	4	1
Mbip	0.0916921	0.40072	0.350937	0.533962	1	4
Ptn	0.0916113	0.40072	0.446061	0.438094	7	7
Trip6	0.0918176	0.40102	0.163299	0.732645	2	5
Khdrbs1	0.0921475	0.402212	0.723303	0.171586	4	1
1190002F15Rik	0.0922803	0.402276	0.19006	0.702776	1	4
Atp6v0c	0.0922591	0.402276	0.479093	0.405176	7	7
Stx7	0.092333	0.402276	0.484669	0.399638	7	7
Gm5617	0.0924678	0.402614	0.184718	0.708673	1	4
Xaf1	0.0926456	0.40314	0.479297	0.404973	5	5
Ctdsp2	0.0928629	0.403654	0.375639	0.508898	6	6
Zfr	0.0928781	0.403654	0.409316	0.474929	6	7
Fam46a	0.092997	0.403922	0.444112	0.440042	5	5
Gal3st4	0.0931096	0.404162	0.719121	0.175321	5	2
Mpzl2	0.0932302	0.404437	0.45906	0.425118	7	7
Pcdh20	0.0934025	0.404935	1	0	5	1
Luc7l3	0.0935365	0.405267	0.395504	0.488835	7	6
Tpm1	0.0936997	0.405725	0.422113	0.462074	6	6
Lpar6	0.0939651	0.406625	0.542759	0.3423	4	2
C130022K22Rik	0.0940918	0.406924	0.708758	0.184641	4	1
Trio	0.0944916	0.408403	1	0	5	1
Slc17a8	0.0949828	0.410275	1	0	4	0
Nbr1	0.0953797	0.411737	0.407763	0.47649	5	5
Gba	0.0955919	0.412401	1	0	3	0
Creb3l2	0.0959741	0.413319	0.625325	0.26233	6	3
Glod4	0.0959717	0.413319	0.390611	0.49377	7	7
Gpr37	0.0959804	0.413319	0.39908	0.485231	6	7
Rictor	0.0961334	0.413725	0.312851	0.572906	4	5
Smek2	0.0962702	0.414062	0.421185	0.463006	6	6
Khdrbs3	0.0964264	0.414228	0.0372385	0.897789	1	3
Rbm3	0.0964024	0.414228	0.408834	0.475413	7	7
Ccdc90b	0.0967761	0.415478	0.640806	0.24762	6	2
Ppp2r2b	0.0969634	0.416029	0.434547	0.449612	7	6
Dach2	0.0973458	0.417416	0.805018	0.102372	3	1
Dtna	0.097668	0.418106	0.456281	0.42789	7	6
Nomo1	0.0977436	0.418106	0.116097	0.787996	1	3
Phc3	0.0977334	0.418106	1	0	3	4
Slc30a4	0.0976994	0.418106	0.263787	0.623798	1	5
Dlg3	0.0983167	0.419794	0.750187	0.147966	5	2
Mtif2	0.09822	0.419794	0.312188	0.573588	6	7
Ppp1r15a	0.0983046	0.419794	0.477857	0.406405	7	6
Insig1	0.0986403	0.420921	0.46727	0.416937	7	7
Luc7l2	0.0988733	0.421626	0.444643	0.439512	7	7
Ppp2r2a	0.098925	0.421626	0.474644	0.409599	6	7
Aph1b	0.0991301	0.422245	0.722366	0.172422	5	2
Agl	0.0992708	0.422589	0.516341	0.36829	5	4
Lix1	0.0993938	0.422858	0.471895	0.412333	7	7
Hat1	0.09977	0.424203	0.195895	0.696369	1	4
Cabp2	0.0998806	0.424417	0.943207	0.0141415	3	1
Zfp36l1	0.10004	0.424838	0.431231	0.452933	7	7
Agrn	0.100256	0.425502	0.481982	0.402306	6	6
Acly	0.100775	0.427448	0.531825	0.353039	7	6
2700094K13Rik	0.101243	0.427942	0.27065	0.616618	3	6
Cald1	0.101158	0.427942	0.789165	0.115142	3	1
Fbxo46	0.101292	0.427942	0.634329	0.253761	6	2
LOC100505012	0.101352	0.427942	0.698236	0.194191	5	2
Mettl2	0.1011	0.427942	0.441433	0.442721	7	7
Pdia3	0.101377	0.427942	0.41999	0.464205	7	7
Per2	0.101176	0.427942	0.263261	0.62435	1	5
Tnfaip1	0.101332	0.427942	0.500702	0.383745	5	5
1700029J07Rik	0.101534	0.428201	0.256186	0.631777	1	5
Anapc11	0.10156	0.428201	0.246375	0.642122	2	6
Etv5	0.101771	0.428836	0.311623	0.574169	5	6
Gpcpd1	0.101918	0.429197	0.182025	0.711656	1	4
Kdm4c	0.102079	0.429225	0.018883	0.932472	1	6
Strn3	0.102148	0.429225	0.402168	0.482121	6	7
Tbrg4	0.102168	0.429225	1	0	3	0
Vapa	0.10202	0.429225	0.473983	0.410257	7	7
Nsl1	0.102234	0.42925	0.461145	0.423039	7	7
AI597468	0.102301	0.429274	0.4304	0.453765	7	7
Kif1b	0.102465	0.429707	0.397029	0.487298	7	7
G6pdx	0.102529	0.429722	0.38685	0.497566	7	6
Sat1	0.102841	0.430774	0.482488	0.401804	7	6
1810029B16Rik	0.102985	0.431121	0.291719	0.594709	1	4
P4hb	0.103654	0.433455	0.475571	0.408677	7	7
Ttc1	0.103666	0.433455	0.477805	0.406456	7	5
Cnot6	0.103874	0.434067	0.306981	0.578947	2	5
Anxa6	0.104035	0.434228	0.497161	0.387251	7	7
Rpap3	0.104015	0.434228	0.192008	0.700633	1	4
Amd2	0.104208	0.434695	0.077482	0.837509	1	5
Ktn1	0.104653	0.43629	0.432524	0.451638	6	7
Pmpca	0.104768	0.436515	0.146486	0.7519	1	3
Rnf38	0.10496	0.437055	0.271286	0.615954	4	6
Gm12657	0.10508	0.437297	0.232655	0.656684	3	6
Cdc27	0.105475	0.438333	0.579585	0.306362	4	1
Mcfd2	0.105515	0.438333	0.173764	0.720862	2	5
Tmem63a	0.105433	0.438333	0.157829	0.738863	1	3
Maoa	0.105703	0.438855	0.308658	0.57722	6	6
Zdhhc24	0.106204	0.440677	0.896596	0.0379421	3	1
1110002N22Rik	0.106374	0.440836	0.144888	0.753753	1	3
Fam123a	0.106345	0.440836	0	1	0	3
Pold2	0.106493	0.440836	0.254967	0.63306	1	4
Vps28	0.106467	0.440836	0.605146	0.281659	6	3
Pcgf2	0.106721	0.441006	0.69762	0.194753	3	1
Pdxk	0.106634	0.441006	1	0	3	1
Zbtb44	0.106681	0.441006	0.536354	0.348588	7	6
Ntm	0.106885	0.441164	0.640297	0.248102	6	3
Pdzd8	0.106839	0.441164	0.543314	0.341757	6	3
Stx2	0.106965	0.441238	0	1	0	3
1700037H04Rik	0.107044	0.441306	0.715565	0.178509	5	1
Dkk3	0.107357	0.44208	0.539456	0.345541	7	7
Zfp207	0.107337	0.44208	0.422012	0.462175	7	7
Prmt5	0.107624	0.44288	0.280136	0.606731	2	4
Sqstm1	0.107677	0.44288	0.192391	0.700212	2	5
Hnrnpa2b1	0.107932	0.443412	0.429863	0.454304	7	7
Mga	0.107895	0.443412	0.52551	0.359252	7	7
Rpf2	0.108271	0.444547	0.693769	0.19827	4	1
Ncaph2	0.108451	0.445026	0.222551	0.667486	2	5
2500004C02Rik	0.108776	0.4461	0.527386	0.357405	7	6
Tanc1	0.108999	0.446756	0.499973	0.384466	5	2
Hsd17b7	0.10911	0.446951	0.621451	0.266028	3	1
Sorbs1	0.109279	0.447385	0.623453	0.264117	4	3
Tspan9	0.109783	0.449187	0.839253	0.0762009	3	1
Dbi	0.110681	0.452598	0.458017	0.426158	7	7
Atp2b1	0.110833	0.45296	0.46382	0.420374	7	7
Cdk11b	0.111422	0.455103	0.35443	0.53041	5	7
Clcn3	0.111579	0.455263	0.501331	0.383122	7	6
Tapbpl	0.11159	0.455263	0.462291	0.421897	7	7
C330024D21Rik	0.111827	0.455706	0.474693	0.40955	7	7
Capn7	0.111828	0.455706	0.153468	0.743852	1	5
4931406P16Rik	0.111921	0.45582	0.820971	0.0899197	5	1
Itch	0.112006	0.455904	0.3685	0.516128	4	5
Vcl	0.112463	0.457499	0.44818	0.435977	6	7
Sdha	0.112563	0.457645	0.435491	0.448666	7	5
Ano6	0.112724	0.457771	0.412109	0.472121	6	7
Dtwd2	0.112704	0.457771	0.539831	0.345173	5	2
Ankrd54	0.113098	0.459024	0.118567	0.784988	1	3
Mtr	0.113248	0.459372	0.0657402	0.853823	1	3
Atp13a3	0.113652	0.460481	0.520349	0.364338	6	5
LOC100861735	0.113644	0.460481	0.762962	0.137005	3	1
Gm19503	0.114529	0.463633	0.187669	0.705412	1	4
Tspan2	0.114562	0.463633	0.694387	0.197706	3	1
Dnajb1	0.115053	0.465165	0	1	0	3
Fam107b	0.115072	0.465165	0.50316	0.381313	2	4
Galt	0.115234	0.465555	0.690329	0.201423	3	1
G2e3	0.115682	0.467096	0.283341	0.603399	1	3
1810019J16Rik	0.116002	0.467584	0.391721	0.49265	2	6
Taok1	0.11594	0.467584	0.444831	0.439323	6	6
Zfp521	0.115901	0.467584	0.29403	0.592316	1	3
Ankrd17	0.11643	0.469042	0.300725	0.585398	4	6
Gm885	0.116846	0.470451	0.6748	0.21575	6	2
Cox19	0.116984	0.470468	0.690069	0.201661	5	2
Cyfip2	0.117281	0.470468	0.361136	0.523597	5	7
LOC100862034	0.117068	0.470468	0.766965	0.133609	3	1
Phf3	0.117114	0.470468	0.508554	0.375979	6	6
Raver1	0.117317	0.470468	0	1	1	4
Sin3a	0.117218	0.470468	0.43408	0.450079	6	5
Ssna1	0.117224	0.470468	0.59782	0.288716	6	3
1700034H14Rik	0.117684	0.471214	0.717786	0.176516	3	1
P4ha3	0.117647	0.471214	0.323377	0.562102	2	4
Uimc1	0.117703	0.471214	0.579696	0.306254	4	2
Zfp948	0.117897	0.471723	0.73677	0.159666	3	1
Acadvl	0.118518	0.473939	0.260692	0.627043	1	5
Atg3	0.118726	0.4745	0.259136	0.628676	1	5
Pafah2	0.119215	0.476184	0.599077	0.287504	4	1
Als2cr4	0.119475	0.476955	0.261127	0.626587	1	5
Nin	0.119606	0.477208	0.767782	0.132918	3	1
Mat2a	0.119874	0.477255	0.471479	0.412747	7	7
Pnpla2	0.119956	0.477255	0.15172	0.745859	1	3
Rps24	0.119842	0.477255	0.439516	0.444639	7	7
Tspyl4	0.119925	0.477255	0.144752	0.753912	1	3
Zfp160	0.119946	0.477255	0.617792	0.269527	4	1
Tmem2	0.120109	0.477594	0.473509	0.410728	7	7
Atad1	0.120255	0.477636	0.208059	0.683115	1	4
Hspa9	0.120232	0.477636	0.448656	0.435501	6	6
6430548M08Rik	0.120549	0.478536	1	0	3	1
Cd300a	0.120777	0.479169	0.45298	0.431184	7	7
Tet3	0.121408	0.481404	0.349685	0.535236	4	6
F3	0.121516	0.481562	0.29512	0.591189	3	6
4930578N16Rik	0.121815	0.482142	0	1	0	3
Atrx	0.121867	0.482142	0.390104	0.494281	7	7
B9d2	0.121863	0.482142	0.601504	0.285166	5	1
Bcl10	0.122089	0.482746	0.27207	0.615136	1	5
Uba1	0.122226	0.48302	0.423242	0.460942	6	6
Otud7b	0.12246	0.483673	0.149398	0.748534	2	4
Itga4	0.122569	0.483833	0	1	4	4
Tmem87b	0.122961	0.485109	1	0	4	1
Gm17494	0.123085	0.485328	0.456066	0.428105	7	7
Magt1	0.123306	0.485926	0.438076	0.446079	7	6
LOC100862030	0.123441	0.486187	0.424954	0.459224	7	6
Pak4	0.123924	0.487547	0.764563	0.135645	3	1
Rpl27	0.123925	0.487547	0.433028	0.451133	7	7
LOC100861831	0.124407	0.489173	0.208606	0.682521	1	4
Ckap5	0.124693	0.489231	0.471939	0.41229	7	7
Kit	0.124699	0.489231	1	0	3	1
Prickle3	0.124528	0.489231	0.201296	0.690467	1	4
Snrpd2	0.124582	0.489231	0.451899	0.432263	7	7
Arf5	0.125182	0.489864	0.097638	0.81102	1	3
Ddx3y	0.125403	0.489864	0.53222	0.35265	6	5
Dync1i2	0.125335	0.489864	0.449111	0.435047	6	6
Gm6202	0.125427	0.489864	0.465245	0.418954	7	6
Grk4	0.125313	0.489864	0.452785	0.431379	7	7
Ptpre	0.125393	0.489864	0.211736	0.679133	2	5
Rps29	0.125345	0.489864	0.437759	0.446397	7	7
Slx1b	0.125406	0.489864	0.430203	0.453963	7	7
Ss18	0.125485	0.489864	0.404372	0.479902	6	7
2610005L07Rik	0.125759	0.490118	0.524774	0.359977	7	5
Pigu	0.125721	0.490118	0	1	1	3
Selk	0.125648	0.490118	0.450951	0.433209	7	7
Parl	0.125841	0.490168	0.727747	0.167633	4	2
Cdr2	0.126017	0.490582	0.106855	0.7994	1	3
2700023E23Rik	0.126231	0.491145	0.139442	0.760103	1	3
Nefm	0.126383	0.491196	1	0	3	1
Npepps	0.126344	0.491196	0.500933	0.383517	7	5
1110004E09Rik	0.126768	0.491306	0.279431	0.607464	3	6
Ints2	0.126803	0.491306	0.706535	0.186651	5	1
Scaf11	0.126624	0.491306	0	1	2	6
Sec13	0.126748	0.491306	0.308423	0.577462	3	6
Spata5	0.126829	0.491306	0.155405	0.741632	2	6
Vti1b	0.126721	0.491306	0.202242	0.689436	2	5
Cpsf6	0.127354	0.492888	0.384754	0.499682	6	7
Otoa	0.127377	0.492888	0.443375	0.440779	6	6
Sgpl1	0.127646	0.49366	0.491864	0.3925	3	1
4933424B01Rik	0.127972	0.493835	1	0	3	0
5430417L22Rik	0.127889	0.493835	0.899913	0.035997	4	1
LOC100861883	0.127933	0.493835	0.67761	0.213146	4	1
Rbmxl1	0.127861	0.493835	0.28791	0.598656	3	6
Pak2	0.128149	0.49425	0.460449	0.423734	6	5
Fbln5	0.128283	0.494494	0.204999	0.686436	1	3
Ikzf2	0.128428	0.494783	0.587308	0.298875	6	3
AI597479	0.128791	0.49534	1	0	3	1
Elof1	0.128862	0.49534	0.302458	0.583609	3	6
Mll5	0.128814	0.49534	0.402083	0.482207	7	7
Rbp1	0.128923	0.49534	0.46841	0.415802	7	7
Tspan8	0.128837	0.49534	0.213926	0.676767	1	4
Man1a2	0.129275	0.496323	0.581731	0.304279	6	4
Nhsl1	0.12932	0.496323	0.18391	0.709567	4	7
2810025M15Rik	0.130022	0.497937	0.167958	0.727381	1	3
Akr1b3	0.13001	0.497937	0.178799	0.715242	1	3
Necap2	0.129877	0.497937	0.723048	0.171813	3	1
Stip1	0.129902	0.497937	0.213911	0.676783	3	5
Nucb1	0.130437	0.498715	0.468175	0.416036	7	7
Plbd2	0.130328	0.498715	0.420581	0.463612	2	5
Sparcl1	0.130401	0.498715	0.452468	0.431695	7	7
Pdgfc	0.130569	0.498949	0.712799	0.180995	3	1
Ube2d3	0.130679	0.499096	0.4055	0.478767	7	7
D630037F22Rik	0.130759	0.499133	0	1	0	4
Thbs1	0.130847	0.499198	0.406197	0.478066	7	7
Adss	0.130936	0.499268	0.299778	0.586375	3	6
Galk2	0.131183	0.499941	0.214536	0.676109	1	4
Fam120a	0.131381	0.500154	0.428342	0.455828	7	7
Gapdh	0.131318	0.500154	0.455888	0.428282	7	7
Mtf2	0.131739	0.501246	0.0207767	0.928466	2	5
Ccdc23	0.132041	0.502126	0.308931	0.576939	3	6
Nrp2	0.132312	0.502886	0.615312	0.271901	7	4
Gm20235	0.132664	0.503953	0.218073	0.672298	2	6
Psenen	0.132983	0.504891	0.481041	0.403241	6	7
Bet1l	0.133162	0.505209	0.251839	0.636354	3	6
Pon2	0.133276	0.505209	1	0	3	1
Ppp2r1a	0.133281	0.505209	0.382196	0.502267	6	6
1700012B15Rik	0.133467	0.505642	0.782333	0.120756	3	1
Lars	0.133657	0.506091	0.63348	0.254567	6	2
A330032B11Rik	0.134019	0.507187	0.457003	0.42717	7	7
Coro1b	0.134242	0.507218	0.622212	0.265301	6	3
Dclre1c	0.134237	0.507218	0.458232	0.425943	7	7
Mmp15	0.134231	0.507218	0.675867	0.21476	3	1
Cry2	0.13483	0.509166	0.164851	0.730888	1	4
Slc25a25	0.134908	0.509188	0.488752	0.395586	5	5
Tpd52l2	0.135098	0.509633	0.37343	0.511134	5	7
Dnahc11	0.135227	0.509845	0.234326	0.654904	3	2
Rnf170	0.135304	0.509865	0.281792	0.605008	1	4
Ddt	0.137291	0.5168	0.669801	0.220396	5	2
Stx5a	0.137266	0.5168	0.220761	0.669408	3	6
Anxa5	0.138069	0.517822	0.430452	0.453713	7	7
Gli3	0.138076	0.517822	0.139002	0.760619	3	6
Mrrf	0.138056	0.517822	0.218772	0.671546	1	4
Rfc4	0.137696	0.517822	0.218943	0.671362	1	4
Tln2	0.137769	0.517822	0.596106	0.29037	7	5
Use1	0.138011	0.517822	0.320468	0.565085	3	6
Zbtb20	0.13786	0.517822	0.483345	0.400952	7	7
Hsd17b12	0.138252	0.518134	0.386873	0.497542	7	7
Nup214	0.138306	0.518134	0.135096	0.76521	1	4
Tmed10	0.138387	0.518161	0.455745	0.428424	7	7
Myst4	0.138798	0.519424	0.666701	0.223284	3	1
Mkln1	0.138963	0.519768	0.528338	0.356469	7	6
Loxl2	0.139296	0.520619	0.425187	0.458991	7	7
Tsen34	0.139338	0.520619	0.220312	0.66989	2	5
Fbxw9	0.13957	0.520743	0.151489	0.746125	1	3
Rps26	0.139593	0.520743	0.443113	0.441041	7	7
Samm50	0.139571	0.520743	0.0582095	0.864736	2	3
Zfp146	0.1398	0.521239	0.126243	0.775728	1	3
Rpgrip1l	0.139986	0.521659	0.436355	0.447801	5	2
Tagln2	0.14007	0.521697	0.307496	0.578417	3	6
Spen	0.140269	0.52216	0.225524	0.664301	1	3
Asxl2	0.140619	0.522692	0.561236	0.324222	7	6
Cct3	0.140634	0.522692	0.47458	0.409662	6	5
Nsa2	0.140512	0.522692	0.369297	0.515321	6	7
Lbr	0.141025	0.523871	0.418146	0.466056	6	6
Egln1	0.141223	0.524056	0	1	2	6
Plscr1	0.141204	0.524056	0.671708	0.218622	5	2
Atp6v0b	0.141341	0.524218	0.457323	0.426851	6	7
Nde1	0.141452	0.524352	0	1	1	3
BC017647	0.141773	0.524442	0.790229	0.114273	3	1
Rnpc3	0.141752	0.524442	0.221786	0.668307	1	4
Tmem41b	0.141635	0.524442	0.504079	0.380404	5	6
Ubr5	0.141647	0.524442	0	1	2	5
Col9a1	0.14197	0.524893	0.452507	0.431656	7	7
Manba	0.142379	0.526132	0.59197	0.294365	6	3
Tnrc6c	0.142486	0.526252	0.391017	0.49336	6	7
Cbx1	0.143336	0.529112	0.416866	0.467341	6	6
BC016495	0.143676	0.530093	0.446684	0.437472	7	7
Irf6	0.14399	0.530971	0.539185	0.345807	7	5
Rad54l2	0.144142	0.531256	0	1	3	1
Mapkapk5	0.144592	0.532563	0.663098	0.226648	3	1
Naa30	0.144723	0.532563	0.660875	0.228727	3	1
Ubqln4	0.14472	0.532563	0.826192	0.0859389	3	1
Ube2i	0.14482	0.53264	0.380268	0.504216	7	7
A830007P12Rik	0.145028	0.533046	0.487169	0.397157	7	7
Ppfibp1	0.145081	0.533046	0.676174	0.214476	5	2
Bbs9	0.14522	0.533281	0.043331	0.887685	1	3
Mthfs	0.145495	0.533732	0.663718	0.226068	5	2
Tmub1	0.145473	0.533732	0.716495	0.177674	3	1
Fam125b	0.145743	0.533989	0	1	0	3
Hey2	0.145644	0.533989	0.821301	0.0896666	5	2
Hnrnpa1	0.145855	0.533989	0.421112	0.463079	7	7
Tspan15	0.145867	0.533989	0.342681	0.542371	6	6
Hccs	0.146029	0.534028	0.178849	0.715187	1	3
Rufy2	0.14602	0.534028	0.563177	0.322328	6	3
Atp13a2	0.146643	0.535994	0	1	0	4
Hnrnpa3	0.147343	0.538274	0.41462	0.469597	7	7
S100a13	0.147883	0.539969	0.664692	0.225158	4	1
Cdkal1	0.147996	0.5401	0.45118	0.432981	2	5
Slain2	0.148283	0.540868	1	0	3	0
Mrps18b	0.148742	0.542261	0.223885	0.666057	1	4
Ugp2	0.149347	0.544188	0.590946	0.295355	6	4
Cdh11	0.149529	0.54419	0.513131	0.371458	7	5
Derl2	0.149656	0.54419	0.301154	0.584955	3	6
Fchsd2	0.149653	0.54419	0.564235	0.321296	4	1
Tbc1d9b	0.149492	0.54419	1	0	4	1
Ifrd1	0.14981	0.54447	0.605747	0.281081	5	3
Gm5857	0.150003	0.544889	0.721793	0.172933	3	1
Elp2	0.150285	0.545633	0.240875	0.647945	4	6
C430048L16Rik	0.150567	0.546378	0.184736	0.708652	1	5
Set	0.151618	0.549908	0.435602	0.448555	7	7
Smpx	0.151743	0.550077	0.718247	0.176104	3	1
Ryk	0.151858	0.550214	0.0528799	0.872719	2	4
Pan3	0.151978	0.550364	0.419088	0.465111	7	7
Tmem181c-ps	0.152094	0.550502	0.4351	0.449058	7	7
Bscl2	0.152174	0.550509	0.659635	0.229888	3	1
G3bp1	0.152864	0.552724	0.387366	0.497045	7	7
C030039L03Rik	0.153054	0.553126	0.521534	0.363169	7	6
5830417I10Rik	0.153214	0.553136	0.785831	0.117874	6	4
Runx1t1	0.15321	0.553136	0	1	1	3
Tmem55a	0.153369	0.553416	0.451263	0.432898	7	7
Eif2ak2	0.153686	0.554275	0.407782	0.476471	7	6
Gbas	0.15411	0.555284	0.458408	0.425769	7	7
Ube2l3	0.154123	0.555284	0.382496	0.501964	6	7
Gm14399	0.154326	0.5555	0.788734	0.115494	3	1
Rlf	0.15434	0.5555	0.0482587	0.879845	1	4
Bzw2	0.154689	0.556469	0.328024	0.557343	3	6
F630111L10Rik	0.154883	0.556884	0.573334	0.312435	5	1
Mrpl9	0.155125	0.557188	0.329417	0.555918	2	6
Rmnd1	0.155089	0.557188	0.659899	0.229641	4	1
Lztr1	0.155237	0.557306	0	1	1	4
Rpl13	0.155436	0.557737	0.42837	0.4558	7	7
Ppp1r2	0.155528	0.557783	0.434315	0.449844	6	5
Ddx50	0.155755	0.558029	0.51054	0.374017	6	7
Fam174b	0.155694	0.558029	0.0750827	0.840782	1	4
Tuba4a	0.15604	0.558576	0.7512	0.14709	3	1
Ywhah	0.156066	0.558576	0.237614	0.651407	1	3
Fos	0.156398	0.558631	0.462453	0.421736	7	7
Hcfc1	0.15638	0.558631	0.321966	0.563548	6	7
Pdia4	0.156315	0.558631	0.428686	0.455483	7	7
Snrpd1	0.156184	0.558631	0.46575	0.418451	6	7
Ttll4	0.156737	0.55956	1	0	3	0
Mtmr2	0.156853	0.559689	0.321175	0.56436	5	7
4933421E11Rik	0.156986	0.559881	0.212001	0.678847	2	4
Adk	0.157494	0.561127	0.229291	0.660273	1	4
Gsta4	0.157484	0.561127	0.454428	0.429739	7	7
Klf12	0.157673	0.561482	0.0816876	0.831841	1	4
Sephs1	0.157753	0.561483	0	1	1	4
Psmd8	0.157911	0.561763	0.404557	0.479716	6	6
2610015P09Rik	0.158558	0.56326	0.876738	0.0502572	3	1
Magoh	0.158572	0.56326	0.328868	0.556479	3	6
Pqbp1	0.158475	0.56326	0.238207	0.650777	2	5
Kdm6b	0.158772	0.56369	0.417694	0.46651	7	7
2410091C18Rik	0.159221	0.564713	0.380094	0.504392	6	6
Asnsd1	0.159184	0.564713	0.651946	0.237106	3	1
Carkd	0.159599	0.565488	0.316048	0.569621	3	6
LOC100861927	0.159544	0.565488	0.352414	0.53246	3	6
Polr2i	0.159782	0.56585	0.65384	0.235326	4	1
Isl1	0.159884	0.565928	0.407118	0.47714	7	7
Ndufc1	0.160042	0.56599	0.459914	0.424266	7	7
Pfdn5	0.160142	0.56599	0.425387	0.45879	7	7
Rpl21	0.160104	0.56599	0.425065	0.459114	7	7
[truncated: 5,061 more rows]

## Sheet: DE NSC.i-ii, SC, HC Fig. 7
Expressed genes (LOD>1 nTPM):			13727
Significant genes (FDR<0.05):			4,478
	pval	qval	NSC (i-ii)_spec	SC_spec	HC_spec	NSC (i-ii)_num	SC_num	HC_num			Putative Cochlea NSC-Specific (19)						Putative Cochlea SC-Specific (139)						Putative Cochlea HC-Specific (612)
Lhfpl5	7.86e-299	1.08e-294	0	0	1	0	0	10				qval	NSC (i-ii)_spec	NSC (i-ii)_num				qval	SC_spec	SC_num				qval	HC_spec	HC_num
Pvalb	2.91e-295	2e-291	0	0	1	0	0	10			Fam184b	2.03e-06	0.639136	55			Frem2	1.46e-14	1	14			Lhfpl5	1.08e-294	1	10
Pou4f3	9.28e-294	4.25e-290	0	0	1	0	0	10			Cd200	0.00429583	0.634821	43			Masp1	4.44e-70	1	11			Pvalb	2e-291	1	10
Myo3a	8.17e-292	2.8e-288	0	0	1	0	0	10			Lpl	0.000541919	0.624019	42			1700061J05Rik	9.22e-255	1	9			Pou4f3	4.25e-290	1	10
Nhlh1	6.14e-287	1.69e-283	0	0	1	0	0	9			Cryl1	0.00117088	0.583663	39			Apod	6.7e-48	1	9			Myo3a	2.8e-288	1	10
Grxcr2	1.5e-286	3.42e-283	0	0	1	0	0	8			Prkcq	0.00830723	0.582474	33			LOC100862195	4.06e-65	0.936807	12			Barhl1	2.27e-281	1	10
Ppp1r27	4.84e-286	9.49e-283	0	0	1	0	0	9			B3gnt7	0.0151815	0.55634	36			Erbb4	5.19e-19	0.910385	10			Ush2a	1.18e-222	1	10
Barhl1	1.32e-284	2.27e-281	0	0	1	0	0	10			1190002H23Rik	0.00298655	0.546127	43			Gm2446	8.77e-19	0.906952	9			Fam188b2	2.59e-97	1	10
Plscr5	4.02e-284	6.13e-281	0	0	1	0	0	7			B3galt2	0.0395104	0.543516	36			Dync1i1	5.67e-63	0.904993	17			Apba1	4.15e-97	1	10
Gfi1	3.58e-283	4.92e-280	0	0	1	0	0	8			Lgals1	0.00655124	0.535645	38			Bace2	2.81e-58	0.894558	10			Rasd2	2.09e-20	1	10
Kncn	4.37e-283	5.45e-280	0	0	1	0	0	7			Slc16a2	0.00206235	0.533515	52			Dhrs2	1e-57	0.894479	9			Nhlh1	1.69e-283	1	9
Dnaic2	9.98e-283	1.14e-279	0	0	1	0	0	8			Serpinf1	0.000748271	0.524016	38			Gm2436	1.56e-14	0.887358	9			Ppp1r27	9.49e-283	1	9
Srrm4	1.35e-282	1.43e-279	0	0	1	0	0	9			Sulf1	3.94e-05	0.521321	51			Pkd2l1	8.03e-51	0.877251	11			Srrm4	1.43e-279	1	9
Chga	1.79e-282	1.75e-279	0	0	1	0	0	7			Gucy1b3	0.000839468	0.520798	38			Gm5887	1.03e-52	0.860456	16			Fam81b	2.11e-279	1	9
BC030867	1.99e-282	1.82e-279	0	0	1	0	0	8			Gm19934	0.000156683	0.518317	31			Ppp1r16b	0.00410806	0.850872	15			Cxcl14	6.44e-279	1	9
Fam81b	2.46e-282	2.11e-279	0	0	1	0	0	9			P4ha2	0.00846455	0.510012	44			Lhfp	1.24e-15	0.827691	10			Fam57b	6.71e-276	1	9
Cxcl14	7.97e-282	6.44e-279	0	0	1	0	0	9			Jph1	0.049176	0.506861	42			Ace	1.42e-40	0.82587	9			Cdh23	1.67e-271	1	9
Myot	1.44e-281	1.1e-278	0	0	1	0	0	7			Tnfrsf19	5.63e-11	0.504452	60			Car14	3.61e-11	0.817119	13			Rundc3a	7.75e-100	1	9
2700090O03Rik	2.52e-281	1.82e-278	0	0	1	0	0	7			Gpc3	0.0246879	0.502168	39			Bcar3	1.06e-09	0.814127	13			Otof	6.91e-96	1	9
1700101E01Rik	3.74e-280	2.57e-277	0	0	1	0	0	6			Ptprd	0.0269386	0.500056	52			4930523C07Rik	3.18e-48	0.810022	17			Camk2b	5.43e-43	1	9
Fam57b	1.03e-278	6.71e-276	0	0	1	0	0	9									Tnnt1	2.19e-44	0.803839	9			Thsd7b	8.96e-43	1	9
Fam38b	1.17e-278	7.31e-276	0	0	1	0	0	7									D430041D05Rik	3.43e-16	0.800407	15			St8sia3	2.33e-31	1	9
Loxhd1	2.24e-278	1.33e-275	0	0	1	0	0	8									Bean1	5.11e-43	0.787028	10			Grxcr2	3.42e-283	1	8
Kcnh7	6.97e-278	3.99e-275	0	0	1	0	0	7									Tsga14	3.06e-14	0.771884	17			Gfi1	4.92e-280	1	8
Ccl21a	2.64e-277	1.45e-274	0	0	1	0	0	6									Pdgfrb	4.85e-07	0.762237	9			Dnaic2	1.14e-279	1	8
Baiap2l2	2.97e-277	1.57e-274	0	0	1	0	0	8									Lfng	1.78e-07	0.755737	16			BC030867	1.82e-279	1	8
Pkhd1l1	5.85e-277	2.97e-274	0	0	1	0	0	7									Fam176a	2.92e-38	0.754477	10			Loxhd1	1.33e-275	1	8
1700001C02Rik	1.07e-275	5.25e-273	0	0	1	0	0	6									Skap2	7.75e-08	0.746754	10			Baiap2l2	1.57e-274	1	8
Rem1	1.25e-275	5.93e-273	0	0	1	0	0	7									Daam2	7.72e-08	0.738973	14			2510049J12Rik	1.64e-227	1	8
Crmp1	4.71e-275	2.15e-272	0	0	1	0	0	7									2310022B05Rik	1.75e-14	0.736256	18			Snap25	1.79e-222	1	8
Insc	8.06e-275	3.57e-272	0	0	1	0	0	7									Tmem86a	1.22e-40	0.733188	12			Xirp2	3.86e-97	1	8
Gm1322	8.98e-275	3.85e-272	0	0	1	0	0	7									Gm266	6.41e-40	0.732243	10			Mycbpap	1.46e-93	1	8
2410137F16Rik	2.16e-274	8.97e-272	0	0	1	0	0	7									E030010A14Rik	1.35e-24	0.732161	18			Gpr155	6.51e-92	1	8
Cdh23	4.15e-274	1.67e-271	0	0	1	0	0	9									Pdzk1ip1	3.47e-40	0.731875	9			Ap3b2	9.01e-92	1	8
Fam78b	6.34e-274	2.49e-271	0	0	1	0	0	6									Me3	1.28e-37	0.72771	9			Ankfn1	3.04e-91	1	8
Fcrlb	1.91e-273	7.29e-271	0	0	1	0	0	7									Frzb	4.32e-11	0.721884	15			Tcerg1l	1.15e-89	1	8
Palm3	2.79e-273	1.03e-270	0	0	1	0	0	6									Qpct	2.41e-17	0.711738	9			Gdap1	9.85e-27	1	8
Figf	3.2e-273	1.16e-270	0	0	1	0	0	3									Fam159b	5.19e-17	0.706406	11			Plscr5	6.13e-281	1	7
Dusp27	7.15e-273	2.52e-270	0	0	1	0	0	7									Fam101b	1.69e-21	0.705643	18			Kncn	5.45e-280	1	7
Vwa5b2	1.27e-272	4.37e-270	0	0	1	0	0	6									Wnt7a	4.1e-14	0.704664	16			Chga	1.75e-279	1	7
Dytn	1.36e-271	4.54e-269	0	0	1	0	0	6									Tmprss5	5.57e-11	0.701802	17			Myot	1.1e-278	1	7
Neurod6	1.59e-271	5.19e-269	0	0	1	0	0	5									Emid1	1.07e-41	0.697329	16			2700090O03Rik	1.82e-278	1	7
Laptm5	2.02e-271	6.44e-269	0	0	1	0	0	4									Ebf3	0.00145922	0.694542	13			Fam38b	7.31e-276	1	7
2210020M01Rik	2.91e-271	9.09e-269	0	0	1	0	0	5									Prox1	5.01e-17	0.693336	15			Kcnh7	3.99e-275	1	7
Ofcc1	4.33e-271	1.32e-268	0	0	1	0	0	6									Olfr1372-ps1	8.27e-06	0.687885	11			Pkhd1l1	2.97e-274	1	7
Rbfox3	1.4e-270	4.19e-268	0	0	1	0	0	7									Tns1	1.15e-10	0.685585	16			Rem1	5.93e-273	1	7
Ccl21b	1.59e-270	4.66e-268	0	0	1	0	0	5									Mgat3	5.92e-06	0.678493	10			Crmp1	2.15e-272	1	7
Scn3b	2.01e-270	5.75e-268	0	0	1	0	0	7									Cntn1	2.87e-07	0.676333	15			Insc	3.57e-272	1	7
4930558C23Rik	5.43e-270	1.52e-267	0	0	1	0	0	5									Pgm5	3.18e-15	0.675675	18			Gm1322	3.85e-272	1	7
Wdr96	5.97e-270	1.64e-267	0	0	1	0	0	7									Dapk1	2e-41	0.673548	16			2410137F16Rik	8.97e-272	1	7
Klhdc7b	6.64e-270	1.79e-267	0	0	1	0	0	5									Nalcn	0.00901109	0.667366	9			Fcrlb	7.29e-271	1	7
Tctex1d1	6.91e-270	1.83e-267	0	0	1	0	0	5									F2rl1	6.43e-06	0.666691	12			Dusp27	2.52e-270	1	7
Cbfa2t3	9.52e-270	2.47e-267	0	0	1	0	0	5									Ppp2r2b	2.6e-06	0.66111	12			Rbfox3	4.19e-268	1	7
Lhx3	9.73e-270	2.47e-267	0	0	1	0	0	5									Nav2	5.05e-11	0.660652	18			Scn3b	5.75e-268	1	7
Necab3	1.7e-269	4.25e-267	0	0	1	0	0	4									Rragd	8.27e-07	0.660344	16			Wdr96	1.64e-267	1	7
Myo16	2.3e-269	5.63e-267	0	0	1	0	0	5									Gm10091	0.00725815	0.659278	14			Kif21b	2.48e-93	1	7
Dscaml1	4.64e-269	1.1e-266	0	0	1	0	0	6									Palm	5.01e-05	0.656363	14			Rph3a	6.01e-93	1	7
Mmp24	4.62e-269	1.1e-266	0	0	1	0	0	5									Itpr2	7.84e-05	0.655377	17			Kcnmb2	2.15e-88	1	7
Skor1	6.02e-269	1.4e-266	0	0	1	0	0	4									Serpine2	1.98e-17	0.648161	18			Slc8a1	9.16e-21	1	7
Ccl19	6.15e-269	1.41e-266	0	0	1	0	0	4									Dock5	0.00217639	0.646797	11			Ttc39b	0.00247247	1	7
Paqr9	9.95e-269	2.24e-266	0	0	1	0	0	5									Cox4i2	3.22e-06	0.645921	13			Gad2	0.00383064	1	7
Cyp2j12	1.67e-268	3.69e-266	0	0	1	0	0	4									Inhba	5.45e-09	0.64126	10			1700101E01Rik	2.57e-277	1	6
Cplx1	1.08e-267	2.35e-265	0	0	1	0	0	4									1190002F15Rik	1.74e-14	0.638296	18			Ccl21a	1.45e-274	1	6
LOC100862177	1.19e-267	2.55e-265	0	0	1	0	0	5									Pygl	0.00258041	0.632517	9			1700001C02Rik	5.25e-273	1	6
Hydin	1.75e-267	3.69e-265	0	0	1	0	0	4									Nupr1	2.15e-14	0.631838	9			Fam78b	2.49e-271	1	6
Fam43a	1.82e-267	3.79e-265	0	0	1	0	0	6									Hey2	5.8e-07	0.62929	15			Palm3	1.03e-270	1	6
Obscn	5.61e-267	1.15e-264	0	0	1	0	0	5									Nrip3	0.000590565	0.629008	10			Vwa5b2	4.37e-270	1	6
1700003M02Rik	9.78e-267	1.97e-264	0	0	1	0	0	4									Hs3st1	3.95e-12	0.627663	17			Dytn	4.54e-269	1	6
4930470P17Rik	1.17e-266	2.33e-264	0	0	1	0	0	5									Rora	0.000149026	0.627437	11			Ofcc1	1.32e-268	1	6
Gm5107	1.19e-266	2.33e-264	0	0	1	0	0	4									Fgfr3	8.36e-22	0.624503	18			Dscaml1	1.1e-266	1	6
Gm4825	1.77e-266	3.43e-264	0	0	1	0	0	4									S100b	1.97e-10	0.623736	14			Fam43a	3.79e-265	1	6
Odf3b	2.16e-266	4.11e-264	0	0	1	0	0	3									Cxcl12	2.55e-06	0.621152	15			Gdap1l1	1.06e-263	1	6
Gm14025	2.46e-266	4.64e-264	0	0	1	0	0	5									Arhgef17	0.00210312	0.620636	14			Ube2ql1	4.6e-213	1	6
Gm757	3.56e-266	6.6e-264	0	0	1	0	0	3									Sema3f	0.0393403	0.615736	11			Ccdc108	2.78e-85	1	6
Mslnl	3.69e-266	6.76e-264	0	0	1	0	0	5									Rab3b	1.97e-21	0.61451	16			Gabrb3	4.68e-78	1	6
Gdap1l1	5.84e-266	1.06e-263	0	0	1	0	0	6									Col4a1	6.03e-11	0.60754	18			Scd4	3.87e-05	1	6
Fam92b	1.46e-265	2.6e-263	0	0	1	0	0	3									Polg2	0.000339119	0.607502	13			Neurod6	5.19e-269	1	5
Nrxn2	1.79e-265	3.15e-263	0	0	1	0	0	4									Paqr8	0.0224816	0.6046	11			2210020M01Rik	9.09e-269	1	5
Cdkl1	2.28e-265	3.96e-263	0	0	1	0	0	4									Adnp2	8.86e-05	0.600504	9			Ccl21b	4.66e-268	1	5
Dll4	7.33e-265	1.26e-262	0	0	1	0	0	4									Dhrs4	0.0155505	0.599781	10			4930558C23Rik	1.52e-267	1	5
Wdr16	1.05e-264	1.78e-262	0	0	1	0	0	4									Gprc5c	0.0337908	0.599509	11			Klhdc7b	1.79e-267	1	5
Akd1	1.15e-264	1.93e-262	0	0	1	0	0	4									Ptprz1	4.36e-05	0.595552	16			Tctex1d1	1.83e-267	1	5
Mamdc2	1.69e-264	2.8e-262	0	0	1	0	0	4									Tmcc3	0.0228599	0.594672	11			Cbfa2t3	2.47e-267	1	5
Calca	1.82e-264	2.97e-262	0	0	1	0	0	4									Eif4ebp1	7.41e-05	0.585301	10			Lhx3	2.47e-267	1	5
Stmn3	2.56e-264	4.14e-262	0	0	1	0	0	3									Egfl6	9.37e-08	0.583795	15			Myo16	5.63e-267	1	5
Otos	2.71e-264	4.33e-262	0	0	1	0	0	3									Tram2	0.00598607	0.580022	11			Mmp24	1.1e-266	1	5
Chrnb2	6.22e-264	9.7e-262	0	0	1	0	0	5									Gulp1	0.000391444	0.576663	9			Paqr9	2.24e-266	1	5
Scn11a	6.17e-264	9.7e-262	0	0	1	0	0	5									Galnt14	5.81e-34	0.574891	12			LOC100862177	2.55e-265	1	5
Ccdc146	6.82e-264	1.05e-261	0	0	1	0	0	3									Itih5	4.26e-16	0.574083	18			Obscn	1.15e-264	1	5
Rassf2	1.45e-263	2.21e-261	0	0	1	0	0	3									Mmp15	0.000232114	0.571723	9			4930470P17Rik	2.33e-264	1	5
Strc	1.71e-263	2.59e-261	0	0	1	0	0	4									Mansc1	0.0100788	0.571552	9			Gm14025	4.64e-264	1	5
Adamts13	3.68e-263	5.49e-261	0	0	1	0	0	4									Rhov	2.3e-05	0.571333	16			Mslnl	6.76e-264	1	5
Plekha6	5.2e-263	7.68e-261	0	0	1	0	0	3									9030625A04Rik	0.0110695	0.570043	9			Chrnb2	9.7e-262	1	5
Fam183b	5.37e-262	7.85e-260	0	0	1	0	0	3									Ripk2	7.74e-36	0.568917	10			Scn11a	9.7e-262	1	5
Galnt13	5.77e-262	8.33e-260	0	0	1	0	0	3									Tagln2	0.00395966	0.566191	9			Lrrc43	1.12e-259	1	5
Lrrc43	7.85e-262	1.12e-259	0	0	1	0	0	5									Phlda1	7.98e-06	0.566154	16			Gm10432	1.44e-90	1	5
Insm1	8.5e-262	1.2e-259	0	0	1	0	0	4									Bche	0.0112217	0.56164	10			Gm10846	9.68e-88	1	5
Fam163a	9.36e-262	1.31e-259	0	0	1	0	0	3									Rttn	0.00222264	0.561466	12			Dll1	1.97e-86	1	5
Cacng5	1.26e-261	1.74e-259	0	0	1	0	0	3									Tst	0.00568888	0.557942	12			Ak1	8.87e-85	1	5
Tmem179	2.93e-261	4.02e-259	0	0	1	0	0	3									Gm5566	0.0379297	0.557895	9			Bcl11b	7.56e-77	1	5
Tac4	1.46e-260	1.98e-258	0	0	1	0	0	3									Arrdc4	0.000253805	0.557834	14			Vcan	9.09e-31	1	5
Cpeb1	2.59e-260	3.49e-258	0	0	1	0	0	4									Xpo7	0.000173795	0.557809	14			Myo1h	3.92e-10	1	5
Syt4	2.84e-260	3.78e-258	0	0	1	0	0	3									Orc2	0.0247902	0.555889	15			Tmc2	1.49e-05	1	5
Gpr146	2.95e-260	3.89e-258	0	0	1	0	0	4									Aqp11	7.93e-07	0.553341	17			Kcna10	1.78e-81	0.990997	6
Dnaic1	6.77e-260	8.85e-258	0	0	1	0	0	3									Ero1l	0.0379297	0.552445	14			Mogat1	8.85e-90	0.984427	6
A230051N06Rik	2.09e-259	2.71e-257	0	0	1	0	0	4									Kremen1	2.16e-08	0.548722	18			LOC100861661	3.57e-92	0.980624	7
Gpha2	2.17e-259	2.78e-257	0	0	1	0	0	3									Eepd1	2.28e-34	0.548128	9			Fam70b	1.75e-108	0.980329	10
Serpina1c	2.43e-259	3.09e-257	0	0	1	0	0	3									Epb4.1l4b	0.0094871	0.545322	11			Dlk2	2.75e-105	0.979325	10
Wdr63	2.66e-259	3.35e-257	0	0	1	0	0	4									Gm19773	0.018753	0.544072	9			5330437I02Rik	4.79e-210	0.971706	5
2810011L19Rik	8.03e-259	1e-256	0	0	1	0	0	3									Fbxo28	0.0104084	0.543585	10			Ttc21a	2.35e-81	0.969982	6
Pcsk1	7.73e-258	9.56e-256	0	0	1	0	0	3									Ephb3	0.00100833	0.541625	12			Myo15	1.22e-26	0.968033	10
Rtn4r	1.76e-257	2.16e-255	0	0	1	0	0	3									Dsg2	0.000516111	0.534712	15			Dnm3	5.37e-75	0.962927	8
Btbd17	5.08e-257	6.17e-255	0	0	1	0	0	3									Ing2	9.42e-06	0.534192	10			Iqub	1.2e-81	0.954207	5
Bsn	5.78e-257	6.9e-255	0	0	1	0	0	4									Tbc1d10a	0.0308828	0.533438	9			Grp	7.46e-220	0.951491	7
Dpp6	5.78e-257	6.9e-255	0	0	1	0	0	3									Gm6251	0.0170638	0.529353	14			Faim2	4e-84	0.943342	7
1700061J05Rik	7.79e-257	9.22e-255	0	1	0	0	9	0									Angpt1	0.0281033	0.529075	13			Slc6a17	7.34e-80	0.939205	7
LOC100862116	8.76e-257	1.03e-254	0	0	1	0	0	3									BC064078	0.00486352	0.529009	15			Scn8a	5.86e-26	0.937754	6
Pcdhac2	1.87e-256	2.18e-254	0	0	1	0	0	3									Emb	5.87e-08	0.528982	14			Armc4	8.88e-83	0.932305	5
Ppp1r14a	2.5e-256	2.89e-254	0	0	1	0	0	3									Gm8680	0.017541	0.52763	15			Ccdc103	5.29e-79	0.931888	5
Fam115e	3.9e-256	4.47e-254	0	0	1	0	0	3									Asrgl1	0.0409923	0.526614	11			Ptgir	1.24e-85	0.931041	5
Actl6b	4.72e-256	5.35e-254	0	0	1	0	0	3									Rassf10	1.1e-05	0.523874	13			Mfng	7.43e-91	0.93087	8
Grm4	1.12e-255	1.26e-253	0	0	1	0	0	3									Ppp1r2	5.09e-10	0.522796	18			Bdnf	2.49e-29	0.928329	10
Dll3	1.6e-255	1.79e-253	0	0	1	0	0	4									Hs6st1	6.22e-05	0.52119	17			Slc52a3	3.98e-89	0.927778	9
Fn3k	2.18e-255	2.4e-253	0	0	1	0	0	3									Sestd1	0.00665911	0.518943	15			Fscn2	2.4e-34	0.926883	7
Gm3227	2.18e-255	2.4e-253	0	0	1	0	0	3									Slitrk6	1.27e-11	0.5181	18			Chrna9	1.03e-30	0.923907	8
Hspa12a	2.93e-255	3.19e-253	0	0	1	0	0	3									Neu1	0.018474	0.51737	10			Gm6537	1.77e-92	0.921884	10
Cyp46a1	3.18e-255	3.43e-253	0	0	1	0	0	3									Aph1a	0.000113607	0.515209	16			Chrna10	2.12e-92	0.920091	10
Fabp1	7.37e-255	7.91e-253	0	0	1	0	0	3									Ube4a	0.0135898	0.514826	15			Irx2	1.68e-79	0.91608	7
Syp	9.33e-255	9.92e-253	0	0	1	0	0	3									9930013L23Rik	2.04e-14	0.511591	13			Gng8	2.99e-97	0.915072	10
Ccdc135	1.69e-254	1.78e-252	0	0	1	0	0	3									Sox21	0.0263648	0.510708	16			Gpr156	1.05e-80	0.908814	9
Ttc34	4.26e-254	4.47e-252	0	0	1	0	0	3									Tmc4	0.000280774	0.510627	10			Gm2694	3.7e-87	0.907441	9
Fer1l6	3.69e-253	3.84e-251	0	0	1	0	0	4									B930095G15Rik	0.00176171	0.510421	17			Tomt	3.36e-81	0.90726	7
Prph2	2.39e-252	2.46e-250	0	0	1	0	0	3									Tm4sf1	6.33e-13	0.508438	18			Ldb3	3e-71	0.906122	5
Lrtm2	1.06e-248	1.08e-246	0	0	1	0	0	3									Ptprk	2.07e-06	0.508358	18			Dfnb59	2.96e-83	0.905494	8
Col4a3	2.08e-247	2.12e-245	0	1	0	0	5	0									Ankrd6	0.000673176	0.507647	9			Morn5	2.1e-83	0.902175	8
LOC100862313	5.75e-246	5.8e-244	0	1	0	0	6	0									Slc9a6	0.000391444	0.505822	11			Tas1r1	2.21e-79	0.900471	6
Rufy4	1.41e-245	1.41e-243	0	1	0	0	7	0									Fam115c	0.00571601	0.505617	12			Atp8a2	8.88e-79	0.89978	5
Gm17566	5.61e-244	5.58e-242	0	1	0	0	6	0									Mdm1	2.09e-10	0.505544	14			Fam40b	2.94e-77	0.897195	8
Slc6a1	2.55e-243	2.52e-241	0	1	0	0	4	0									Celsr2	0.00267737	0.505173	14			Mgat5b	3.56e-19	0.895398	7
March4	4.08e-239	4e-237	0	1	0	0	4	0									Rhou	0.00139506	0.502895	17			LOC100861670	2.88e-79	0.893455	7
Mc5r	1.57e-238	1.53e-236	0	1	0	0	3	0															Espnl	2.57e-88	0.892871	10
Cysltr2	4.74e-237	4.58e-235	0	1	0	0	4	0															LOC100862228	2.63e-84	0.890926	9
Plcb1	2.32e-236	2.23e-234	0	1	0	0	4	0															LOC100862237	4.55e-84	0.890926	9
Defb25	2.05e-235	1.96e-233	0	0.050665	0.876109	0	1	10															LOC100862170	7.89e-82	0.890926	9
Stx11	3.63e-234	3.44e-232	0	1	0	0	4	0															Spag6	8.99e-75	0.89053	7
Fam83g	5.32e-234	5e-232	0	1	0	0	5	0															Gm3883	3.17e-23	0.88799	9
Prom2	6.44e-234	6.01e-232	0	1	0	0	4	0															LOC100861635	3.17e-23	0.88799	9
Slc5a8	1.51e-233	1.4e-231	0	1	0	0	3	0															Cbln1	5.25e-79	0.887986	5
Nrxn1	9.15e-232	8.43e-230	0	1	0	0	3	0															Pkn3	1.17e-80	0.88775	7
Lrrc52	2.35e-231	2.15e-229	0	1	0	0	3	0															Lrrc48	7.82e-81	0.885219	10
Lim2	9.91e-231	9.01e-229	0	1	0	0	3	0															Ccdc65	7.54e-74	0.883744	6
Cldn1	1.17e-230	1.06e-228	0	1	0	0	3	0															Trnp1	1.61e-23	0.883162	10
Gm15412	1.18e-229	1.05e-227	0	1	0	0	3	0															Gm3893	1.31e-77	0.882452	8
2510049J12Rik	1.84e-229	1.64e-227	0	0	1	0	0	8															LOC100861610	2.36e-76	0.881129	7
Sh3bgr	8.1e-228	7.18e-226	0	1	0	0	3	0															Fank1	4.01e-80	0.878715	6
Gm6578	3.34e-225	2.94e-223	0	1	0	0	3	0															Nefl	1.35e-71	0.876986	7
Ush2a	1.35e-224	1.18e-222	0	0	1	0	0	10															Grxcr1	4.29e-32	0.876249	10
A330033J07Rik	1.65e-224	1.43e-222	0	1	0	0	3	0															Defb25	1.96e-233	0.876109	10
Snap25	2.07e-224	1.79e-222	0	0	1	0	0	8															Cdc25b	7.28e-75	0.874932	8
Sncg	6.89e-224	5.91e-222	0	0.108385	0.797495	0	2	8															Card10	7.56e-22	0.87294	5
Grp	8.75e-222	7.46e-220	0	0.010841	0.951491	0	1	7															Hecw1	5.21e-17	0.866885	6
Elmod1	7.33e-221	6.21e-219	0	0.0920612	0.818188	0	1	9															Clrn1	4.79e-27	0.863167	9
LOC100861834	2.93e-220	2.47e-218	0	0.202963	0.688651	0	4	8															Jag2	2.11e-67	0.861036	6
Calb2	1.93e-219	1.61e-217	1.11e-16	0.0845921	0.827973	0	1	8															Naaladl2	3.96e-68	0.858877	6
Fez1	3.08e-219	2.56e-217	0	0.122827	0.779832	0	2	8															Chgb	2.52e-73	0.857204	7
B3galt5	2.23e-217	1.84e-215	0	0.326075	0.559338	0	5	5															Zfp474	5.18e-71	0.849795	6
Tmprss7	4.84e-216	3.98e-214	0	0.206527	0.684776	0	5	6															Syt13	6.53e-37	0.848491	9
Ube2ql1	5.63e-215	4.6e-213	0	0	1	0	0	6															Miat	3.76e-32	0.848416	10
1190003J15Rik	3.29e-212	2.68e-210	0	0.353898	0.530951	0	4	3															Pdzrn3	3.46e-72	0.840789	8
Calcrl	4.47e-212	3.61e-210	0	0.156702	0.740149	0	2	4															Kcns3	4.65e-71	0.840777	5
Sgpp2	5.9e-212	4.74e-210	0	0.148308	0.749792	0	1	6															1700027A23Rik	4.69e-75	0.838889	9
5330437I02Rik	6.01e-212	4.79e-210	1.11e-16	0.00430238	0.971706	0	1	5															Pdgfra	7.21e-67	0.837045	7
Cdkl4	7.82e-212	6.2e-210	0	0.245123	0.643446	0	3	6															Homer2	1.99e-70	0.836416	5
Fads6	3.97e-211	3.13e-209	0	0.214706	0.675926	0	2	4															Gpr98	1.12e-24	0.835978	10
Tesc	2.73e-210	2.14e-208	1.11e-16	0.122429	0.780312	0	3	6															Tmem91	4.37e-70	0.835883	8
Disp2	3.61e-209	2.81e-207	0	0.0972949	0.811458	0	1	5															Tmem173	7.12e-38	0.835363	8
4933413G19Rik	1.14e-206	8.88e-205	0	0.23067	0.6588	0	2	4															Ptprq	3.86e-20	0.834901	10
Rabl3	2.95e-206	2.27e-204	0	0.450164	0.433995	0	3	2															Rdh12	9.47e-72	0.834829	5
Ablim2	4.33e-206	3.32e-204	1.11e-16	0.11401	0.790552	0	1	5															Ccdc40	1.86e-68	0.834455	8
Itpr3	6.01e-206	4.58e-204	0	0.295905	0.590378	0	2	3															Fanca	8.62e-67	0.834449	6
Rimbp2	3.49e-205	2.64e-203	1.11e-16	0.204077	0.687439	0	1	4															Map3k9	6.48e-63	0.830753	6
Gm14133	5.31e-205	4.01e-203	1.11e-16	0.628784	0.259034	0	3	1															Zfp365	3.59e-13	0.829204	7
Ephx1	1.79e-203	1.35e-201	0	0.204673	0.68679	0	1	3															Calb2	1.61e-217	0.827973	8
Fgf1	8.94e-202	6.67e-200	0	0.371604	0.512984	0	3	2															Coro2a	2.97e-35	0.826806	8
1700001K23Rik	1.28e-201	9.47e-200	0	0.0964324	0.81256	0	1	3															Spock2	0.00492323	0.825741	6
Ncapg2	1.63e-201	1.2e-199	0	1	0	0	3	0															Arhgdig	5.76e-65	0.825352	5
Slc44a5	2.1e-200	1.54e-198	0	0	1	0	0	3															Gm19359	8.59e-72	0.823777	5
Fstl4	4.39e-200	3.2e-198	0	0	1	0	0	4															R3hdml	4.01e-70	0.823682	6
Gm19294	4.76e-200	3.46e-198	0	0.385694	0.498733	0	3	1															Atp2b2	3.91e-13	0.820597	9
Hs3st6	1.86e-199	1.34e-197	0	0.0681743	0.850376	0	1	3															4922501L14Rik	1.78e-69	0.819294	8
Myl6b	5.15e-199	3.7e-197	0	0.532435	0.352438	0	3	1															Elmod1	6.21e-219	0.818188	9
2900055J20Rik	6.15e-199	4.4e-197	0	0.203913	0.687617	0	2	3															2900006K08Rik	6.37e-23	0.816985	8
Rtn2	3.87e-198	2.75e-196	0	0.31232	0.573452	0	1	3															Dynlrb2	1.57e-19	0.815673	9
Fam70b	2.47e-110	1.75e-108	0.00228099	0	0.980329	1	0	10															Nefm	6.62e-31	0.815304	10
Dlk2	3.91e-107	2.75e-105	0.0024893	0	0.979325	1	0	10															Lnx2	5.38e-08	0.812208	9
Rundc3a	1.11e-101	7.75e-100	0	0	1	0	0	9															Atoh1	2.56e-22	0.812023	6
Fam188b2	3.72e-99	2.59e-97	0	0	1	1	0	10															Disp2	2.81e-207	0.811458	5
Gng8	4.31e-99	2.99e-97	0.0275593	0	0.915072	1	0	10															Agtpbp1	9.19e-07	0.808657	8
Xirp2	5.59e-99	3.86e-97	0	0	1	0	0	8															Ttc24	1.87e-68	0.808225	7
Apba1	6.05e-99	4.15e-97	0	0	1	0	0	10															Myo7a	5.82e-17	0.80704	10
Otof	1.01e-97	6.91e-96	0	0	1	0	0	9															Tmc1	5.48e-70	0.805292	5
Reep4	1.16e-95	7.91e-94	1	0	0	8	0	0															Nek11	5.9e-23	0.80373	5
Mycbpap	2.16e-95	1.46e-93	0	0	1	0	0	8															Scg3	2.61e-26	0.799607	8
Afmid	2.52e-95	1.7e-93	1	0	0	11	0	0															Pcbp3	2.54e-13	0.798687	8
Kif21b	3.71e-95	2.48e-93	0	0	1	0	0	7															Sncg	5.91e-222	0.797495	8
Gm20338	3.92e-95	2.61e-93	1	0	0	10	0	0															6530418L21Rik	2.06e-09	0.791981	7
Mad2l1	7.83e-95	5.2e-93	1	0	0	9	0	0															Ablim2	3.32e-204	0.790552	5
Rph3a	9.11e-95	6.01e-93	0	0	1	0	0	7															Sh2d7	6.64e-16	0.789314	10
Rad51l1	1.19e-94	7.82e-93	1	0	0	9	0	0															Sema6b	3.93e-63	0.788292	5
Gm6537	2.7e-94	1.77e-92	0.0240256	0	0.921884	2	0	10															Sh3pxd2a	0.0207059	0.787239	6
Chrna10	3.26e-94	2.12e-92	0.0249394	0	0.920091	1	0	10															D430019H16Rik	9.09e-07	0.785594	5
LOC100861661	5.51e-94	3.57e-92	0.00222116	0	0.980624	1	0	7															1110017D15Rik	1.29e-17	0.784967	7
Kank2	6.27e-94	4.04e-92	1	0	0	11	0	0															Rsph1	4.07e-12	0.784351	7
Gpr155	1.02e-93	6.51e-92	0	0	1	0	0	8															Ccdc164	2.78e-63	0.783598	5
LOC100861917	1.16e-93	7.42e-92	1	0	0	5	0	0															Amph	3.83e-66	0.782439	5
Ap3b2	1.42e-93	9.01e-92	0	0	1	0	0	8															Tesc	2.14e-208	0.780312	6
Gm19474	1.68e-93	1.06e-91	1	0	0	7	0	0															Gnmt	2.34e-66	0.780088	7
Tnfaip2	4.05e-93	2.55e-91	1	0	0	9	0	0															Fez1	2.56e-217	0.779832	8
Ankfn1	4.85e-93	3.04e-91	0	0	1	0	0	8															Cacnb2	0.0025827	0.777356	5
P2ry14	5.56e-93	3.47e-91	1	0	0	6	0	0															Hfm1	4.84e-07	0.776936	5
B230216N24Rik	6.38e-93	3.96e-91	1	0	0	9	0	0															Trim45	3.41e-09	0.77521	7
D630041G03Rik	6.84e-93	4.23e-91	1	0	0	9	0	0															Rbm24	4.64e-21	0.774738	10
Mfng	1.21e-92	7.43e-91	0.0196323	1.11e-16	0.93087	1	0	8															Myo3b	1.93e-22	0.773601	8
Gm20371	1.43e-92	8.74e-91	1	0	0	7	0	0															LOC100861715	1.15e-69	0.773255	6
Cstad	1.68e-92	1.03e-90	1	0	0	6	0	0															Sema5b	3.24e-17	0.773073	10
Gm10432	2.38e-92	1.44e-90	0	0	1	0	0	5															Cdkn2d	3.57e-16	0.772786	10
Gspt2	2.48e-92	1.5e-90	1	0	0	4	0	0															Pfkp	1.49e-21	0.77176	8
Mcm3	3.85e-92	2.32e-90	1	0	0	5	0	0															Lrrc10b	7.72e-26	0.771469	8
Gm5481	4.04e-92	2.42e-90	1	0	0	7	0	0															Casz1	1.23e-20	0.769686	9
Col6a2	6.32e-92	3.77e-90	1	0	0	8	0	0															Efcab10	9.02e-26	0.767671	5
Zfp641	6.94e-92	4.12e-90	1	0	0	4	0	0															Rims2	1.26e-15	0.759745	10
Fmn2	7.79e-92	4.61e-90	1	0	0	6	0	0															Vps13c	0.0120386	0.759699	8
Fxyd3	7.98e-92	4.7e-90	1	0	0	7	0	0															2810408M09Rik	4.8e-63	0.756546	5
LOC100503559	9.42e-92	5.53e-90	1	0	0	8	0	0															Lrriq1	6.65e-08	0.755818	5
Pcdhb22	1.45e-91	8.46e-90	1	0	0	7	0	0															Mob3b	4.99e-06	0.75402	10
Mogat1	1.52e-91	8.85e-90	0.00151094	1.11e-16	0.984427	1	0	6															Dach1	0.00411398	0.753857	6
Zfpm2	1.79e-91	1.04e-89	1	0	0	4	0	0															Kif9	7.12e-07	0.753552	5
Tcerg1l	2e-91	1.15e-89	0	0	1	0	0	8															Rassf3	1.09e-07	0.753392	7
D330050G23Rik	2.9e-91	1.66e-89	1	0	0	3	0	0															Gm9766	3.28e-08	0.751959	9
Rnf25	3.31e-91	1.89e-89	1	0	0	7	0	0															Lrrn3	5.71e-67	0.751718	7
Cxcr5	3.61e-91	2.06e-89	NA	NA	NA	5	0	0															Acss2	7.08e-19	0.751177	7
B3gnt9-ps	5.24e-91	2.97e-89	1	0	0	5	0	0															Tjp3	0.000261935	0.751104	5
Magee2	6.14e-91	3.47e-89	1	0	0	6	0	0															Sgpp2	4.74e-210	0.749792	6
Slc52a3	7.07e-91	3.98e-89	0.0211084	0	0.927778	1	0	9															Tmem17	2.47e-08	0.748773	7
4930452G13Rik	1.03e-90	5.79e-89	1	0	0	8	0	0															Rnf182	6.48e-09	0.747587	9
Neat1	1.16e-90	6.48e-89	1	0	0	8	0	0															Gm7173	1.23e-09	0.746781	6
Gm15787	1.2e-90	6.68e-89	1	0	0	6	0	0															Pcdha5	5.76e-65	0.744206	5
Ypel4	1.22e-90	6.76e-89	1	0	0	9	0	0															Amy1	8.97e-08	0.738921	5
Rab39b	1.24e-90	6.81e-89	1	0	0	6	0	0															Dgkg	2.75e-11	0.736797	8
Slc16a4	1.33e-90	7.31e-89	1	0	0	10	0	0															A330021E22Rik	1.26e-09	0.735403	7
Vgll3	1.35e-90	7.37e-89	1	0	0	3	0	0															Zmat4	1.24e-06	0.734621	8
LOC100862148	1.36e-90	7.43e-89	1	0	0	10	0	0															Neurl1b	0.0019567	0.734514	5
1700040L02Rik	1.68e-90	9.09e-89	1	0	0	7	0	0															Zfp276	2.46e-05	0.733566	7
4921530L18Rik	1.78e-90	9.61e-89	1	0	0	6	0	0															Mpped2	2.36e-11	0.732178	5
Rtl1	2.14e-90	1.15e-88	1	0	0	6	0	0															Stard13	1.13e-14	0.732064	6
Ccdc14	2.28e-90	1.22e-88	1	0	0	5	0	0															Hist1h2ao	5.32e-61	0.731936	5
4921507P07Rik	2.4e-90	1.28e-88	1	0	0	5	0	0															Gpr4	1.26e-13	0.73059	6
Grik2	2.64e-90	1.4e-88	1	0	0	8	0	0															Nrxn3	9.47e-12	0.7296	10
Ikzf4	2.96e-90	1.57e-88	1	0	0	6	0	0															Eml1	1.17e-10	0.72858	10
Kcnmb2	4.06e-90	2.15e-88	0	0	1	0	0	7															Tcp11	7.54e-60	0.727249	5
Espnl	4.88e-90	2.57e-88	0.0401664	0	0.892871	2	0	10															Cerk	6.87e-13	0.727071	5
Gm19846	5.22e-90	2.73e-88	1	0	0	8	0	0															Syt14	1.99e-11	0.726352	8
Paox	5.41e-90	2.82e-88	1	0	0	6	0	0															1700009P17Rik	2.21e-09	0.725912	5
Gm19659	5.96e-90	3.1e-88	1	0	0	8	0	0															2610034M16Rik	1.14e-61	0.724526	5
Gan	9.72e-90	5.03e-88	1	0	0	5	0	0															Dclre1a	6.34e-05	0.724021	8
Gm20266	1.04e-89	5.39e-88	1	0	0	9	0	0															Plce1	1.29e-10	0.7218	10
Zfp775	1.26e-89	6.46e-88	1	0	0	4	0	0															Dnm3os	5.68e-16	0.721798	5
Gm10032	1.46e-89	7.49e-88	1	0	0	4	0	0															Pdcd7	2.67e-07	0.721201	7
Spdya	1.51e-89	7.71e-88	1	0	0	5	0	0															Nfasc	0.000179465	0.72037	7
Fam71f2	1.72e-89	8.73e-88	1	0	0	4	0	0															Palld	1.12e-62	0.71992	6
Cntn5	1.78e-89	9.03e-88	1	0	0	6	0	0															Abca5	4.4e-62	0.717992	6
9130019P16Rik	1.84e-89	9.29e-88	1	0	0	5	0	0															Slc8a2	7.1e-09	0.717654	8
Acbd4	1.9e-89	9.55e-88	1	0	0	5	0	0															4930485B16Rik	4.04e-06	0.716887	7
Gm10846	1.93e-89	9.68e-88	0	0	1	0	0	5															Kif27	1.69e-08	0.716445	7
5430401F13Rik	2.11e-89	1.05e-87	1	0	0	6	0	0															Runx1t1	4.19e-29	0.716127	10
Pcp2	2.33e-89	1.16e-87	1	0	0	3	0	0															Gas6	9.75e-13	0.712303	10
Suox	2.54e-89	1.26e-87	1	0	0	3	0	0															Kndc1	1.15e-62	0.711965	7
Smok4a	2.79e-89	1.38e-87	1	0	0	3	0	0															Cpeb3	1.53e-10	0.708109	8
1110034G24Rik	2.97e-89	1.46e-87	1	0	0	4	0	0															6330439K17Rik	2.92e-08	0.707624	6
Gm12854	2.99e-89	1.47e-87	1	0	0	3	0	0															Rprm	2.52e-36	0.706897	9
Gdnf	3.23e-89	1.57e-87	1	0	0	4	0	0															Smpx	1.82e-15	0.700158	10
Rgs3	3.21e-89	1.57e-87	1	0	0	5	0	0															2310030N02Rik	5.95e-12	0.698578	7
Tac1	3.24e-89	1.57e-87	1	0	0	3	0	0															Mcm9	5.07e-05	0.697359	5
AF529169	3.32e-89	1.6e-87	1	0	0	8	0	0															Pacsin1	1.37e-11	0.695182	6
Cdh10	3.32e-89	1.6e-87	1	0	0	4	0	0															Spata2l	9.8e-06	0.694931	5
Ppl	3.5e-89	1.68e-87	1	0	0	4	0	0															C2cd2	7.29e-63	0.690107	5
Clcn5	3.98e-89	1.9e-87	1	0	0	7	0	0															Fcho1	1.3e-07	0.689686	5
Igsf1	4.08e-89	1.95e-87	1	0	0	6	0	0															Orai2	5.36e-62	0.689306	5
Gpr39	4.24e-89	2.01e-87	1	0	0	3	0	0															Cacna1d	0.0039478	0.689088	8
BC017612	4.43e-89	2.1e-87	1	0	0	6	0	0															LOC100861834	2.47e-218	0.688651	8
Gm17435	4.7e-89	2.22e-87	1	0	0	4	0	0															Hs3st3b1	1.95e-20	0.687571	8
Nhlrc3	4.97e-89	2.33e-87	1	0	0	5	0	0															Ap3m2	5.39e-08	0.687408	10
Clec14a	5.68e-89	2.66e-87	1	0	0	4	0	0															Unc79	2.15e-23	0.6865	5
Angptl1	6.29e-89	2.93e-87	1	0	0	7	0	0															Rnf150	2.81e-07	0.685954	10
Btbd8	6.47e-89	3.01e-87	1	0	0	6	0	0															Actr3b	4.22e-11	0.685205	6
Fhl1	6.53e-89	3.03e-87	1	0	0	7	0	0															Kif5a	2.93e-17	0.684863	6
Nudt17	6.75e-89	3.12e-87	1	0	0	6	0	0															Tmprss7	3.98e-214	0.684776	6
Olfr1511	6.79e-89	3.13e-87	1	0	0	5	0	0															Dzip1l	0.00818276	0.683572	5
Fxyd6	6.83e-89	3.14e-87	1	0	0	6	0	0															40788	0.000112583	0.683164	5
Hspbap1	6.89e-89	3.15e-87	1	0	0	3	0	0															Hip1r	1.34e-05	0.683061	7
LOC100861921	7.6e-89	3.46e-87	1	0	0	5	0	0															Acbd7	2.06e-38	0.683012	10
Gm2694	8.14e-89	3.7e-87	0.0317114	0	0.907441	1	0	9															Rab23	0.00229566	0.682218	5
Tshb	8.79e-89	3.98e-87	1	0	0	6	0	0															Ankrd24	1.57e-09	0.6821	10
Avil	9.3e-89	4.2e-87	1	0	0	4	0	0															LOC100861669	1.16e-11	0.681147	10
Dnase1l2	9.33e-89	4.2e-87	1	0	0	3	0	0															Tprn	4.59e-08	0.680484	5
9330182L06Rik	1.07e-88	4.75e-87	1	0	0	3	0	0															Madd	0.000167349	0.679849	6
Acad12	1.06e-88	4.75e-87	1	0	0	5	0	0															Hebp2	1.98e-15	0.679821	10
Gm13483	1.06e-88	4.75e-87	1	0	0	6	0	0															D7Ertd443e	5e-10	0.679605	6
Alg8	1.21e-88	5.37e-87	1	0	0	4	0	0															Osbpl3	0.000324137	0.67949	7
Fut2	1.23e-88	5.43e-87	1	0	0	4	0	0															2610029I01Rik	0.00339361	0.679275	8
Meis1	1.25e-88	5.53e-87	1	0	0	4	0	0															Eps8l2	6.6e-13	0.676759	10
Asf1b	1.3e-88	5.72e-87	1	0	0	4	0	0															Neurl1a	1.44e-62	0.676287	5
Gm7340	1.35e-88	5.91e-87	1	0	0	3	0	0															Lrp11	2.27e-05	0.675487	5
Gm11810	1.61e-88	7.03e-87	1	0	0	5	0	0															Pgf	5.05e-07	0.675225	7
Gm8482	1.61e-88	7.03e-87	1	0	0	6	0	0															Plekho1	8.38e-07	0.673507	8
4930550C14Rik	1.66e-88	7.19e-87	1	0	0	3	0	0															LOC100041579	0.00737089	0.672417	5
Rwdd2a	1.66e-88	7.19e-87	1	0	0	4	0	0															LOC100862247	0.00737245	0.672417	5
Magel2	1.77e-88	7.66e-87	1	0	0	3	0	0															Pcdh15	3.03e-09	0.67165	10
Gucy2d	1.8e-88	7.74e-87	1	0	0	3	0	0															Dpp10	1.76e-06	0.669725	8
Sowahc	1.98e-88	8.5e-87	1	0	0	7	0	0															Gm10643	8.51e-05	0.667206	6
Isoc2b	2.14e-88	9.14e-87	1	0	0	4	0	0															Agfg2	0.00349558	0.665137	7
2700099C18Rik	2.25e-88	9.61e-87	1	0	0	5	0	0															Gm11346	0.000217433	0.664661	5
Nudt15	2.32e-88	9.87e-87	1	0	0	5	0	0															Ampd3	0.00504186	0.664584	7
Ddc	2.4e-88	1.02e-86	1	0	0	4	0	0															Ccdc39	1.78e-05	0.66338	9
Slfn2	2.49e-88	1.05e-86	1	0	0	4	0	0															Espn	3.92e-08	0.662928	9
Tgm4	2.62e-88	1.1e-86	1	0	0	6	0	0															Pacrg	1.33e-08	0.661682	6
Rab38	2.64e-88	1.11e-86	1	0	0	3	0	0															Rab3ip	1.42e-07	0.660444	9
Ly96	2.72e-88	1.14e-86	1	0	0	4	0	0															Pcyox1l	0.00010954	0.660403	8
Mir1192	2.93e-88	1.22e-86	1	0	0	6	0	0															Twf2	1.89e-07	0.660353	9
Steap3	3.1e-88	1.29e-86	1	0	0	7	0	0															Fam20c	3.83e-06	0.659241	5
Cd46	3.18e-88	1.32e-86	1	0	0	4	0	0															Abcc1	0.0410143	0.659059	7
Tnfsf12	3.27e-88	1.35e-86	1	0	0	4	0	0															Nme5	1.74e-11	0.65877	10
2310014F06Rik	3.32e-88	1.37e-86	1	0	0	4	0	0															Tmem229a	9.06e-08	0.657551	8
Tle2	3.62e-88	1.49e-86	1	0	0	5	0	0															Gopc	0.0369239	0.65523	6
Prkar1b	3.74e-88	1.53e-86	1	0	0	3	0	0															Slc25a1	4.62e-07	0.654875	7
Gm3364	3.84e-88	1.57e-86	1	0	0	4	0	0															Fhod3	2.1e-05	0.654835	8
Scn2a1	3.91e-88	1.59e-86	1	0	0	6	0	0															Hps3	0.000551694	0.654568	6
Efhc2	4.62e-88	1.88e-86	1	0	0	4	0	0															Pgam2	8.47e-09	0.653378	5
4933404M02Rik	4.7e-88	1.9e-86	1	0	0	4	0	0															Asap2	0.0144148	0.651212	7
Dll1	4.89e-88	1.97e-86	0	0	1	0	0	5															B3gnt4	2.23e-15	0.650743	9
Fsd1	4.95e-88	1.99e-86	1	0	0	7	0	0															Gemin5	0.00667642	0.650495	6
Fam71a	5.03e-88	2.02e-86	1	0	0	4	0	0															C230081A13Rik	0.0122274	0.649649	9
Fgfr4	5.33e-88	2.13e-86	1	0	0	3	0	0															Lmo1	2.74e-05	0.648699	8
Def6	5.89e-88	2.35e-86	1	0	0	3	0	0															6330503K22Rik	1.71e-06	0.648524	8
Kcnn4	6.26e-88	2.49e-86	1	0	0	3	0	0															Zfp697	1.16e-06	0.646948	8
Kbtbd5	6.83e-88	2.71e-86	1	0	0	6	0	0															Mthfd2	6.21e-05	0.646729	9
Gm2401	7.14e-88	2.82e-86	1	0	0	4	0	0															Anxa4	4.62e-13	0.64596	10
Tmem116	8.08e-88	3.19e-86	1	0	0	3	0	0															Exoc6	0.000125887	0.645801	5
D430036J16Rik	8.83e-88	3.47e-86	1	0	0	3	0	0															Ubxn11	0.000144861	0.644427	5
Wdr89	1.12e-87	4.41e-86	1	0	0	3	0	0															Pdzd7	7.44e-18	0.644134	5
Ccna2	1.16e-87	4.55e-86	1	0	0	5	0	0															Degs2	4.24e-06	0.643938	5
Ppp1r14c	1.32e-87	5.15e-86	1	0	0	4	0	0															Cdkl4	6.2e-210	0.643446	6
Slc9a5	1.34e-87	5.21e-86	1	0	0	4	0	0															Ankrd42	3.14e-06	0.643145	5
Ebi3	1.7e-87	6.56e-86	1	0	0	5	0	0															Frmd6	1.82e-08	0.642311	9
Hpx	1.7e-87	6.56e-86	1	0	0	3	0	0															2310061C15Rik	9.87e-05	0.64208	8
Isoc2a	1.71e-87	6.6e-86	1	0	0	4	0	0															Ankrd54	5.89e-64	0.641997	7
Hrnr	1.72e-87	6.62e-86	1	0	0	3	0	0															Kcnj13	0.000705346	0.63941	5
Heatr8	1.73e-87	6.63e-86	1	0	0	3	0	0															Ttc18	0.000807741	0.638609	5
Zfp41	1.84e-87	7.03e-86	1	0	0	4	0	0															Lrp8	3.69e-13	0.636916	7
Zmynd19	1.9e-87	7.23e-86	1	0	0	3	0	0															Iqcg	4.28e-05	0.636672	9
Pcdhb4	2.18e-87	8.28e-86	1	0	0	4	0	0															Fam69b	0.00139941	0.634774	6
Gm15070	2.37e-87	8.99e-86	1	0	0	3	0	0															Tnfrsf21	0.0102146	0.634265	8
Alg12	2.42e-87	9.15e-86	1	0	0	3	0	0															Dnaja4	0.00105374	0.634006	8
Cenpk	2.51e-87	9.48e-86	1	0	0	3	0	0															Plch2	0.0193079	0.633288	8
Ccdc18	2.79e-87	1.05e-85	1	0	0	6	0	0															Wdr78	1.12e-05	0.633011	7
4930469G21Rik	3.32e-87	1.24e-85	1	0	0	3	0	0															5730508B09Rik	1.51e-06	0.632455	9
Ptgir	3.31e-87	1.24e-85	0.0195517	0	0.931041	1	0	5															E030011O05Rik	2.92e-09	0.630789	5
Mrgprh	4.01e-87	1.5e-85	1	0	0	3	0	0															Sav1	0.00881608	0.630679	6
Vnn1	4.21e-87	1.57e-85	1	0	0	3	0	0															Syt7	9.13e-29	0.629623	5
Prim1	4.69e-87	1.74e-85	1	0	0	3	0	0															Ppp2r5b	1.21e-06	0.629603	5
1700084E18Rik	4.73e-87	1.75e-85	1	0	0	3	0	0															Gng3	0.000840343	0.628972	7
Myt1	5.6e-87	2.07e-85	0	0	1	0	0	4															Negr1	0.00704848	0.627701	7
Serping1	5.68e-87	2.08e-85	1	0	0	4	0	0															Pak3	3.72e-10	0.626698	10
Tmed6	5.68e-87	2.08e-85	1	0	0	4	0	0															Ptpn3	0.00232006	0.625824	6
Dusp26	7.34e-87	2.69e-85	1	0	0	3	0	0															Crtam	0.00486264	0.625774	5
Ccdc69	7.4e-87	2.7e-85	1	0	0	3	0	0															A430105I19Rik	0.00765764	0.625711	5
Ccdc108	7.64e-87	2.78e-85	0	0	1	0	0	6															Slco3a1	1.38e-08	0.625444	8
A330009N23Rik	7.99e-87	2.9e-85	1	0	0	5	0	0															Fbxo36	0.00422117	0.624472	5
Ppp1r18	8.55e-87	3.1e-85	1	0	0	3	0	0															Tmcc2	0.000241994	0.623079	9
Tmem59l	9.1e-87	3.29e-85	1	0	0	4	0	0															Cnnm2	1.85e-06	0.622286	7
Susd1	9.57e-87	3.45e-85	1	0	0	6	0	0															Gm7689	0.00171111	0.620919	7
Gm11458	1.03e-86	3.71e-85	1	0	0	3	0	0															Clec18a	2.57e-29	0.620871	8
C78339	1.05e-86	3.75e-85	1	0	0	4	0	0															Ckmt1	2.57e-06	0.6197	9
Rps6ka4	1.05e-86	3.75e-85	1	0	0	6	0	0															Pcp4l1	7.19e-09	0.61965	8
Wdr5b	1.05e-86	3.75e-85	1	0	0	3	0	0															Csk	0.000122174	0.61958	5
Gm6994	1.18e-86	4.19e-85	1	0	0	6	0	0															Samd11	2.46e-05	0.619577	6
1500002F19Rik	1.22e-86	4.31e-85	1	0	0	3	0	0															LOC100043920	8.71e-09	0.618947	6
Mb	1.21e-86	4.31e-85	1	0	0	5	0	0															LOC100862261	8.72e-09	0.618947	6
Il17c	1.3e-86	4.58e-85	1	0	0	3	0	0															Gse1	0.0152611	0.618011	7
Gm16534	1.36e-86	4.79e-85	1	0	0	3	0	0															Zfp61	0.000528615	0.617304	5
Gm3139	1.56e-86	5.48e-85	1	0	0	3	0	0															Wwc2	0.00205734	0.615768	9
C1ql3	1.62e-86	5.68e-85	1	0	0	3	0	0															Pcp4	3.08e-27	0.614986	10
Olfr1507	2.35e-86	8.2e-85	1	0	0	7	0	0															Cldn14	0.00757686	0.61476	7
Pcdhgc4	2.39e-86	8.34e-85	1	0	0	4	0	0															2310040G24Rik	8.68e-06	0.612306	7
2010109A12Rik	2.47e-86	8.57e-85	1	0	0	3	0	0															Stxbp1	1.91e-08	0.611938	7
Ak1	2.56e-86	8.87e-85	0	0	1	0	0	5															Cln6	0.000379683	0.61193	7
Ccl2	2.67e-86	9.22e-85	1	0	0	5	0	0															Mblac2	0.00624657	0.61142	6
Pfkfb3	2.73e-86	9.41e-85	1	0	0	4	0	0															Nbas	0.000151385	0.611366	9
Gm20010	2.97e-86	1.02e-84	1	0	0	5	0	0															Lekr1	1.08e-05	0.611309	6
Dnahc2	3.5e-86	1.2e-84	1	0	0	4	0	0															Pvrl1	1.98e-05	0.611155	9
4933427G23Rik	3.82e-86	1.31e-84	1	0	0	4	0	0															Tmie	3.81e-05	0.611117	7
Gm11517	3.91e-86	1.33e-84	1	0	0	4	0	0															Smtn	1.03e-06	0.610165	7
1700016D06Rik	4.43e-86	1.51e-84	1	0	0	3	0	0															Katnal1	0.0154769	0.609759	5
Noxa1	4.49e-86	1.53e-84	1	0	0	3	0	0															Rps6ka6	0.0201827	0.608941	5
Dmrta1	4.84e-86	1.64e-84	1	0	0	4	0	0															Gadd45g	0.00103782	0.607574	7
Spin2	4.98e-86	1.69e-84	1	0	0	3	0	0															Gtf3c4	1.01e-05	0.607206	9
Snora41	5.19e-86	1.75e-84	1	0	0	4	0	0															C330011M18Rik	0.00172138	0.606374	6
Gm10615	5.27e-86	1.77e-84	1	0	0	4	0	0															Zfp101	1.36e-05	0.606152	8
Mdfic	5.4e-86	1.81e-84	1	0	0	3	0	0															BC029722	0.00617673	0.604059	6
Col4a6	6.74e-86	2.26e-84	1	0	0	3	0	0															Scd3	5.39e-05	0.603808	7
Dlec1	6.92e-86	2.31e-84	1	0	0	3	0	0															Cib2	1.37e-11	0.603269	10
LOC100504608	7.1e-86	2.36e-84	1	0	0	3	0	0															Thap11	0.0469036	0.602044	6
Ufsp1	7.09e-86	2.36e-84	1	0	0	3	0	0															Efhc1	4.92e-05	0.601855	7
Gbp3	7.23e-86	2.4e-84	1	0	0	3	0	0															Emx2	8.77e-33	0.601466	6
Pla2g5	7.58e-86	2.51e-84	1	0	0	3	0	0															A130049A11Rik	1.68e-08	0.601097	10
LOC100862228	7.96e-86	2.63e-84	0.0413439	1.11e-16	0.890926	1	0	9															Coro2b	0.0492016	0.600292	6
Mybpc1	8.58e-86	2.82e-84	1	0	0	4	0	0															Slc7a4	0.00208881	0.600272	6
LOC100862285	8.64e-86	2.84e-84	1	0	0	3	0	0															Ift80	0.000113234	0.600264	7
1810014F10Rik	8.8e-86	2.88e-84	1	0	0	4	0	0															Enkur	0.00457798	0.599933	8
Tmem54	9.29e-86	3.04e-84	1	0	0	3	0	0															Rab36	0.00416755	0.599484	8
Tle6	9.95e-86	3.24e-84	1	0	0	3	0	0															Acrbp	0.00526058	0.598894	5
1700007G11Rik	1.07e-85	3.48e-84	0.00851713	0	0.957913	1	0	4															Lysmd4	0.00192692	0.598615	5
Ror2	1.07e-85	3.48e-84	1	0	0	3	0	0															Hist1h2bc	0.00196441	0.598598	8
Ccdc8	1.12e-85	3.64e-84	1	0	0	3	0	0															Trit1	0.00042308	0.597327	9
1700001P01Rik	1.15e-85	3.73e-84	1	0	0	3	0	0															Lrrc4	0.00843246	0.597226	5
Ncapg	1.2e-85	3.86e-84	1	0	0	3	0	0															Msrb3	1.85e-12	0.596252	10
Faim2	1.24e-85	4e-84	0.014085	0	0.943342	1	0	7															Ercc6	0.00412886	0.595845	10
Gm10334	1.26e-85	4.04e-84	1	0	0	5	0	0															C2cd2l	0.000356783	0.595744	5
6430550D23Rik	1.26e-85	4.05e-84	1	0	0	4	0	0															Tmem184a	6.68e-05	0.595661	8
Pold1	1.31e-85	4.17e-84	1	0	0	3	0	0															1110014N23Rik	0.00641504	0.595388	7
LOC100862237	1.43e-85	4.55e-84	0.0413439	1.11e-16	0.890926	1	0	9															Gadd45gip1	0.00193329	0.594836	7
Igbp1b	1.53e-85	4.87e-84	1	0	0	4	0	0															Lgals8	1.39e-06	0.593266	6
4931440F15Rik	1.61e-85	5.1e-84	1	0	0	3	0	0															Myo18a	0.00222596	0.592246	8
Rgs20	1.64e-85	5.19e-84	1	0	0	3	0	0															Dpysl3	0.000235102	0.591925	9
Gpr161	1.74e-85	5.5e-84	1	0	0	4	0	0															Cdk5rap2	5.55e-08	0.589856	10
Fndc5	1.98e-85	6.23e-84	1	0	0	3	0	0															Hdac5	0.0140287	0.589026	8
Kcnu1	2.04e-85	6.42e-84	1	0	0	3	0	0															Rb1	0.00249608	0.588883	8
4930581F22Rik	2.06e-85	6.43e-84	1	0	0	3	0	0															Ormdl3	1.93e-07	0.587561	10
Gm5075	2.06e-85	6.43e-84	1	0	0	4	0	0															Eea1	7.7e-06	0.587268	10
Igtp	2.2e-85	6.85e-84	1	0	0	3	0	0															Ncald	2.12e-09	0.587099	5
Anpep	2.36e-85	7.35e-84	1	0	0	3	0	0															Pgm2l1	5.18e-06	0.585669	10
4930447C04Rik	2.55e-85	7.91e-84	1	0	0	3	0	0															Dock9	0.000311065	0.584985	8
Gm9828	2.78e-85	8.6e-84	1	0	0	4	0	0															Slc25a14	0.0485245	0.584792	5
Hs3st5	2.93e-85	9.05e-84	1	0	0	3	0	0															Pmm1	0.00156661	0.584663	8
Nanos1	2.98e-85	9.19e-84	1	0	0	3	0	0															Ncam1	6.13e-08	0.584629	9
Sipa1	3.17e-85	9.77e-84	1	0	0	3	0	0															Rab3a	3.09e-07	0.584081	8
Prtn3	3.86e-85	1.19e-83	1	0	0	4	0	0															Golm1	2.04e-10	0.58401	8
Unc5cl	4.52e-85	1.39e-83	1	0	0	3	0	0															Rgs12	6.18e-08	0.583918	10
LOC100861721	6.19e-85	1.89e-83	1	0	0	3	0	0															Dera	0.0263395	0.582804	7
Rnu3b1	6.19e-85	1.89e-83	1	0	0	3	0	0															Zdhhc16	0.000252817	0.582765	7
Gm16427	6.43e-85	1.96e-83	1	0	0	3	0	0															Cdk15	0.00157548	0.582626	6
Gm9173	6.66e-85	2.02e-83	1	0	0	3	0	0															D2Wsu81e	0.000662055	0.582291	7
Morn5	6.94e-85	2.1e-83	0.0346905	0	0.902175	1	0	8															Pip4k2a	0.00126532	0.581139	7
Edil3	7.45e-85	2.25e-83	1	0	0	3	0	0															Dync2h1	2.07e-05	0.581104	10
Brdt	7.96e-85	2.4e-83	1	0	0	3	0	0															Parp6	0.0336654	0.579964	7
Itga11	8.22e-85	2.47e-83	1	0	0	3	0	0															Lancl2	0.0174225	0.578878	6
Dfnb59	9.86e-85	2.96e-83	0.0328025	0	0.905494	1	0	8															Fabp5	0.000110752	0.578177	8
Gm19531	1.57e-84	4.72e-83	1	0	0	4	0	0															Ifi30	0.044958	0.578082	6
Zfp167	1.65e-84	4.94e-83	1	0	0	3	0	0															Gm5918	0.0243327	0.577995	6
4930513N10Rik	1.67e-84	4.98e-83	1	0	0	4	0	0															Pla2g16	0.00228498	0.577835	9
Plbd1	1.8e-84	5.36e-83	1	0	0	4	0	0															Prkaa2	3.66e-07	0.57737	10
H2-Q7	1.93e-84	5.73e-83	1	0	0	3	0	0															Trappc2	0.00177666	0.576714	8
Gm15583	2.21e-84	6.55e-83	1	0	0	4	0	0															Sorbs1	2.29e-10	0.57653	10
Mettl11b	2.38e-84	7.03e-83	1	0	0	3	0	0															Spa17	0.00202652	0.576481	7
Chchd8	2.42e-84	7.15e-83	1	0	0	3	0	0															Ccdc30	0.0273423	0.576475	6
Gm13147	2.77e-84	8.15e-83	1	0	0	3	0	0															1500031L02Rik	0.00133491	0.575917	6
Pdlim3	2.99e-84	8.78e-83	1	0	0	3	0	0															Rbfox2	1.5e-07	0.575851	10
Armc4	3.03e-84	8.88e-83	0.0189606	1.11e-16	0.932305	1	0	5															Rab15	4.59e-05	0.574394	9
Gm5621	3.04e-84	8.9e-83	1	0	0	4	0	0															Cdr2	0.00191753	0.574271	9
Acads	3.05e-84	8.92e-83	1	0	0	3	0	0															LOC100861893	7.09e-07	0.573936	7
Bdkrb1	3.26e-84	9.49e-83	1	0	0	4	0	0															Mlf1	3.27e-08	0.573821	10
A230056P14Rik	3.29e-84	9.57e-83	1	0	0	3	0	0															4933403F05Rik	6.22e-05	0.573023	8
C330013F16Rik	3.3e-84	9.57e-83	1	0	0	3	0	0															2400009B08Rik	0.000608615	0.572675	9
Gm20257	3.53e-84	1.02e-82	1	0	0	3	0	0															Epn3	0.0146677	0.571541	5
Asprv1	3.59e-84	1.04e-82	NA	NA	NA	3	0	0															Ganc	0.0200742	0.571071	6
Gm19451	3.98e-84	1.15e-82	1	0	0	3	0	0															Fbxo16	0.00327252	0.569991	6
Gm19810	4.14e-84	1.19e-82	1	0	0	3	0	0															Mreg	5.43e-34	0.569738	10
Shmt1	4.46e-84	1.28e-82	1	0	0	3	0	0															Ift172	1.87e-06	0.568975	9
Apitd1	5.04e-84	1.45e-82	1	0	0	3	0	0															Cyb561	0.0370916	0.56803	7
Unc13d	5.94e-84	1.7e-82	1	0	0	4	0	0															Fam125b	0.0154743	0.567641	6
Cenpm	6.99e-84	2e-82	1	0	0	3	0	0															Gm166	0.00775918	0.567171	8
Rnu3b3	7.42e-84	2.11e-82	1	0	0	3	0	0															Mfsd6	0.0452051	0.566711	8
Calm4	7.51e-84	2.13e-82	1	0	0	3	0	0															Mlst8	0.0386401	0.565361	5
Ppp1r2-ps2	7.72e-84	2.19e-82	1	0	0	3	0	0															Qpctl	0.0295122	0.565119	6
Lingo3	8.58e-84	2.43e-82	1	0	0	3	0	0															Rufy3	0.00396731	0.564326	5
[truncated: 13,242 more rows]

## Sheet: DE MedSC, LatSC.iii-iv Fig. 8
Expressed genes (LOD>1 nTPM):			11107
[truncated: 11,109 more rows]

## Sheet: DE Inter-Organ Organs Fig. 9
Expressed genes (LOD>1 nTPM):			15102
[truncated: 15,104 more rows]

[truncated: 1 more sheets: DE Inter-Organ HCs Fig. 9]
